# Supplementary material for: Whole-genome DNA hyper-methylation in iPSC-derived dopaminergic neurons from Parkinson’s disease patients
Source: Clin Epigenetics. 2019 Jul 23;11:108. doi: 10.1186/s13148-019-0701-6 (PMC6651999; doi:10.1186/s13148-019-0701-6)
Supplement: Supplementary file 3 — Table S3. List of the top 5000 DMCs in L2PD, sPD, and uniquePD. (XLSX 2247 kb) [file 13148_2019_701_MOESM3_ESM.xlsx]

## Sheet: L2PD
Additional file 3. Table S3. List of the top 5000 DMCs in L2PD.
chr	start	end	methylation control	methylation L2PD	betaDiff	CGI annotation	Position relative to Gencode annotation
chr1	2271695	2271696	1	0.294	-0.706	.	ENST00000378536.4,SKI-001,protein_coding,KNOWN,ENSG00000157933.9,SKI,protein_coding,KNOWN,+,Intron,NON_CODING	ENST00000508416.1,SKI-004,processed_transcript,PUTATIVE,ENSG00000157933.9,SKI,protein_coding,KNOWN,+,3prime_UTR,NON_CODING	ENST00000478223.2,SKI-002,processed_transcript,PUTATIVE,ENSG00000157933.9,SKI,protein_coding,KNOWN,+,3prime_UTR,NON_CODING
chr1	2452507	2452508	0.3	0.9	0.6	Shelf	ENST00000609981.4,PLCH2-010,protein_coding,PUTATIVE,ENSG00000149527.16,PLCH2,protein_coding,KNOWN,+,Intron,NON_CODING
chr1	2462860	2462861	0.308	0.95	0.642	.	ENST00000609981.4,PLCH2-010,protein_coding,PUTATIVE,ENSG00000149527.16,PLCH2,protein_coding,KNOWN,+,Intron,NON_CODING	ENST00000449969.4,PLCH2-008,protein_coding,KNOWN,ENSG00000149527.16,PLCH2,protein_coding,KNOWN,+,10kb_5prime,NON_CODING
chr1	2974903	2974904	0.318	0.902	0.584	.	.
chr1	3111687	3111688	0.881	0.267	-0.614	Island	ENST00000511072.4,PRDM16-007,protein_coding,PUTATIVE,ENSG00000142611.15,PRDM16,protein_coding,KNOWN,+,Intron,NON_CODING	ENST00000378391.5,PRDM16-003,protein_coding,NOVEL,ENSG00000142611.15,PRDM16,protein_coding,KNOWN,+,Intron,NON_CODING	ENST00000514189.4,PRDM16-008,protein_coding,PUTATIVE,ENSG00000142611.15,PRDM16,protein_coding,KNOWN,+,Intron,NON_CODING	ENST00000270722.8,PRDM16-001,protein_coding,KNOWN,ENSG00000142611.15,PRDM16,protein_coding,KNOWN,+,Intron,NON_CODING	ENST00000607632.1,PRDM16-010,retained_intron,KNOWN,ENSG00000142611.15,PRDM16,protein_coding,KNOWN,+,3prime_UTR,NON_CODING
chr1	3111726	3111727	0.921	0.255	-0.666	Island	ENST00000511072.4,PRDM16-007,protein_coding,PUTATIVE,ENSG00000142611.15,PRDM16,protein_coding,KNOWN,+,Intron,NON_CODING	ENST00000378391.5,PRDM16-003,protein_coding,NOVEL,ENSG00000142611.15,PRDM16,protein_coding,KNOWN,+,Intron,NON_CODING	ENST00000514189.4,PRDM16-008,protein_coding,PUTATIVE,ENSG00000142611.15,PRDM16,protein_coding,KNOWN,+,Intron,NON_CODING	ENST00000270722.8,PRDM16-001,protein_coding,KNOWN,ENSG00000142611.15,PRDM16,protein_coding,KNOWN,+,Intron,NON_CODING	ENST00000607632.1,PRDM16-010,retained_intron,KNOWN,ENSG00000142611.15,PRDM16,protein_coding,KNOWN,+,3prime_UTR,NON_CODING
chr1	3330997	3330998	0.13	0.81	0.68	.	ENST00000511072.4,PRDM16-007,protein_coding,PUTATIVE,ENSG00000142611.15,PRDM16,protein_coding,KNOWN,+,Intron,NON_CODING	ENST00000378391.5,PRDM16-003,protein_coding,NOVEL,ENSG00000142611.15,PRDM16,protein_coding,KNOWN,+,Intron,NON_CODING	ENST00000514189.4,PRDM16-008,protein_coding,PUTATIVE,ENSG00000142611.15,PRDM16,protein_coding,KNOWN,+,Intron,NON_CODING	ENST00000270722.8,PRDM16-001,protein_coding,KNOWN,ENSG00000142611.15,PRDM16,protein_coding,KNOWN,+,Intron,NON_CODING	ENST00000463591.1,PRDM16-004,protein_coding,PUTATIVE,ENSG00000142611.15,PRDM16,protein_coding,KNOWN,+,Intron,NON_CODING	ENST00000512462.4,PRDM16-009,processed_transcript,KNOWN,ENSG00000142611.15,PRDM16,protein_coding,KNOWN,+,3prime_UTR,NON_CODING
chr1	3590704	3590705	0.8	0.19	-0.61	.	ENST00000356575.7,MEGF6-007,protein_coding,KNOWN,ENSG00000162591.14,MEGF6,protein_coding,KNOWN,-,Intron,NON_CODING	ENST00000485002.5,MEGF6-002,nonsense_mediated_decay,KNOWN,ENSG00000162591.14,MEGF6,protein_coding,KNOWN,-,Intron,NON_CODING
chr1	4263436	4263437	0.1	0.727	0.627	.	.
chr1	4267367	4267368	0.25	0.929	0.679	.	.
chr1	4546638	4546639	0.125	0.75	0.625	.	ENST00000438791.2,RP1-37J18.1-001,lincRNA,KNOWN,ENSG00000227169.2,RP1-37J18.1,lincRNA,NOVEL,-,10kb_3prime,NON_CODING
chr1	4650615	4650616	0.162	0.757	0.595	Shelf	ENST00000378190.6,AJAP1-002,protein_coding,KNOWN,ENSG00000196581.9,AJAP1,protein_coding,KNOWN,+,10kb_5prime,NON_CODING	ENST00000378191.4,AJAP1-001,protein_coding,KNOWN,ENSG00000196581.9,AJAP1,protein_coding,KNOWN,+,10kb_5prime,NON_CODING
chr1	5247942	5247943	0.273	0.857	0.584	.	.
chr1	5479456	5479457	0.346	0.967	0.621	.	.
chr1	5626434	5626435	0.188	0.8	0.612	.	ENST00000413887.1,RP11-154H17.1-001,lincRNA,KNOWN,ENSG00000236948.1,RP11-154H17.1,lincRNA,NOVEL,-,5prime_UTR,NON_CODING
chr1	8004969	8004970	0.125	0.712	0.587	.	ENST00000474874.4,ERRFI1-003,protein_coding,PUTATIVE,ENSG00000116285.11,ERRFI1,protein_coding,KNOWN,-,Intron,NON_CODING	ENST00000377482.8,ERRFI1-001,protein_coding,KNOWN,ENSG00000116285.11,ERRFI1,protein_coding,KNOWN,-,10kb_3prime,NON_CODING	ENST00000467067.1,ERRFI1-002,protein_coding,PUTATIVE,ENSG00000116285.11,ERRFI1,protein_coding,KNOWN,-,10kb_3prime,NON_CODING	ENST00000469499.4,ERRFI1-004,protein_coding,PUTATIVE,ENSG00000116285.11,ERRFI1,protein_coding,KNOWN,-,10kb_3prime,NON_CODING	ENST00000487559.1,ERRFI1-005,nonsense_mediated_decay,KNOWN,ENSG00000116285.11,ERRFI1,protein_coding,KNOWN,-,10kb_3prime,NON_CODING
chr1	8005148	8005149	0.267	0.869	0.602	.	ENST00000474874.4,ERRFI1-003,protein_coding,PUTATIVE,ENSG00000116285.11,ERRFI1,protein_coding,KNOWN,-,Intron,NON_CODING	ENST00000377482.8,ERRFI1-001,protein_coding,KNOWN,ENSG00000116285.11,ERRFI1,protein_coding,KNOWN,-,10kb_3prime,NON_CODING	ENST00000467067.1,ERRFI1-002,protein_coding,PUTATIVE,ENSG00000116285.11,ERRFI1,protein_coding,KNOWN,-,10kb_3prime,NON_CODING	ENST00000469499.4,ERRFI1-004,protein_coding,PUTATIVE,ENSG00000116285.11,ERRFI1,protein_coding,KNOWN,-,10kb_3prime,NON_CODING	ENST00000487559.1,ERRFI1-005,nonsense_mediated_decay,KNOWN,ENSG00000116285.11,ERRFI1,protein_coding,KNOWN,-,10kb_3prime,NON_CODING
chr1	8117212	8117213	0.259	0.857	0.598	.	ENST00000445300.1,RP11-431K24.1-001,lincRNA,KNOWN,ENSG00000238290.1,RP11-431K24.1,lincRNA,NOVEL,+,3prime_UTR,NON_CODING
chr1	9768412	9768413	1	0.3	-0.7	.	ENST00000377298.7,CLSTN1-001,protein_coding,KNOWN,ENSG00000171603.15,CLSTN1,protein_coding,KNOWN,-,Intron,NON_CODING	ENST00000361311.4,CLSTN1-002,protein_coding,KNOWN,ENSG00000171603.15,CLSTN1,protein_coding,KNOWN,-,Intron,NON_CODING
chr1	10424919	10424920	0.961	0	-0.961	.	ENST00000602787.4,APITD1-CORT-202,protein_coding,KNOWN,ENSG00000251503.6,APITD1-CORT,protein_coding,KNOWN,+,10kb_5prime,NON_CODING	ENST00000400900.5,APITD1-CORT-001,protein_coding,KNOWN,ENSG00000251503.6,APITD1-CORT,protein_coding,KNOWN,+,10kb_5prime,NON_CODING	ENST00000470413.5,APITD1-CORT-002,protein_coding,KNOWN,ENSG00000251503.6,APITD1-CORT,protein_coding,KNOWN,+,10kb_5prime,NON_CODING	ENST00000309048.6,APITD1-001,protein_coding,KNOWN,ENSG00000175279.20,APITD1,protein_coding,KNOWN,+,10kb_5prime,NON_CODING	ENST00000602486.1,APITD1-005,processed_transcript,KNOWN,ENSG00000175279.20,APITD1,protein_coding,KNOWN,+,10kb_5prime,NON_CODING	ENST00000602296.4,APITD1-CORT-201,protein_coding,KNOWN,ENSG00000251503.6,APITD1-CORT,protein_coding,KNOWN,+,10kb_5prime,NON_CODING	ENST00000477755.1,APITD1-002,protein_coding,PUTATIVE,ENSG00000175279.20,APITD1,protein_coding,KNOWN,+,10kb_5prime,NON_CODING	ENST00000462462.1,APITD1-003,processed_transcript,KNOWN,ENSG00000175279.20,APITD1,protein_coding,KNOWN,+,10kb_5prime,NON_CODING	ENST00000465026.1,APITD1-CORT-003,processed_transcript,KNOWN,ENSG00000251503.6,APITD1-CORT,protein_coding,KNOWN,+,10kb_5prime,NON_CODING	ENST00000602446.1,APITD1-CORT-004,protein_coding,KNOWN,ENSG00000251503.6,APITD1-CORT,protein_coding,KNOWN,+,10kb_5prime,NON_CODING	ENST00000270776.11,PGD-001,protein_coding,KNOWN,ENSG00000142657.19,PGD,protein_coding,KNOWN,+,10kb_3prime,NON_CODING	ENST00000483936.4,PGD-007,protein_coding,NOVEL,ENSG00000142657.19,PGD,protein_coding,KNOWN,+,10kb_3prime,NON_CODING	ENST00000493288.1,PGD-010,retained_intron,KNOWN,ENSG00000142657.19,PGD,protein_coding,KNOWN,+,10kb_3prime,NON_CODING	ENST00000498356.1,PGD-009,processed_transcript,KNOWN,ENSG00000142657.19,PGD,protein_coding,KNOWN,+,10kb_3prime,NON_CODING	ENST00000496718.1,PGD-011,retained_intron,KNOWN,ENSG00000142657.19,PGD,protein_coding,KNOWN,+,10kb_3prime,NON_CODING	ENST00000607572.1,RP4-736L20.3-001,antisense,KNOWN,ENSG00000271989.1,RP4-736L20.3,antisense,NOVEL,-,10kb_3prime,NON_CODING
chr1	10459312	10459313	0.207	0.9	0.693	.	ENST00000377038.6,DFFA-001,protein_coding,KNOWN,ENSG00000160049.10,DFFA,protein_coding,KNOWN,-,3prime_UTR,NON_CODING	ENST00000424487.1,RP5-1113E3.3-001,antisense,KNOWN,ENSG00000203469.2,RP5-1113E3.3,antisense,NOVEL,+,3prime_UTR,NON_CODING	ENST00000602787.4,APITD1-CORT-202,protein_coding,KNOWN,ENSG00000251503.6,APITD1-CORT,protein_coding,KNOWN,+,10kb_3prime,NON_CODING	ENST00000400900.5,APITD1-CORT-001,protein_coding,KNOWN,ENSG00000251503.6,APITD1-CORT,protein_coding,KNOWN,+,10kb_3prime,NON_CODING	ENST00000470413.5,APITD1-CORT-002,protein_coding,KNOWN,ENSG00000251503.6,APITD1-CORT,protein_coding,KNOWN,+,10kb_3prime,NON_CODING	ENST00000602296.4,APITD1-CORT-201,protein_coding,KNOWN,ENSG00000251503.6,APITD1-CORT,protein_coding,KNOWN,+,10kb_3prime,NON_CODING	ENST00000465026.1,APITD1-CORT-003,processed_transcript,KNOWN,ENSG00000251503.6,APITD1-CORT,protein_coding,KNOWN,+,10kb_3prime,NON_CODING	ENST00000602446.1,APITD1-CORT-004,protein_coding,KNOWN,ENSG00000251503.6,APITD1-CORT,protein_coding,KNOWN,+,10kb_3prime,NON_CODING	ENST00000377049.3,CORT-001,protein_coding,KNOWN,ENSG00000241563.3,CORT,protein_coding,KNOWN,+,10kb_3prime,NON_CODING	ENST00000476658.4,DFFA-003,nonsense_mediated_decay,KNOWN,ENSG00000160049.10,DFFA,protein_coding,KNOWN,-,10kb_3prime,NON_CODING	ENST00000377036.2,DFFA-002,protein_coding,KNOWN,ENSG00000160049.10,DFFA,protein_coding,KNOWN,-,10kb_3prime,NON_CODING
chr1	11315252	11315253	0.16	0.769	0.609	.	.
chr1	11507689	11507690	0.286	1	0.714	.	ENST00000294484.6,PTCHD2-001,protein_coding,KNOWN,ENSG00000204624.7,PTCHD2,protein_coding,KNOWN,+,Intron,NON_CODING
chr1	12124605	12124606	0.161	0.852	0.691	.	ENST00000417814.3,TNFRSF8-201,protein_coding,KNOWN,ENSG00000120949.13,TNFRSF8,protein_coding,KNOWN,+,Intron,NON_CODING	ENST00000263932.5,TNFRSF8-001,protein_coding,KNOWN,ENSG00000120949.13,TNFRSF8,protein_coding,KNOWN,+,Intron,NON_CODING	ENST00000514649.4,TNFRSF8-003,nonsense_mediated_decay,KNOWN,ENSG00000120949.13,TNFRSF8,protein_coding,KNOWN,+,3prime_UTR,NON_CODING	ENST00000413146.5,TNFRSF8-002,protein_coding,PUTATIVE,ENSG00000120949.13,TNFRSF8,protein_coding,KNOWN,+,1.5kb_5prime,NON_CODING	ENST00000479933.2,TNFRSF8-004,processed_transcript,KNOWN,ENSG00000120949.13,TNFRSF8,protein_coding,KNOWN,+,1.5kb_5prime,NON_CODING
chr1	13417964	13417965	0.308	0.909	0.601	.	ENST00000316412.8,PRAMEF20-201,protein_coding,KNOWN,ENSG00000204478.8,PRAMEF20,protein_coding,KNOWN,+,Intron,NON_CODING	ENST00000602960.1,PRAMEF20-001,protein_coding,KNOWN,ENSG00000204478.8,PRAMEF20,protein_coding,KNOWN,+,Intron,NON_CODING
chr1	13885639	13885640	0.323	0.976	0.653	.	.
chr1	15492835	15492836	0.15	0.839	0.689	.	ENST00000400777.6,CASP9-006,nonsense_mediated_decay,KNOWN,ENSG00000132906.16,CASP9,protein_coding,KNOWN,-,5prime_UTR,NON_CODING	ENST00000546424.4,CASP9-009,protein_coding,PUTATIVE,ENSG00000132906.16,CASP9,protein_coding,KNOWN,-,3prime_UTR,NON_CODING	ENST00000333868.8,CASP9-001,protein_coding,KNOWN,ENSG00000132906.16,CASP9,protein_coding,KNOWN,-,3prime_UTR,NON_CODING	ENST00000348549.8,CASP9-002,protein_coding,KNOWN,ENSG00000132906.16,CASP9,protein_coding,KNOWN,-,3prime_UTR,NON_CODING	ENST00000424908.4,CASP9-007,protein_coding,NOVEL,ENSG00000132906.16,CASP9,protein_coding,KNOWN,-,3prime_UTR,NON_CODING	ENST00000375910.6,CELA2B-001,protein_coding,KNOWN,ENSG00000215704.8,CELA2B,protein_coding,KNOWN,+,1.5kb_3prime,NON_CODING	ENST00000488764.1,CELA2B-003,processed_transcript,KNOWN,ENSG00000215704.8,CELA2B,protein_coding,KNOWN,+,1.5kb_3prime,NON_CODING	ENST00000375890.7,CASP9-008,protein_coding,KNOWN,ENSG00000132906.16,CASP9,protein_coding,KNOWN,-,1.5kb_3prime,NON_CODING	ENST00000474305.2,CASP9-011,nonsense_mediated_decay,KNOWN,ENSG00000132906.16,CASP9,protein_coding,KNOWN,-,1.5kb_3prime,NON_CODING	ENST00000494280.1,CELA2B-004,processed_transcript,KNOWN,ENSG00000215704.8,CELA2B,protein_coding,KNOWN,+,10kb_3prime,NON_CODING	ENST00000447522.4,CASP9-003,protein_coding,KNOWN,ENSG00000132906.16,CASP9,protein_coding,KNOWN,-,10kb_3prime,NON_CODING
chr1	17284959	17284960	0.167	0.9	0.733	.	ENST00000375460.3,PADI3-001,protein_coding,KNOWN,ENSG00000142619.4,PADI3,protein_coding,KNOWN,+,1.5kb_3prime,NON_CODING	ENST00000582732.1,MIR3972-201,miRNA,KNOWN,ENSG00000266634.1,MIR3972,miRNA,KNOWN,+,10kb_3prime,NON_CODING
chr1	17423733	17423734	0.333	0.923	0.59	Shelf	ENST00000375436.7,RCC2-001,protein_coding,KNOWN,ENSG00000179051.12,RCC2,protein_coding,KNOWN,-,Intron,NON_CODING	ENST00000375433.3,RCC2-002,protein_coding,KNOWN,ENSG00000179051.12,RCC2,protein_coding,KNOWN,-,Intron,NON_CODING
chr1	18094613	18094614	0.333	0.95	0.617	.	.
chr1	18288742	18288743	0.208	0.867	0.659	.	ENST00000251296.3,IGSF21-001,protein_coding,KNOWN,ENSG00000117154.10,IGSF21,protein_coding,KNOWN,+,Intron,NON_CODING	ENST00000412684.2,IGSF21-002,processed_transcript,KNOWN,ENSG00000117154.10,IGSF21,protein_coding,KNOWN,+,3prime_UTR,NON_CODING
chr1	18562332	18562333	0.267	1	0.733	.	.
chr1	19927290	19927291	0.289	0.882	0.593	.	ENST00000375116.3,PLA2G2E-001,protein_coding,KNOWN,ENSG00000188784.4,PLA2G2E,protein_coding,KNOWN,-,10kb_5prime,NON_CODING
chr1	21302527	21302528	0.261	0.875	0.614	.	ENST00000415912.5,ECE1-001,protein_coding,KNOWN,ENSG00000117298.13,ECE1,protein_coding,KNOWN,-,Intron,NON_CODING	ENST00000463334.2,ECE1-004,processed_transcript,KNOWN,ENSG00000117298.13,ECE1,protein_coding,KNOWN,-,5prime_UTR,NON_CODING	ENST00000481130.5,ECE1-010,protein_coding,PUTATIVE,ENSG00000117298.13,ECE1,protein_coding,KNOWN,-,10kb_5prime,NON_CODING	ENST00000527991.2,ECE1-011,protein_coding,PUTATIVE,ENSG00000117298.13,ECE1,protein_coding,KNOWN,-,10kb_5prime,NON_CODING	ENST00000449034.1,RP5-1071N3.1-001,antisense,KNOWN,ENSG00000231105.1,RP5-1071N3.1,antisense,NOVEL,+,10kb_3prime,NON_CODING
chr1	22154813	22154814	0.176	0.771	0.595	.	.
chr1	22208791	22208792	0.867	0.154	-0.713	.	.
chr1	22363693	22363694	0.125	0.789	0.664	.	ENST00000624125.1,RP11-415K20.2-001,TEC,KNOWN,ENSG00000279625.1,RP11-415K20.2,TEC,KNOWN,-,1.5kb_3prime,NON_CODING
chr1	22740016	22740017	0.349	0.972	0.623	.	ENST00000544305.4,EPHB2-201,protein_coding,KNOWN,ENSG00000133216.15,EPHB2,protein_coding,KNOWN,+,Intron,NON_CODING	ENST00000374630.6,EPHB2-003,protein_coding,KNOWN,ENSG00000133216.15,EPHB2,protein_coding,KNOWN,+,Intron,NON_CODING	ENST00000400191.6,EPHB2-001,protein_coding,KNOWN,ENSG00000133216.15,EPHB2,protein_coding,KNOWN,+,Intron,NON_CODING	ENST00000374632.6,EPHB2-002,protein_coding,KNOWN,ENSG00000133216.15,EPHB2,protein_coding,KNOWN,+,Intron,NON_CODING	ENST00000401338.2,AL611946.1-201,miRNA,NOVEL,ENSG00000216157.2,AL611946.1,miRNA,NOVEL,-,10kb_3prime,NON_CODING
chr1	23221331	23221332	0.267	1	0.733	Shelf	.
chr1	23606970	23606971	0	0.934	0.934	.	ENST00000477916.4,MDS2-002,processed_transcript,KNOWN,ENSG00000197880.7,MDS2,protein_coding,KNOWN,+,3prime_UTR,NON_CODING
chr1	24587732	24587733	0	0.609	0.609	.	ENST00000374392.2,NCMAP-001,protein_coding,KNOWN,ENSG00000184454.6,NCMAP,protein_coding,KNOWN,+,5prime_UTR,NON_CODING	ENST00000486262.1,NCMAP-002,processed_transcript,KNOWN,ENSG00000184454.6,NCMAP,protein_coding,KNOWN,+,10kb_5prime,NON_CODING
chr1	26094184	26094185	0.115	0.743	0.628	.	.
chr1	27360321	27360322	0.867	0.268	-0.599	Shore	ENST00000472410.4,MAP3K6-002,protein_coding,PUTATIVE,ENSG00000142733.13,MAP3K6,protein_coding,KNOWN,-,Intron,NON_CODING	ENST00000374040.6,MAP3K6-008,protein_coding,KNOWN,ENSG00000142733.13,MAP3K6,protein_coding,KNOWN,-,Intron,NON_CODING	ENST00000493901.4,MAP3K6-001,protein_coding,KNOWN,ENSG00000142733.13,MAP3K6,protein_coding,KNOWN,-,Intron,NON_CODING	ENST00000357582.2,MAP3K6-007,protein_coding,KNOWN,ENSG00000142733.13,MAP3K6,protein_coding,KNOWN,-,Intron,NON_CODING	ENST00000486046.4,MAP3K6-006,protein_coding,NOVEL,ENSG00000142733.13,MAP3K6,protein_coding,KNOWN,-,10kb_5prime,NON_CODING	ENST00000470890.1,MAP3K6-004,retained_intron,KNOWN,ENSG00000142733.13,MAP3K6,protein_coding,KNOWN,-,10kb_5prime,NON_CODING	ENST00000476509.1,MAP3K6-005,retained_intron,KNOWN,ENSG00000142733.13,MAP3K6,protein_coding,KNOWN,-,10kb_5prime,NON_CODING	ENST00000495230.1,MAP3K6-003,retained_intron,KNOWN,ENSG00000142733.13,MAP3K6,protein_coding,KNOWN,-,10kb_5prime,NON_CODING	ENST00000618673.3,SYTL1-012,protein_coding,NOVEL,ENSG00000142765.16,SYTL1,protein_coding,KNOWN,+,10kb_3prime,NON_CODING	ENST00000318074.8,SYTL1-001,protein_coding,KNOWN,ENSG00000142765.16,SYTL1,protein_coding,KNOWN,+,10kb_3prime,NON_CODING	ENST00000616558.3,SYTL1-009,protein_coding,KNOWN,ENSG00000142765.16,SYTL1,protein_coding,KNOWN,+,10kb_3prime,NON_CODING	ENST00000483926.4,SYTL1-003,retained_intron,KNOWN,ENSG00000142765.16,SYTL1,protein_coding,KNOWN,+,10kb_3prime,NON_CODING	ENST00000543823.1,SYTL1-010,protein_coding,KNOWN,ENSG00000142765.16,SYTL1,protein_coding,KNOWN,+,10kb_3prime,NON_CODING	ENST00000490170.4,SYTL1-004,retained_intron,KNOWN,ENSG00000142765.16,SYTL1,protein_coding,KNOWN,+,10kb_3prime,NON_CODING	ENST00000496001.4,SYTL1-006,retained_intron,KNOWN,ENSG00000142765.16,SYTL1,protein_coding,KNOWN,+,10kb_3prime,NON_CODING	ENST00000485269.1,SYTL1-007,retained_intron,KNOWN,ENSG00000142765.16,SYTL1,protein_coding,KNOWN,+,10kb_3prime,NON_CODING	ENST00000615284.1,SYTL1-011,retained_intron,KNOWN,ENSG00000142765.16,SYTL1,protein_coding,KNOWN,+,10kb_3prime,NON_CODING	ENST00000475199.1,SYTL1-005,retained_intron,KNOWN,ENSG00000142765.16,SYTL1,protein_coding,KNOWN,+,10kb_3prime,NON_CODING	ENST00000354982.2,FCN3-002,protein_coding,KNOWN,ENSG00000142748.11,FCN3,protein_coding,KNOWN,-,10kb_3prime,NON_CODING	ENST00000270879.7,FCN3-001,protein_coding,KNOWN,ENSG00000142748.11,FCN3,protein_coding,KNOWN,-,10kb_3prime,NON_CODING
chr1	28507663	28507664	0.308	0.892	0.584	.	ENST00000398958.5,RCC1-201,protein_coding,KNOWN,ENSG00000180198.14,RCC1,protein_coding,KNOWN,+,5prime_UTR,NON_CODING	ENST00000427469.4,RCC1-012,protein_coding,KNOWN,ENSG00000180198.14,RCC1,protein_coding,KNOWN,+,5prime_UTR,NON_CODING	ENST00000434290.4,RCC1-007,protein_coding,PUTATIVE,ENSG00000180198.14,RCC1,protein_coding,KNOWN,+,5prime_UTR,NON_CODING	ENST00000373833.9,RCC1-003,protein_coding,KNOWN,ENSG00000180198.14,RCC1,protein_coding,KNOWN,+,5prime_UTR,NON_CODING	ENST00000413987.1,SNHG3-004,retained_intron,KNOWN,ENSG00000242125.3,SNHG3,sense_intronic,KNOWN,+,3prime_UTR,NON_CODING	ENST00000447507.1,SNHG3-003,retained_intron,KNOWN,ENSG00000242125.3,SNHG3,sense_intronic,KNOWN,+,3prime_UTR,NON_CODING	ENST00000437681.1,SNHG3-002,retained_intron,KNOWN,ENSG00000242125.3,SNHG3,sense_intronic,KNOWN,+,3prime_UTR,NON_CODING	ENST00000363217.1,SNORA73B-201,snoRNA,KNOWN,ENSG00000200087.1,SNORA73B,snoRNA,KNOWN,+,1.5kb_5prime,NON_CODING	ENST00000364938.1,SNORA73A-201,snoRNA,KNOWN,ENSG00000274266.1,SNORA73A,snoRNA,KNOWN,+,1.5kb_3prime,NON_CODING	ENST00000419074.4,RCC1-005,protein_coding,PUTATIVE,ENSG00000180198.14,RCC1,protein_coding,KNOWN,+,10kb_5prime,NON_CODING	ENST00000373839.6,PHACTR4-001,protein_coding,KNOWN,ENSG00000204138.11,PHACTR4,protein_coding,KNOWN,+,10kb_3prime,NON_CODING	ENST00000373836.3,PHACTR4-004,protein_coding,KNOWN,ENSG00000204138.11,PHACTR4,protein_coding,KNOWN,+,10kb_3prime,NON_CODING
chr1	31410704	31410705	0.281	0.919	0.638	Shelf	ENST00000373710.4,SERINC2-002,protein_coding,KNOWN,ENSG00000168528.10,SERINC2,protein_coding,KNOWN,+,Intron,NON_CODING	ENST00000536859.4,SERINC2-202,protein_coding,KNOWN,ENSG00000168528.10,SERINC2,protein_coding,KNOWN,+,Intron,NON_CODING	ENST00000487207.4,SERINC2-004,processed_transcript,KNOWN,ENSG00000168528.10,SERINC2,protein_coding,KNOWN,+,3prime_UTR,NON_CODING	ENST00000373709.6,SERINC2-001,protein_coding,KNOWN,ENSG00000168528.10,SERINC2,protein_coding,KNOWN,+,10kb_5prime,NON_CODING	ENST00000491976.1,SERINC2-003,processed_transcript,KNOWN,ENSG00000168528.10,SERINC2,protein_coding,KNOWN,+,10kb_5prime,NON_CODING	ENST00000536384.2,SERINC2-201,protein_coding,KNOWN,ENSG00000168528.10,SERINC2,protein_coding,KNOWN,+,10kb_5prime,NON_CODING
chr1	31587150	31587151	0.902	0.265	-0.637	Island	ENST00000457433.5,TINAGL1-201,protein_coding,KNOWN,ENSG00000142910.14,TINAGL1,protein_coding,KNOWN,+,3prime_UTR,NON_CODING	ENST00000271064.10,TINAGL1-001,protein_coding,KNOWN,ENSG00000142910.14,TINAGL1,protein_coding,KNOWN,+,3prime_UTR,NON_CODING	ENST00000481165.4,TINAGL1-002,processed_transcript,KNOWN,ENSG00000142910.14,TINAGL1,protein_coding,KNOWN,+,3prime_UTR,NON_CODING	ENST00000537531.2,TINAGL1-202,protein_coding,KNOWN,ENSG00000142910.14,TINAGL1,protein_coding,KNOWN,+,3prime_UTR,NON_CODING	ENST00000463112.1,TINAGL1-003,processed_transcript,KNOWN,ENSG00000142910.14,TINAGL1,protein_coding,KNOWN,+,3prime_UTR,NON_CODING	ENST00000498429.4,TINAGL1-009,processed_transcript,KNOWN,ENSG00000142910.14,TINAGL1,protein_coding,KNOWN,+,1.5kb_3prime,NON_CODING	ENST00000480586.1,TINAGL1-011,processed_transcript,KNOWN,ENSG00000142910.14,TINAGL1,protein_coding,KNOWN,+,1.5kb_3prime,NON_CODING	ENST00000461030.4,TINAGL1-006,processed_transcript,KNOWN,ENSG00000142910.14,TINAGL1,protein_coding,KNOWN,+,10kb_3prime,NON_CODING	ENST00000466998.1,TINAGL1-007,processed_transcript,KNOWN,ENSG00000142910.14,TINAGL1,protein_coding,KNOWN,+,10kb_3prime,NON_CODING	ENST00000478398.4,TINAGL1-005,processed_transcript,KNOWN,ENSG00000142910.14,TINAGL1,protein_coding,KNOWN,+,10kb_3prime,NON_CODING	ENST00000468635.4,TINAGL1-008,processed_transcript,KNOWN,ENSG00000142910.14,TINAGL1,protein_coding,KNOWN,+,10kb_3prime,NON_CODING
chr1	32929610	32929611	0.364	1	0.636	.	ENST00000373456.10,RNF19B-001,protein_coding,KNOWN,ENSG00000116514.15,RNF19B,protein_coding,KNOWN,-,10kb_3prime,NON_CODING	ENST00000356990.8,RNF19B-002,protein_coding,KNOWN,ENSG00000116514.15,RNF19B,protein_coding,KNOWN,-,10kb_3prime,NON_CODING	ENST00000235150.4,RNF19B-004,protein_coding,KNOWN,ENSG00000116514.15,RNF19B,protein_coding,KNOWN,-,10kb_3prime,NON_CODING
chr1	33215549	33215550	0.3	1	0.7	.	.
chr1	33471171	33471172	0.214	0.917	0.703	Shore	ENST00000361328.6,ZSCAN20-004,protein_coding,KNOWN,ENSG00000121903.13,ZSCAN20,protein_coding,KNOWN,+,1.5kb_5prime,NON_CODING	ENST00000373413.2,ZSCAN20-002,protein_coding,KNOWN,ENSG00000121903.13,ZSCAN20,protein_coding,KNOWN,+,1.5kb_5prime,NON_CODING	ENST00000480917.1,ZSCAN20-003,processed_transcript,KNOWN,ENSG00000121903.13,ZSCAN20,protein_coding,KNOWN,+,1.5kb_5prime,NON_CODING	ENST00000413515.1,TLR12P-001,unitary_pseudogene,KNOWN,ENSG00000234512.1,TLR12P,unitary_pseudogene,KNOWN,+,10kb_3prime,NON_CODING
chr1	35577191	35577192	0.732	0.101	-0.631	Island	ENST00000373235.3,TFAP2E-001,protein_coding,KNOWN,ENSG00000116819.6,TFAP2E,protein_coding,KNOWN,+,Intron,NON_CODING	ENST00000444348.1,RP4-728D4.2-001,antisense,KNOWN,ENSG00000239636.1,RP4-728D4.2,antisense,NOVEL,-,5prime_UTR,NON_CODING	ENST00000425881.1,RP4-728D4.2-002,antisense,KNOWN,ENSG00000239636.1,RP4-728D4.2,antisense,NOVEL,-,10kb_5prime,NON_CODING	ENST00000423723.1,NCDN-006,protein_coding,KNOWN,ENSG00000020129.14,NCDN,protein_coding,KNOWN,+,10kb_3prime,NON_CODING
chr1	35577198	35577199	0.722	0.1	-0.622	Island	ENST00000373235.3,TFAP2E-001,protein_coding,KNOWN,ENSG00000116819.6,TFAP2E,protein_coding,KNOWN,+,Intron,NON_CODING	ENST00000444348.1,RP4-728D4.2-001,antisense,KNOWN,ENSG00000239636.1,RP4-728D4.2,antisense,NOVEL,-,5prime_UTR,NON_CODING	ENST00000425881.1,RP4-728D4.2-002,antisense,KNOWN,ENSG00000239636.1,RP4-728D4.2,antisense,NOVEL,-,10kb_5prime,NON_CODING	ENST00000423723.1,NCDN-006,protein_coding,KNOWN,ENSG00000020129.14,NCDN,protein_coding,KNOWN,+,10kb_3prime,NON_CODING
chr1	35577456	35577457	0.93	0.239	-0.691	Island	ENST00000373235.3,TFAP2E-001,protein_coding,KNOWN,ENSG00000116819.6,TFAP2E,protein_coding,KNOWN,+,Intron,NON_CODING	ENST00000444348.1,RP4-728D4.2-001,antisense,KNOWN,ENSG00000239636.1,RP4-728D4.2,antisense,NOVEL,-,5prime_UTR,NON_CODING	ENST00000425881.1,RP4-728D4.2-002,antisense,KNOWN,ENSG00000239636.1,RP4-728D4.2,antisense,NOVEL,-,10kb_5prime,NON_CODING
chr1	35577483	35577484	0.855	0.226	-0.629	Island	ENST00000373235.3,TFAP2E-001,protein_coding,KNOWN,ENSG00000116819.6,TFAP2E,protein_coding,KNOWN,+,Intron,NON_CODING	ENST00000444348.1,RP4-728D4.2-001,antisense,KNOWN,ENSG00000239636.1,RP4-728D4.2,antisense,NOVEL,-,5prime_UTR,NON_CODING	ENST00000425881.1,RP4-728D4.2-002,antisense,KNOWN,ENSG00000239636.1,RP4-728D4.2,antisense,NOVEL,-,10kb_5prime,NON_CODING
chr1	35577510	35577511	0.798	0.2	-0.598	Island	ENST00000373235.3,TFAP2E-001,protein_coding,KNOWN,ENSG00000116819.6,TFAP2E,protein_coding,KNOWN,+,Intron,NON_CODING	ENST00000444348.1,RP4-728D4.2-001,antisense,KNOWN,ENSG00000239636.1,RP4-728D4.2,antisense,NOVEL,-,5prime_UTR,NON_CODING	ENST00000425881.1,RP4-728D4.2-002,antisense,KNOWN,ENSG00000239636.1,RP4-728D4.2,antisense,NOVEL,-,10kb_5prime,NON_CODING
chr1	35577651	35577652	0.765	0.152	-0.613	Island	ENST00000373235.3,TFAP2E-001,protein_coding,KNOWN,ENSG00000116819.6,TFAP2E,protein_coding,KNOWN,+,Intron,NON_CODING	ENST00000444348.1,RP4-728D4.2-001,antisense,KNOWN,ENSG00000239636.1,RP4-728D4.2,antisense,NOVEL,-,5prime_UTR,NON_CODING	ENST00000425881.1,RP4-728D4.2-002,antisense,KNOWN,ENSG00000239636.1,RP4-728D4.2,antisense,NOVEL,-,10kb_5prime,NON_CODING
chr1	35577789	35577790	0.836	0.216	-0.62	Island	ENST00000373235.3,TFAP2E-001,protein_coding,KNOWN,ENSG00000116819.6,TFAP2E,protein_coding,KNOWN,+,Intron,NON_CODING	ENST00000425881.1,RP4-728D4.2-002,antisense,KNOWN,ENSG00000239636.1,RP4-728D4.2,antisense,NOVEL,-,10kb_5prime,NON_CODING	ENST00000444348.1,RP4-728D4.2-001,antisense,KNOWN,ENSG00000239636.1,RP4-728D4.2,antisense,NOVEL,-,TSS_200,NON_CODING
chr1	36401085	36401086	0.681	0.092	-0.589	Shelf	ENST00000476041.1,LSM10-003,processed_transcript,KNOWN,ENSG00000181817.5,LSM10,protein_coding,KNOWN,-,10kb_5prime,NON_CODING	ENST00000315732.2,LSM10-001,protein_coding,KNOWN,ENSG00000181817.5,LSM10,protein_coding,KNOWN,-,10kb_5prime,NON_CODING	ENST00000489912.1,LSM10-002,processed_transcript,KNOWN,ENSG00000181817.5,LSM10,protein_coding,KNOWN,-,10kb_5prime,NON_CODING	ENST00000410889.1,RNU4-27P-201,snRNA,KNOWN,ENSG00000222821.1,RNU4-27P,snRNA,KNOWN,-,10kb_3prime,NON_CODING
chr1	36401102	36401103	0.766	0.1	-0.666	Shelf	ENST00000476041.1,LSM10-003,processed_transcript,KNOWN,ENSG00000181817.5,LSM10,protein_coding,KNOWN,-,10kb_5prime,NON_CODING	ENST00000315732.2,LSM10-001,protein_coding,KNOWN,ENSG00000181817.5,LSM10,protein_coding,KNOWN,-,10kb_5prime,NON_CODING	ENST00000489912.1,LSM10-002,processed_transcript,KNOWN,ENSG00000181817.5,LSM10,protein_coding,KNOWN,-,10kb_5prime,NON_CODING	ENST00000410889.1,RNU4-27P-201,snRNA,KNOWN,ENSG00000222821.1,RNU4-27P,snRNA,KNOWN,-,10kb_3prime,NON_CODING
chr1	36401108	36401109	0.794	0.038	-0.756	Shelf	ENST00000476041.1,LSM10-003,processed_transcript,KNOWN,ENSG00000181817.5,LSM10,protein_coding,KNOWN,-,10kb_5prime,NON_CODING	ENST00000315732.2,LSM10-001,protein_coding,KNOWN,ENSG00000181817.5,LSM10,protein_coding,KNOWN,-,10kb_5prime,NON_CODING	ENST00000489912.1,LSM10-002,processed_transcript,KNOWN,ENSG00000181817.5,LSM10,protein_coding,KNOWN,-,10kb_5prime,NON_CODING	ENST00000410889.1,RNU4-27P-201,snRNA,KNOWN,ENSG00000222821.1,RNU4-27P,snRNA,KNOWN,-,10kb_3prime,NON_CODING
chr1	36401149	36401150	0.889	0.063	-0.826	Shelf	ENST00000476041.1,LSM10-003,processed_transcript,KNOWN,ENSG00000181817.5,LSM10,protein_coding,KNOWN,-,10kb_5prime,NON_CODING	ENST00000315732.2,LSM10-001,protein_coding,KNOWN,ENSG00000181817.5,LSM10,protein_coding,KNOWN,-,10kb_5prime,NON_CODING	ENST00000489912.1,LSM10-002,processed_transcript,KNOWN,ENSG00000181817.5,LSM10,protein_coding,KNOWN,-,10kb_5prime,NON_CODING	ENST00000410889.1,RNU4-27P-201,snRNA,KNOWN,ENSG00000222821.1,RNU4-27P,snRNA,KNOWN,-,10kb_3prime,NON_CODING
chr1	36401174	36401175	0.644	0.05	-0.594	Shelf	ENST00000476041.1,LSM10-003,processed_transcript,KNOWN,ENSG00000181817.5,LSM10,protein_coding,KNOWN,-,10kb_5prime,NON_CODING	ENST00000315732.2,LSM10-001,protein_coding,KNOWN,ENSG00000181817.5,LSM10,protein_coding,KNOWN,-,10kb_5prime,NON_CODING	ENST00000489912.1,LSM10-002,processed_transcript,KNOWN,ENSG00000181817.5,LSM10,protein_coding,KNOWN,-,10kb_5prime,NON_CODING	ENST00000410889.1,RNU4-27P-201,snRNA,KNOWN,ENSG00000222821.1,RNU4-27P,snRNA,KNOWN,-,10kb_3prime,NON_CODING
chr1	36401205	36401206	0.859	0.094	-0.765	Shelf	ENST00000476041.1,LSM10-003,processed_transcript,KNOWN,ENSG00000181817.5,LSM10,protein_coding,KNOWN,-,10kb_5prime,NON_CODING	ENST00000315732.2,LSM10-001,protein_coding,KNOWN,ENSG00000181817.5,LSM10,protein_coding,KNOWN,-,10kb_5prime,NON_CODING	ENST00000489912.1,LSM10-002,processed_transcript,KNOWN,ENSG00000181817.5,LSM10,protein_coding,KNOWN,-,10kb_5prime,NON_CODING	ENST00000410889.1,RNU4-27P-201,snRNA,KNOWN,ENSG00000222821.1,RNU4-27P,snRNA,KNOWN,-,10kb_3prime,NON_CODING
chr1	36401232	36401233	0.758	0.094	-0.664	Shelf	ENST00000410889.1,RNU4-27P-201,snRNA,KNOWN,ENSG00000222821.1,RNU4-27P,snRNA,KNOWN,-,1.5kb_3prime,NON_CODING	ENST00000476041.1,LSM10-003,processed_transcript,KNOWN,ENSG00000181817.5,LSM10,protein_coding,KNOWN,-,10kb_5prime,NON_CODING	ENST00000315732.2,LSM10-001,protein_coding,KNOWN,ENSG00000181817.5,LSM10,protein_coding,KNOWN,-,10kb_5prime,NON_CODING	ENST00000489912.1,LSM10-002,processed_transcript,KNOWN,ENSG00000181817.5,LSM10,protein_coding,KNOWN,-,10kb_5prime,NON_CODING
chr1	36401253	36401254	0.803	0.098	-0.705	Shelf	ENST00000410889.1,RNU4-27P-201,snRNA,KNOWN,ENSG00000222821.1,RNU4-27P,snRNA,KNOWN,-,1.5kb_3prime,NON_CODING	ENST00000476041.1,LSM10-003,processed_transcript,KNOWN,ENSG00000181817.5,LSM10,protein_coding,KNOWN,-,10kb_5prime,NON_CODING	ENST00000315732.2,LSM10-001,protein_coding,KNOWN,ENSG00000181817.5,LSM10,protein_coding,KNOWN,-,10kb_5prime,NON_CODING	ENST00000489912.1,LSM10-002,processed_transcript,KNOWN,ENSG00000181817.5,LSM10,protein_coding,KNOWN,-,10kb_5prime,NON_CODING
chr1	36401303	36401304	0.892	0.128	-0.764	Shelf	ENST00000410889.1,RNU4-27P-201,snRNA,KNOWN,ENSG00000222821.1,RNU4-27P,snRNA,KNOWN,-,1.5kb_3prime,NON_CODING	ENST00000476041.1,LSM10-003,processed_transcript,KNOWN,ENSG00000181817.5,LSM10,protein_coding,KNOWN,-,10kb_5prime,NON_CODING	ENST00000315732.2,LSM10-001,protein_coding,KNOWN,ENSG00000181817.5,LSM10,protein_coding,KNOWN,-,10kb_5prime,NON_CODING	ENST00000489912.1,LSM10-002,processed_transcript,KNOWN,ENSG00000181817.5,LSM10,protein_coding,KNOWN,-,10kb_5prime,NON_CODING
chr1	36401313	36401314	0.875	0.087	-0.788	Shelf	ENST00000410889.1,RNU4-27P-201,snRNA,KNOWN,ENSG00000222821.1,RNU4-27P,snRNA,KNOWN,-,1.5kb_3prime,NON_CODING	ENST00000476041.1,LSM10-003,processed_transcript,KNOWN,ENSG00000181817.5,LSM10,protein_coding,KNOWN,-,10kb_5prime,NON_CODING	ENST00000315732.2,LSM10-001,protein_coding,KNOWN,ENSG00000181817.5,LSM10,protein_coding,KNOWN,-,10kb_5prime,NON_CODING	ENST00000489912.1,LSM10-002,processed_transcript,KNOWN,ENSG00000181817.5,LSM10,protein_coding,KNOWN,-,10kb_5prime,NON_CODING
chr1	36706980	36706981	0.375	1	0.625	.	.
chr1	36862668	36862669	0.167	0.786	0.619	.	ENST00000373091.6,GRIK3-001,protein_coding,KNOWN,ENSG00000163873.8,GRIK3,protein_coding,KNOWN,-,Intron,NON_CODING	ENST00000373093.4,GRIK3-002,protein_coding,KNOWN,ENSG00000163873.8,GRIK3,protein_coding,KNOWN,-,Intron,NON_CODING	ENST00000462621.1,GRIK3-003,processed_transcript,KNOWN,ENSG00000163873.8,GRIK3,protein_coding,KNOWN,-,10kb_5prime,NON_CODING	ENST00000479620.1,GRIK3-004,processed_transcript,KNOWN,ENSG00000163873.8,GRIK3,protein_coding,KNOWN,-,10kb_5prime,NON_CODING
chr1	37063902	37063903	0.182	0.792	0.61	.	.
chr1	37262642	37262643	0.167	0.826	0.659	.	ENST00000413901.1,RP5-1180C18.1-001,lincRNA,KNOWN,ENSG00000223944.1,RP5-1180C18.1,lincRNA,NOVEL,-,1.5kb_3prime,NON_CODING	ENST00000516559.1,RNA5SP43-201,rRNA,KNOWN,ENSG00000252368.1,RNA5SP43,rRNA,KNOWN,-,10kb_3prime,NON_CODING
chr1	38042045	38042046	0.766	0.108	-0.658	Shelf	ENST00000432922.4,RP5-884C9.2-002,lincRNA,KNOWN,ENSG00000224592.4,RP5-884C9.2,lincRNA,NOVEL,+,10kb_5prime,NON_CODING	ENST00000428151.1,RP5-884C9.2-001,lincRNA,KNOWN,ENSG00000224592.4,RP5-884C9.2,lincRNA,NOVEL,+,10kb_5prime,NON_CODING	ENST00000373012.3,POU3F1-001,protein_coding,KNOWN,ENSG00000185668.6,POU3F1,protein_coding,KNOWN,-,10kb_3prime,NON_CODING
chr1	39997072	39997073	0.4	1	0.6	.	.
chr1	41812921	41812922	0.286	0.931	0.645	.	ENST00000372583.4,HIVEP3-002,protein_coding,KNOWN,ENSG00000127124.12,HIVEP3,protein_coding,KNOWN,-,5prime_UTR,NON_CODING	ENST00000372584.4,HIVEP3-001,protein_coding,KNOWN,ENSG00000127124.12,HIVEP3,protein_coding,KNOWN,-,5prime_UTR,NON_CODING
chr1	42992484	42992485	0.217	0.868	0.651	.	ENST00000384526.1,RNU6-880P-201,snRNA,KNOWN,ENSG00000207256.1,RNU6-880P,snRNA,KNOWN,+,1.5kb_3prime,NON_CODING	ENST00000431759.4,SLC2A1-AS1-002,lincRNA,KNOWN,ENSG00000227533.4,SLC2A1-AS1,lincRNA,NOVEL,+,10kb_3prime,NON_CODING
chr1	43049545	43049546	0.263	0.848	0.585	.	.
chr1	43557916	43557917	0.304	0.947	0.643	.	ENST00000617451.3,PTPRF-201,protein_coding,KNOWN,ENSG00000142949.15,PTPRF,protein_coding,KNOWN,+,Intron,NON_CODING	ENST00000359947.7,PTPRF-001,protein_coding,KNOWN,ENSG00000142949.15,PTPRF,protein_coding,KNOWN,+,Intron,NON_CODING	ENST00000438120.4,PTPRF-002,protein_coding,KNOWN,ENSG00000142949.15,PTPRF,protein_coding,KNOWN,+,Intron,NON_CODING	ENST00000437607.1,PTPRF-013,protein_coding,PUTATIVE,ENSG00000142949.15,PTPRF,protein_coding,KNOWN,+,Intron,NON_CODING	ENST00000436724.4,PTPRF-003,processed_transcript,KNOWN,ENSG00000142949.15,PTPRF,protein_coding,KNOWN,+,3prime_UTR,NON_CODING	ENST00000372405.1,PTPRF-004,processed_transcript,KNOWN,ENSG00000142949.15,PTPRF,protein_coding,KNOWN,+,3prime_UTR,NON_CODING	ENST00000496043.4,PTPRF-009,processed_transcript,KNOWN,ENSG00000142949.15,PTPRF,protein_coding,KNOWN,+,10kb_3prime,NON_CODING	ENST00000481019.4,PTPRF-010,processed_transcript,KNOWN,ENSG00000142949.15,PTPRF,protein_coding,KNOWN,+,10kb_3prime,NON_CODING
chr1	44261658	44261659	0.869	0.283	-0.586	.	ENST00000456170.4,ERI3-006,protein_coding,KNOWN,ENSG00000117419.13,ERI3,protein_coding,KNOWN,-,Intron,NON_CODING	ENST00000372259.8,ERI3-003,protein_coding,KNOWN,ENSG00000117419.13,ERI3,protein_coding,KNOWN,-,Intron,NON_CODING	ENST00000372257.5,ERI3-001,protein_coding,KNOWN,ENSG00000117419.13,ERI3,protein_coding,KNOWN,-,Intron,NON_CODING	ENST00000452396.4,ERI3-004,protein_coding,KNOWN,ENSG00000117419.13,ERI3,protein_coding,KNOWN,-,Intron,NON_CODING	ENST00000462341.1,ERI3-009,processed_transcript,KNOWN,ENSG00000117419.13,ERI3,protein_coding,KNOWN,-,10kb_5prime,NON_CODING
chr1	46526759	46526760	0.815	0.174	-0.641	.	.
chr1	47659348	47659349	0.796	0.213	-0.583	.	.
chr1	48102805	48102806	0.25	0.838	0.588	.	ENST00000604015.1,SKINTL-004,processed_transcript,KNOWN,ENSG00000242267.5,SKINTL,unitary_pseudogene,KNOWN,-,5prime_UTR,NON_CODING	ENST00000452503.1,SKINTL-001,processed_transcript,KNOWN,ENSG00000242267.5,SKINTL,unitary_pseudogene,KNOWN,-,5prime_UTR,NON_CODING	ENST00000622918.1,AL356289.1-201,protein_coding,KNOWN,ENSG00000279096.1,AL356289.1,protein_coding,KNOWN,+,5prime_UTR,NON_CODING
chr1	48796628	48796629	0.19	0.833	0.643	.	ENST00000371839.4,AGBL4-001,protein_coding,KNOWN,ENSG00000186094.15,AGBL4,protein_coding,KNOWN,-,Intron,NON_CODING	ENST00000416121.4,AGBL4-002,protein_coding,KNOWN,ENSG00000186094.15,AGBL4,protein_coding,KNOWN,-,Intron,NON_CODING	ENST00000371838.4,AGBL4-004,protein_coding,KNOWN,ENSG00000186094.15,AGBL4,protein_coding,KNOWN,-,Intron,NON_CODING
chr1	49596016	49596017	0.214	0.812	0.598	.	ENST00000371839.4,AGBL4-001,protein_coding,KNOWN,ENSG00000186094.15,AGBL4,protein_coding,KNOWN,-,Intron,NON_CODING	ENST00000371838.4,AGBL4-004,protein_coding,KNOWN,ENSG00000186094.15,AGBL4,protein_coding,KNOWN,-,Intron,NON_CODING	ENST00000371836.1,AGBL4-003,protein_coding,KNOWN,ENSG00000186094.15,AGBL4,protein_coding,KNOWN,-,Intron,NON_CODING	ENST00000497451.1,AGBL4-005,processed_transcript,KNOWN,ENSG00000186094.15,AGBL4,protein_coding,KNOWN,-,5prime_UTR,NON_CODING
chr1	49680175	49680176	0.091	0.714	0.623	.	ENST00000371839.4,AGBL4-001,protein_coding,KNOWN,ENSG00000186094.15,AGBL4,protein_coding,KNOWN,-,Intron,NON_CODING	ENST00000371838.4,AGBL4-004,protein_coding,KNOWN,ENSG00000186094.15,AGBL4,protein_coding,KNOWN,-,Intron,NON_CODING	ENST00000371836.1,AGBL4-003,protein_coding,KNOWN,ENSG00000186094.15,AGBL4,protein_coding,KNOWN,-,Intron,NON_CODING	ENST00000497451.1,AGBL4-005,processed_transcript,KNOWN,ENSG00000186094.15,AGBL4,protein_coding,KNOWN,-,5prime_UTR,NON_CODING
chr1	50221358	50221359	0.4	1	0.6	.	ENST00000440897.1,RP11-567C20.3-001,antisense,KNOWN,ENSG00000233407.1,RP11-567C20.3,antisense,NOVEL,-,5prime_UTR,NON_CODING
chr1	51014018	51014019	0.222	0.889	0.667	.	.
chr1	52240652	52240653	0.238	0.833	0.595	.	ENST00000287727.6,ZFYVE9-201,protein_coding,KNOWN,ENSG00000157077.13,ZFYVE9,protein_coding,KNOWN,+,Intron,NON_CODING	ENST00000357206.5,ZFYVE9-002,protein_coding,KNOWN,ENSG00000157077.13,ZFYVE9,protein_coding,KNOWN,+,Intron,NON_CODING	ENST00000371591.1,ZFYVE9-001,protein_coding,KNOWN,ENSG00000157077.13,ZFYVE9,protein_coding,KNOWN,+,Intron,NON_CODING	ENST00000361625.4,ZFYVE9-003,retained_intron,KNOWN,ENSG00000157077.13,ZFYVE9,protein_coding,KNOWN,+,3prime_UTR,NON_CODING
chr1	53146274	53146275	0.122	0.811	0.689	.	ENST00000611397.3,SLC1A7-201,protein_coding,KNOWN,ENSG00000162383.10,SLC1A7,protein_coding,KNOWN,-,10kb_5prime,NON_CODING	ENST00000620347.3,SLC1A7-203,protein_coding,KNOWN,ENSG00000162383.10,SLC1A7,protein_coding,KNOWN,-,10kb_5prime,NON_CODING	ENST00000371494.7,SLC1A7-001,protein_coding,KNOWN,ENSG00000162383.10,SLC1A7,protein_coding,KNOWN,-,10kb_5prime,NON_CODING	ENST00000620288.3,SLC1A7-202,protein_coding,KNOWN,ENSG00000162383.10,SLC1A7,protein_coding,KNOWN,-,10kb_5prime,NON_CODING	ENST00000371491.4,SLC1A7-002,protein_coding,KNOWN,ENSG00000162383.10,SLC1A7,protein_coding,KNOWN,-,10kb_5prime,NON_CODING
chr1	53146350	53146351	0.169	0.783	0.614	.	ENST00000611397.3,SLC1A7-201,protein_coding,KNOWN,ENSG00000162383.10,SLC1A7,protein_coding,KNOWN,-,10kb_5prime,NON_CODING	ENST00000620347.3,SLC1A7-203,protein_coding,KNOWN,ENSG00000162383.10,SLC1A7,protein_coding,KNOWN,-,10kb_5prime,NON_CODING	ENST00000371494.7,SLC1A7-001,protein_coding,KNOWN,ENSG00000162383.10,SLC1A7,protein_coding,KNOWN,-,10kb_5prime,NON_CODING	ENST00000620288.3,SLC1A7-202,protein_coding,KNOWN,ENSG00000162383.10,SLC1A7,protein_coding,KNOWN,-,10kb_5prime,NON_CODING	ENST00000371491.4,SLC1A7-002,protein_coding,KNOWN,ENSG00000162383.10,SLC1A7,protein_coding,KNOWN,-,10kb_5prime,NON_CODING
chr1	53146382	53146383	0.044	0.631	0.587	.	ENST00000611397.3,SLC1A7-201,protein_coding,KNOWN,ENSG00000162383.10,SLC1A7,protein_coding,KNOWN,-,10kb_5prime,NON_CODING	ENST00000620347.3,SLC1A7-203,protein_coding,KNOWN,ENSG00000162383.10,SLC1A7,protein_coding,KNOWN,-,10kb_5prime,NON_CODING	ENST00000371494.7,SLC1A7-001,protein_coding,KNOWN,ENSG00000162383.10,SLC1A7,protein_coding,KNOWN,-,10kb_5prime,NON_CODING	ENST00000620288.3,SLC1A7-202,protein_coding,KNOWN,ENSG00000162383.10,SLC1A7,protein_coding,KNOWN,-,10kb_5prime,NON_CODING	ENST00000371491.4,SLC1A7-002,protein_coding,KNOWN,ENSG00000162383.10,SLC1A7,protein_coding,KNOWN,-,10kb_5prime,NON_CODING
chr1	53751307	53751308	0.333	1	0.667	.	.
chr1	54229583	54229584	0.333	1	0.667	.	ENST00000610401.3,SSBP3-201,protein_coding,KNOWN,ENSG00000157216.14,SSBP3,protein_coding,KNOWN,-,Intron,NON_CODING	ENST00000417664.5,SSBP3-013,protein_coding,PUTATIVE,ENSG00000157216.14,SSBP3,protein_coding,KNOWN,-,Intron,NON_CODING	ENST00000371320.6,SSBP3-002,protein_coding,KNOWN,ENSG00000157216.14,SSBP3,protein_coding,KNOWN,-,Intron,NON_CODING	ENST00000371319.6,SSBP3-007,protein_coding,KNOWN,ENSG00000157216.14,SSBP3,protein_coding,KNOWN,-,Intron,NON_CODING	ENST00000357475.7,SSBP3-001,protein_coding,KNOWN,ENSG00000157216.14,SSBP3,protein_coding,KNOWN,-,Intron,NON_CODING	ENST00000326956.10,SSBP3-012,processed_transcript,KNOWN,ENSG00000157216.14,SSBP3,protein_coding,KNOWN,-,5prime_UTR,NON_CODING	ENST00000533946.4,SSBP3-011,processed_transcript,KNOWN,ENSG00000157216.14,SSBP3,protein_coding,KNOWN,-,5prime_UTR,NON_CODING	ENST00000426150.4,SSBP3-004,processed_transcript,KNOWN,ENSG00000157216.14,SSBP3,protein_coding,KNOWN,-,5prime_UTR,NON_CODING	ENST00000528930.4,SSBP3-010,retained_intron,KNOWN,ENSG00000157216.14,SSBP3,protein_coding,KNOWN,-,1.5kb_5prime,NON_CODING	ENST00000361350.5,SSBP3-AS1-001,antisense,KNOWN,ENSG00000198711.5,SSBP3-AS1,antisense,KNOWN,+,10kb_5prime,NON_CODING	ENST00000605337.4,MRPL37-005,protein_coding,PUTATIVE,ENSG00000116221.14,MRPL37,protein_coding,KNOWN,+,10kb_3prime,NON_CODING	ENST00000398219.2,MRPL37-003,protein_coding,PUTATIVE,ENSG00000116221.14,MRPL37,protein_coding,KNOWN,+,10kb_3prime,NON_CODING	ENST00000444533.4,SSBP3-005,protein_coding,PUTATIVE,ENSG00000157216.14,SSBP3,protein_coding,KNOWN,-,10kb_3prime,NON_CODING	ENST00000420121.4,SSBP3-006,retained_intron,KNOWN,ENSG00000157216.14,SSBP3,protein_coding,KNOWN,-,10kb_3prime,NON_CODING
chr1	54809020	54809021	0.174	0.914	0.74	Shelf	ENST00000358193.6,C1orf177-001,protein_coding,KNOWN,ENSG00000162398.10,C1orf177,protein_coding,KNOWN,+,Intron,NON_CODING	ENST00000371273.3,C1orf177-002,protein_coding,KNOWN,ENSG00000162398.10,C1orf177,protein_coding,KNOWN,+,Intron,NON_CODING	ENST00000371276.7,TTC22-002,protein_coding,KNOWN,ENSG00000006555.9,TTC22,protein_coding,KNOWN,-,10kb_5prime,NON_CODING	ENST00000371274.7,TTC22-001,protein_coding,KNOWN,ENSG00000006555.9,TTC22,protein_coding,KNOWN,-,10kb_5prime,NON_CODING
chr1	56849792	56849793	0.809	0.215	-0.594	.	ENST00000361249.3,C8A-001,protein_coding,KNOWN,ENSG00000157131.10,C8A,protein_coding,KNOWN,+,10kb_5prime,NON_CODING
chr1	57889031	57889032	0.389	1	0.611	.	ENST00000485760.4,DAB1-001,processed_transcript,KNOWN,ENSG00000173406.14,DAB1,protein_coding,KNOWN,-,5prime_UTR,NON_CODING	ENST00000477280.1,DAB1-002,processed_transcript,KNOWN,ENSG00000173406.14,DAB1,protein_coding,KNOWN,-,10kb_5prime,NON_CODING	ENST00000591523.4,DAB1-AS1-005,antisense,KNOWN,ENSG00000226759.6,DAB1-AS1,antisense,NOVEL,+,10kb_3prime,NON_CODING	ENST00000591173.4,DAB1-AS1-017,antisense,KNOWN,ENSG00000226759.6,DAB1-AS1,antisense,NOVEL,+,10kb_3prime,NON_CODING	ENST00000457412.5,DAB1-AS1-018,antisense,KNOWN,ENSG00000226759.6,DAB1-AS1,antisense,NOVEL,+,10kb_3prime,NON_CODING	ENST00000586465.4,DAB1-AS1-014,antisense,KNOWN,ENSG00000226759.6,DAB1-AS1,antisense,NOVEL,+,10kb_3prime,NON_CODING
chr1	58179403	58179404	0.385	1	0.615	.	ENST00000485760.4,DAB1-001,processed_transcript,KNOWN,ENSG00000173406.14,DAB1,protein_coding,KNOWN,-,5prime_UTR,NON_CODING
chr1	58899386	58899387	0.289	0.879	0.59	.	ENST00000419531.2,LINC01135-002,lincRNA,KNOWN,ENSG00000234807.5,LINC01135,lincRNA,NOVEL,+,3prime_UTR,NON_CODING	ENST00000423408.4,RP4-794H19.1-001,lincRNA,KNOWN,ENSG00000232453.4,RP4-794H19.1,lincRNA,NOVEL,-,10kb_5prime,NON_CODING	ENST00000427292.1,RP4-794H19.1-002,lincRNA,KNOWN,ENSG00000232453.4,RP4-794H19.1,lincRNA,NOVEL,-,10kb_5prime,NON_CODING
chr1	58987128	58987129	0.208	0.824	0.616	.	.
chr1	59995130	59995131	0.333	0.956	0.623	.	ENST00000450089.5,C1orf87-003,protein_coding,NOVEL,ENSG00000162598.12,C1orf87,protein_coding,KNOWN,-,Intron,NON_CODING	ENST00000371201.3,C1orf87-001,protein_coding,KNOWN,ENSG00000162598.12,C1orf87,protein_coding,KNOWN,-,Intron,NON_CODING	ENST00000486478.4,C1orf87-002,processed_transcript,KNOWN,ENSG00000162598.12,C1orf87,protein_coding,KNOWN,-,5prime_UTR,NON_CODING	ENST00000488027.4,C1orf87-005,processed_transcript,KNOWN,ENSG00000162598.12,C1orf87,protein_coding,KNOWN,-,5prime_UTR,NON_CODING	ENST00000491817.2,C1orf87-004,processed_transcript,KNOWN,ENSG00000162598.12,C1orf87,protein_coding,KNOWN,-,5prime_UTR,NON_CODING
chr1	60335689	60335690	0.2	0.786	0.586	.	.
chr1	61362739	61362740	0.267	0.897	0.63	.	ENST00000371191.4,NFIA-002,protein_coding,PUTATIVE,ENSG00000162599.14,NFIA,protein_coding,KNOWN,+,Intron,NON_CODING	ENST00000407417.6,NFIA-014,protein_coding,KNOWN,ENSG00000162599.14,NFIA,protein_coding,KNOWN,+,Intron,NON_CODING	ENST00000371189.7,NFIA-015,protein_coding,KNOWN,ENSG00000162599.14,NFIA,protein_coding,KNOWN,+,Intron,NON_CODING	ENST00000403491.6,NFIA-001,protein_coding,KNOWN,ENSG00000162599.14,NFIA,protein_coding,KNOWN,+,Intron,NON_CODING	ENST00000371187.6,NFIA-003,protein_coding,KNOWN,ENSG00000162599.14,NFIA,protein_coding,KNOWN,+,Intron,NON_CODING	ENST00000485903.5,NFIA-007,protein_coding,NOVEL,ENSG00000162599.14,NFIA,protein_coding,KNOWN,+,Intron,NON_CODING	ENST00000371185.5,NFIA-005,protein_coding,NOVEL,ENSG00000162599.14,NFIA,protein_coding,KNOWN,+,Intron,NON_CODING	ENST00000371184.5,NFIA-006,protein_coding,NOVEL,ENSG00000162599.14,NFIA,protein_coding,KNOWN,+,Intron,NON_CODING	ENST00000482020.1,NFIA-010,protein_coding,NOVEL,ENSG00000162599.14,NFIA,protein_coding,KNOWN,+,Intron,NON_CODING	ENST00000479364.1,NFIA-009,processed_transcript,KNOWN,ENSG00000162599.14,NFIA,protein_coding,KNOWN,+,3prime_UTR,NON_CODING
chr1	63717861	63717862	0.071	0.812	0.741	.	.
chr1	66445015	66445016	0.4	1	0.6	.	.
chr1	66598920	66598921	0.25	0.909	0.659	.	ENST00000237247.9,SGIP1-002,protein_coding,KNOWN,ENSG00000118473.20,SGIP1,protein_coding,KNOWN,+,Intron,NON_CODING	ENST00000371039.4,SGIP1-003,protein_coding,KNOWN,ENSG00000118473.20,SGIP1,protein_coding,KNOWN,+,Intron,NON_CODING	ENST00000424320.4,SGIP1-006,protein_coding,KNOWN,ENSG00000118473.20,SGIP1,protein_coding,KNOWN,+,Intron,NON_CODING	ENST00000371037.7,SGIP1-001,protein_coding,KNOWN,ENSG00000118473.20,SGIP1,protein_coding,KNOWN,+,Intron,NON_CODING	ENST00000493564.1,SGIP1-005,processed_transcript,KNOWN,ENSG00000118473.20,SGIP1,protein_coding,KNOWN,+,3prime_UTR,NON_CODING	ENST00000468286.4,SGIP1-007,processed_transcript,KNOWN,ENSG00000118473.20,SGIP1,protein_coding,KNOWN,+,3prime_UTR,NON_CODING	ENST00000497055.1,SGIP1-008,processed_transcript,KNOWN,ENSG00000118473.20,SGIP1,protein_coding,KNOWN,+,3prime_UTR,NON_CODING
chr1	68685400	68685401	0.333	1	0.667	.	.
chr1	70755533	70755534	0.286	0.885	0.599	.	ENST00000419450.1,RP5-952N6.1-001,lincRNA,KNOWN,ENSG00000229051.1,RP5-952N6.1,lincRNA,NOVEL,+,3prime_UTR,NON_CODING
chr1	70976077	70976078	0.409	1	0.591	.	ENST00000370931.6,PTGER3-006,protein_coding,NOVEL,ENSG00000050628.19,PTGER3,protein_coding,KNOWN,-,Intron,NON_CODING	ENST00000370932.5,PTGER3-203,protein_coding,KNOWN,ENSG00000050628.19,PTGER3,protein_coding,KNOWN,-,Intron,NON_CODING	ENST00000628037.1,PTGER3-009,protein_coding,KNOWN,ENSG00000050628.19,PTGER3,protein_coding,KNOWN,-,Intron,NON_CODING	ENST00000497146.4,PTGER3-003,nonsense_mediated_decay,KNOWN,ENSG00000050628.19,PTGER3,protein_coding,KNOWN,-,Intron,NON_CODING	ENST00000361210.5,PTGER3-002,nonsense_mediated_decay,KNOWN,ENSG00000050628.19,PTGER3,protein_coding,KNOWN,-,Intron,NON_CODING	ENST00000479353.4,PTGER3-001,nonsense_mediated_decay,KNOWN,ENSG00000050628.19,PTGER3,protein_coding,KNOWN,-,Intron,NON_CODING	ENST00000460330.4,PTGER3-007,protein_coding,KNOWN,ENSG00000050628.19,PTGER3,protein_coding,KNOWN,-,Intron,NON_CODING	ENST00000356595.7,PTGER3-004,protein_coding,KNOWN,ENSG00000050628.19,PTGER3,protein_coding,KNOWN,-,Intron,NON_CODING	ENST00000306666.8,PTGER3-005,protein_coding,KNOWN,ENSG00000050628.19,PTGER3,protein_coding,KNOWN,-,Intron,NON_CODING	ENST00000351052.8,PTGER3-201,protein_coding,KNOWN,ENSG00000050628.19,PTGER3,protein_coding,KNOWN,-,Intron,NON_CODING
chr1	75058239	75058240	0.333	0.95	0.617	.	.
chr1	76997532	76997533	0.4	1	0.6	.	ENST00000477717.4,ST6GALNAC5-003,protein_coding,KNOWN,ENSG00000117069.13,ST6GALNAC5,protein_coding,KNOWN,+,Intron,NON_CODING	ENST00000318803.6,ST6GALNAC5-002,nonsense_mediated_decay,KNOWN,ENSG00000117069.13,ST6GALNAC5,protein_coding,KNOWN,+,Intron,NON_CODING	ENST00000488940.1,ST6GALNAC5-001,processed_transcript,KNOWN,ENSG00000117069.13,ST6GALNAC5,protein_coding,KNOWN,+,3prime_UTR,NON_CODING
chr1	78429852	78429853	0.273	1	0.727	.	ENST00000370758.4,PTGFR-002,protein_coding,KNOWN,ENSG00000122420.8,PTGFR,protein_coding,KNOWN,+,5prime_UTR,NON_CODING
chr1	78967931	78967932	0.182	0.9	0.718	.	ENST00000370742.3,ELTD1-001,protein_coding,KNOWN,ENSG00000162618.11,ELTD1,protein_coding,KNOWN,-,Intron,NON_CODING
chr1	79017175	79017176	0.333	1	0.667	.	.
chr1	79484745	79484746	0.739	0.143	-0.596	.	.
chr1	79858692	79858693	0.048	0.938	0.89	.	.
chr1	80238775	80238776	0.364	0.955	0.591	.	.
chr1	80279466	80279467	0.3	0.9	0.6	.	ENST00000438801.1,HMGB1P18-001,processed_pseudogene,KNOWN,ENSG00000236407.1,HMGB1P18,processed_pseudogene,KNOWN,+,10kb_5prime,NON_CODING
chr1	86026646	86026647	0.276	0.875	0.599	.	ENST00000370571.5,COL24A1-001,protein_coding,KNOWN,ENSG00000171502.13,COL24A1,protein_coding,KNOWN,-,Intron,NON_CODING	ENST00000426639.4,COL24A1-004,nonsense_mediated_decay,KNOWN,ENSG00000171502.13,COL24A1,protein_coding,KNOWN,-,Intron,NON_CODING	ENST00000417340.1,RP4-682E18.1-001,processed_pseudogene,KNOWN,ENSG00000229505.1,RP4-682E18.1,processed_pseudogene,KNOWN,+,10kb_5prime,NON_CODING
chr1	86155226	86155227	0.704	0.088	-0.616	Shore	ENST00000370571.5,COL24A1-001,protein_coding,KNOWN,ENSG00000171502.13,COL24A1,protein_coding,KNOWN,-,Intron,NON_CODING	ENST00000426639.4,COL24A1-004,nonsense_mediated_decay,KNOWN,ENSG00000171502.13,COL24A1,protein_coding,KNOWN,-,Intron,NON_CODING	ENST00000496682.2,COL24A1-003,protein_coding,KNOWN,ENSG00000171502.13,COL24A1,protein_coding,KNOWN,-,Intron,NON_CODING	ENST00000485434.1,COL24A1-002,processed_transcript,KNOWN,ENSG00000171502.13,COL24A1,protein_coding,KNOWN,-,5prime_UTR,NON_CODING
chr1	86155236	86155237	0.691	0.062	-0.629	Shore	ENST00000370571.5,COL24A1-001,protein_coding,KNOWN,ENSG00000171502.13,COL24A1,protein_coding,KNOWN,-,Intron,NON_CODING	ENST00000426639.4,COL24A1-004,nonsense_mediated_decay,KNOWN,ENSG00000171502.13,COL24A1,protein_coding,KNOWN,-,Intron,NON_CODING	ENST00000496682.2,COL24A1-003,protein_coding,KNOWN,ENSG00000171502.13,COL24A1,protein_coding,KNOWN,-,Intron,NON_CODING	ENST00000485434.1,COL24A1-002,processed_transcript,KNOWN,ENSG00000171502.13,COL24A1,protein_coding,KNOWN,-,5prime_UTR,NON_CODING
chr1	88991779	88991780	0.148	0.736	0.588	Shore	ENST00000370491.6,CCBL2-001,protein_coding,KNOWN,ENSG00000137944.15,CCBL2,protein_coding,KNOWN,-,5prime_UTR,NON_CODING	ENST00000260508.7,CCBL2-004,protein_coding,KNOWN,ENSG00000137944.15,CCBL2,protein_coding,KNOWN,-,5prime_UTR,NON_CODING	ENST00000370486.1,CCBL2-003,protein_coding,PUTATIVE,ENSG00000137944.15,CCBL2,protein_coding,KNOWN,-,5prime_UTR,NON_CODING	ENST00000321792.5,RBMXL1-001,protein_coding,KNOWN,ENSG00000213516.8,RBMXL1,protein_coding,KNOWN,-,5prime_UTR,NON_CODING	ENST00000399794.5,RBMXL1-201,protein_coding,KNOWN,ENSG00000213516.8,RBMXL1,protein_coding,KNOWN,-,5prime_UTR,NON_CODING	ENST00000413769.1,RBMXL1-002,processed_transcript,KNOWN,ENSG00000213516.8,RBMXL1,protein_coding,KNOWN,-,5prime_UTR,NON_CODING	ENST00000446900.5,CCBL2-002,processed_transcript,KNOWN,ENSG00000137944.15,CCBL2,protein_coding,KNOWN,-,10kb_5prime,NON_CODING
chr1	90488679	90488680	0.333	1	0.667	.	.
chr1	90767111	90767112	0.308	1	0.692	.	.
chr1	90840838	90840839	0.833	0.182	-0.651	.	ENST00000435649.2,RP4-665J23.1-004,lincRNA,KNOWN,ENSG00000233593.5,RP4-665J23.1,lincRNA,NOVEL,-,5prime_UTR,NON_CODING	ENST00000606660.1,RP4-665J23.1-002,retained_intron,KNOWN,ENSG00000233593.5,RP4-665J23.1,lincRNA,NOVEL,-,5prime_UTR,NON_CODING	ENST00000443802.1,RP4-665J23.1-003,lincRNA,KNOWN,ENSG00000233593.5,RP4-665J23.1,lincRNA,NOVEL,-,5prime_UTR,NON_CODING	ENST00000455680.4,RP4-665J23.1-001,retained_intron,KNOWN,ENSG00000233593.5,RP4-665J23.1,lincRNA,NOVEL,-,10kb_5prime,NON_CODING
chr1	93608850	93608851	0.188	0.789	0.601	.	ENST00000370247.6,BCAR3-004,protein_coding,KNOWN,ENSG00000137936.15,BCAR3,protein_coding,KNOWN,-,Intron,NON_CODING	ENST00000260502.9,BCAR3-001,protein_coding,KNOWN,ENSG00000137936.15,BCAR3,protein_coding,KNOWN,-,Intron,NON_CODING	ENST00000370244.4,BCAR3-003,protein_coding,NOVEL,ENSG00000137936.15,BCAR3,protein_coding,KNOWN,-,Intron,NON_CODING	ENST00000370243.1,BCAR3-002,protein_coding,KNOWN,ENSG00000137936.15,BCAR3,protein_coding,KNOWN,-,Intron,NON_CODING	ENST00000479503.2,BCAR3-008,processed_transcript,KNOWN,ENSG00000137936.15,BCAR3,protein_coding,KNOWN,-,5prime_UTR,NON_CODING	ENST00000427243.4,RP5-1033H22.2-003,antisense,KNOWN,ENSG00000224093.4,RP5-1033H22.2,antisense,NOVEL,+,10kb_3prime,NON_CODING	ENST00000417401.1,RP5-1033H22.2-001,antisense,KNOWN,ENSG00000224093.4,RP5-1033H22.2,antisense,NOVEL,+,10kb_3prime,NON_CODING	ENST00000412628.1,RP5-1033H22.2-005,antisense,KNOWN,ENSG00000224093.4,RP5-1033H22.2,antisense,NOVEL,+,10kb_3prime,NON_CODING	ENST00000446684.1,RP5-1033H22.2-004,antisense,KNOWN,ENSG00000224093.4,RP5-1033H22.2,antisense,NOVEL,+,10kb_3prime,NON_CODING
chr1	93660307	93660308	0.3	0.917	0.617	.	ENST00000260502.9,BCAR3-001,protein_coding,KNOWN,ENSG00000137936.15,BCAR3,protein_coding,KNOWN,-,Intron,NON_CODING	ENST00000370244.4,BCAR3-003,protein_coding,NOVEL,ENSG00000137936.15,BCAR3,protein_coding,KNOWN,-,Intron,NON_CODING	ENST00000370243.1,BCAR3-002,protein_coding,KNOWN,ENSG00000137936.15,BCAR3,protein_coding,KNOWN,-,Intron,NON_CODING
chr1	93715848	93715849	0.167	0.818	0.651	.	ENST00000370244.4,BCAR3-003,protein_coding,NOVEL,ENSG00000137936.15,BCAR3,protein_coding,KNOWN,-,5prime_UTR,NON_CODING	ENST00000469315.1,BCAR3-009,processed_transcript,KNOWN,ENSG00000137936.15,BCAR3,protein_coding,KNOWN,-,10kb_3prime,NON_CODING
chr1	94063653	94063654	0.143	0.826	0.683	.	ENST00000370225.3,ABCA4-001,protein_coding,KNOWN,ENSG00000198691.10,ABCA4,protein_coding,KNOWN,-,Intron,NON_CODING	ENST00000536513.4,ABCA4-201,protein_coding,KNOWN,ENSG00000198691.10,ABCA4,protein_coding,KNOWN,-,1.5kb_5prime,NON_CODING	ENST00000472033.1,ABCA4-003,processed_transcript,KNOWN,ENSG00000198691.10,ABCA4,protein_coding,KNOWN,-,10kb_5prime,NON_CODING
chr1	94063707	94063708	0.154	0.9	0.746	.	ENST00000370225.3,ABCA4-001,protein_coding,KNOWN,ENSG00000198691.10,ABCA4,protein_coding,KNOWN,-,Intron,NON_CODING	ENST00000536513.4,ABCA4-201,protein_coding,KNOWN,ENSG00000198691.10,ABCA4,protein_coding,KNOWN,-,1.5kb_5prime,NON_CODING	ENST00000472033.1,ABCA4-003,processed_transcript,KNOWN,ENSG00000198691.10,ABCA4,protein_coding,KNOWN,-,10kb_5prime,NON_CODING
chr1	94101027	94101028	0.197	0.811	0.614	.	ENST00000370225.3,ABCA4-001,protein_coding,KNOWN,ENSG00000198691.10,ABCA4,protein_coding,KNOWN,-,Intron,NON_CODING
chr1	94101098	94101099	0.273	0.863	0.59	.	ENST00000370225.3,ABCA4-001,protein_coding,KNOWN,ENSG00000198691.10,ABCA4,protein_coding,KNOWN,-,Intron,NON_CODING
chr1	94229149	94229150	0.217	0.833	0.616	.	ENST00000552844.4,ARHGAP29-004,nonsense_mediated_decay,KNOWN,ENSG00000137962.11,ARHGAP29,protein_coding,KNOWN,-,Intron,NON_CODING	ENST00000260526.9,ARHGAP29-001,protein_coding,KNOWN,ENSG00000137962.11,ARHGAP29,protein_coding,KNOWN,-,Intron,NON_CODING	ENST00000370217.3,ARHGAP29-002,protein_coding,KNOWN,ENSG00000137962.11,ARHGAP29,protein_coding,KNOWN,-,Intron,NON_CODING
chr1	94238315	94238316	1	0.364	-0.636	Shore	ENST00000552844.4,ARHGAP29-004,nonsense_mediated_decay,KNOWN,ENSG00000137962.11,ARHGAP29,protein_coding,KNOWN,-,5prime_UTR,NON_CODING	ENST00000260526.9,ARHGAP29-001,protein_coding,KNOWN,ENSG00000137962.11,ARHGAP29,protein_coding,KNOWN,-,1.5kb_5prime,NON_CODING	ENST00000370217.3,ARHGAP29-002,protein_coding,KNOWN,ENSG00000137962.11,ARHGAP29,protein_coding,KNOWN,-,1.5kb_5prime,NON_CODING	ENST00000413103.1,RP11-148B18.1-001,lincRNA,KNOWN,ENSG00000231363.1,RP11-148B18.1,lincRNA,NOVEL,+,10kb_5prime,NON_CODING
chr1	97983970	97983971	0.143	0.8	0.657	.	ENST00000424528.2,MIR137HG-001,lincRNA,KNOWN,ENSG00000225206.5,MIR137HG,lincRNA,KNOWN,-,10kb_3prime,NON_CODING
chr1	98324049	98324050	0.214	0.833	0.619	.	.
chr1	98774933	98774934	0.286	0.893	0.607	.	.
chr1	101128643	101128644	0.244	0.846	0.602	.	ENST00000516956.1,SCARNA16.4-201,scaRNA,NOVEL,ENSG00000252765.1,SCARNA16,scaRNA,NOVEL,+,10kb_5prime,NON_CODING	ENST00000626368.1,AC093157.1-201,miRNA,NOVEL,ENSG00000280622.1,AC093157.1,miRNA,NOVEL,+,10kb_5prime,NON_CODING
chr1	101645836	101645837	0.158	0.75	0.592	.	.
chr1	103579422	103579423	0.324	0.929	0.605	.	ENST00000361355.7,AMY2B-001,protein_coding,KNOWN,ENSG00000240038.5,AMY2B,protein_coding,KNOWN,+,Intron,NON_CODING	ENST00000610648.1,AMY2B-201,protein_coding,KNOWN,ENSG00000240038.5,AMY2B,protein_coding,KNOWN,+,Intron,NON_CODING	ENST00000477657.4,AMY2B-002,nonsense_mediated_decay,KNOWN,ENSG00000240038.5,AMY2B,protein_coding,KNOWN,+,3prime_UTR,NON_CODING	ENST00000491397.1,AMY2B-003,processed_transcript,KNOWN,ENSG00000240038.5,AMY2B,protein_coding,KNOWN,+,3prime_UTR,NON_CODING	ENST00000481821.1,AMY2B-007,processed_transcript,KNOWN,ENSG00000240038.5,AMY2B,protein_coding,KNOWN,+,3prime_UTR,NON_CODING	ENST00000435302.4,AMY2B-004,protein_coding,KNOWN,ENSG00000240038.5,AMY2B,protein_coding,KNOWN,+,10kb_3prime,NON_CODING	ENST00000453959.4,AMY2B-005,protein_coding,KNOWN,ENSG00000240038.5,AMY2B,protein_coding,KNOWN,+,10kb_3prime,NON_CODING	ENST00000425123.1,ACTG1P4-001,processed_pseudogene,KNOWN,ENSG00000236085.1,ACTG1P4,processed_pseudogene,KNOWN,+,10kb_3prime,NON_CODING	ENST00000462971.1,AMY2B-006,processed_transcript,KNOWN,ENSG00000240038.5,AMY2B,protein_coding,KNOWN,+,10kb_3prime,NON_CODING
chr1	103585316	103585317	0.357	0.946	0.589	.	ENST00000477657.4,AMY2B-002,nonsense_mediated_decay,KNOWN,ENSG00000240038.5,AMY2B,protein_coding,KNOWN,+,10kb_3prime,NON_CODING	ENST00000361355.7,AMY2B-001,protein_coding,KNOWN,ENSG00000240038.5,AMY2B,protein_coding,KNOWN,+,10kb_3prime,NON_CODING	ENST00000491397.1,AMY2B-003,processed_transcript,KNOWN,ENSG00000240038.5,AMY2B,protein_coding,KNOWN,+,10kb_3prime,NON_CODING	ENST00000610648.1,AMY2B-201,protein_coding,KNOWN,ENSG00000240038.5,AMY2B,protein_coding,KNOWN,+,10kb_3prime,NON_CODING	ENST00000462971.1,AMY2B-006,processed_transcript,KNOWN,ENSG00000240038.5,AMY2B,protein_coding,KNOWN,+,10kb_3prime,NON_CODING	ENST00000481821.1,AMY2B-007,processed_transcript,KNOWN,ENSG00000240038.5,AMY2B,protein_coding,KNOWN,+,10kb_3prime,NON_CODING
chr1	103612645	103612646	0.189	0.963	0.774	.	ENST00000622339.3,AMY2A-201,protein_coding,KNOWN,ENSG00000243480.6,AMY2A,protein_coding,KNOWN,+,10kb_5prime,NON_CODING	ENST00000414303.5,AMY2A-001,protein_coding,KNOWN,ENSG00000243480.6,AMY2A,protein_coding,KNOWN,+,10kb_5prime,NON_CODING	ENST00000423678.1,AMY2A-002,protein_coding,PUTATIVE,ENSG00000243480.6,AMY2A,protein_coding,KNOWN,+,10kb_5prime,NON_CODING	ENST00000497748.1,AMY2A-003,processed_transcript,KNOWN,ENSG00000243480.6,AMY2A,protein_coding,KNOWN,+,10kb_5prime,NON_CODING
chr1	103621893	103621894	0.308	0.895	0.587	.	ENST00000622339.3,AMY2A-201,protein_coding,KNOWN,ENSG00000243480.6,AMY2A,protein_coding,KNOWN,+,Intron,NON_CODING	ENST00000414303.5,AMY2A-001,protein_coding,KNOWN,ENSG00000243480.6,AMY2A,protein_coding,KNOWN,+,Intron,NON_CODING	ENST00000497748.1,AMY2A-003,processed_transcript,KNOWN,ENSG00000243480.6,AMY2A,protein_coding,KNOWN,+,3prime_UTR,NON_CODING	ENST00000423678.1,AMY2A-002,protein_coding,PUTATIVE,ENSG00000243480.6,AMY2A,protein_coding,KNOWN,+,1.5kb_3prime,NON_CODING
chr1	103624396	103624397	0.083	0.792	0.709	.	ENST00000622339.3,AMY2A-201,protein_coding,KNOWN,ENSG00000243480.6,AMY2A,protein_coding,KNOWN,+,Intron,NON_CODING	ENST00000414303.5,AMY2A-001,protein_coding,KNOWN,ENSG00000243480.6,AMY2A,protein_coding,KNOWN,+,Intron,NON_CODING	ENST00000497748.1,AMY2A-003,processed_transcript,KNOWN,ENSG00000243480.6,AMY2A,protein_coding,KNOWN,+,3prime_UTR,NON_CODING	ENST00000423678.1,AMY2A-002,protein_coding,PUTATIVE,ENSG00000243480.6,AMY2A,protein_coding,KNOWN,+,10kb_3prime,NON_CODING
chr1	103625659	103625660	0.164	0.75	0.586	.	ENST00000622339.3,AMY2A-201,protein_coding,KNOWN,ENSG00000243480.6,AMY2A,protein_coding,KNOWN,+,Intron,NON_CODING	ENST00000414303.5,AMY2A-001,protein_coding,KNOWN,ENSG00000243480.6,AMY2A,protein_coding,KNOWN,+,Intron,NON_CODING	ENST00000497748.1,AMY2A-003,processed_transcript,KNOWN,ENSG00000243480.6,AMY2A,protein_coding,KNOWN,+,1.5kb_3prime,NON_CODING	ENST00000423678.1,AMY2A-002,protein_coding,PUTATIVE,ENSG00000243480.6,AMY2A,protein_coding,KNOWN,+,10kb_3prime,NON_CODING
chr1	103647127	103647128	0.264	0.853	0.589	.	ENST00000430659.4,AMY1A-002,protein_coding,KNOWN,ENSG00000237763.8,AMY1A,protein_coding,KNOWN,+,10kb_5prime,NON_CODING	ENST00000370083.7,AMY1A-001,protein_coding,KNOWN,ENSG00000237763.8,AMY1A,protein_coding,KNOWN,+,10kb_5prime,NON_CODING	ENST00000422549.1,AMY1A-003,protein_coding,KNOWN,ENSG00000237763.8,AMY1A,protein_coding,KNOWN,+,10kb_5prime,NON_CODING	ENST00000461518.1,AMY1A-004,retained_intron,KNOWN,ENSG00000237763.8,AMY1A,protein_coding,KNOWN,+,10kb_5prime,NON_CODING
chr1	103664543	103664544	0.3	0.9	0.6	.	ENST00000370083.7,AMY1A-001,protein_coding,KNOWN,ENSG00000237763.8,AMY1A,protein_coding,KNOWN,+,3prime_UTR,NON_CODING	ENST00000494409.1,AMY1A-005,processed_transcript,KNOWN,ENSG00000237763.8,AMY1A,protein_coding,KNOWN,+,3prime_UTR,NON_CODING	ENST00000430659.4,AMY1A-002,protein_coding,KNOWN,ENSG00000237763.8,AMY1A,protein_coding,KNOWN,+,10kb_3prime,NON_CODING	ENST00000422549.1,AMY1A-003,protein_coding,KNOWN,ENSG00000237763.8,AMY1A,protein_coding,KNOWN,+,10kb_3prime,NON_CODING	ENST00000461518.1,AMY1A-004,retained_intron,KNOWN,ENSG00000237763.8,AMY1A,protein_coding,KNOWN,+,10kb_3prime,NON_CODING	ENST00000438604.1,RP5-1108M17.5-001,unprocessed_pseudogene,KNOWN,ENSG00000234441.1,RP5-1108M17.5,unprocessed_pseudogene,KNOWN,-,10kb_3prime,NON_CODING
chr1	103794628	103794629	0.235	0.908	0.673	.	.
chr1	103798627	103798628	0.2	0.9	0.7	.	.
chr1	103798847	103798848	0.2	1	0.8	.	.
chr1	103865091	103865092	0.308	0.923	0.615	.	.
chr1	103870881	103870882	0.231	0.923	0.692	.	.
chr1	103871291	103871292	0.25	0.875	0.625	.	.
chr1	103874405	103874406	0.208	0.8	0.592	.	.
chr1	104010309	104010310	0.286	0.895	0.609	.	.
chr1	104230013	104230014	0.348	1	0.652	.	.
chr1	105430404	105430405	0.1	0.75	0.65	.	ENST00000454213.1,RP11-414B7.1-001,processed_pseudogene,KNOWN,ENSG00000225036.1,RP11-414B7.1,processed_pseudogene,KNOWN,+,10kb_5prime,NON_CODING
chr1	105540289	105540290	0.364	1	0.636	.	.
chr1	105802032	105802033	0.278	0.9	0.622	.	.
chr1	106102172	106102173	0.25	0.851	0.601	.	.
chr1	106102267	106102268	0.238	0.882	0.644	.	.
chr1	106124294	106124295	0.294	0.905	0.611	.	.
chr1	106154836	106154837	0.2	0.857	0.657	.	.
chr1	106329976	106329977	0.286	1	0.714	.	.
chr1	106622290	106622291	0.409	1	0.591	.	.
chr1	107979701	107979702	0.4	1	0.6	.	ENST00000438318.1,VAV3-AS1-001,antisense,KNOWN,ENSG00000230489.1,VAV3-AS1,antisense,NOVEL,+,3prime_UTR,NON_CODING
chr1	109089243	109089244	0.36	1	0.64	Shore	ENST00000608574.1,RP5-1065J22.8-001,antisense,KNOWN,ENSG00000273382.1,RP5-1065J22.8,antisense,NOVEL,-,5prime_UTR,NON_CODING	ENST00000338272.8,TMEM167B-001,protein_coding,KNOWN,ENSG00000215717.5,TMEM167B,protein_coding,KNOWN,+,1.5kb_5prime,NON_CODING	ENST00000479160.1,TMEM167B-002,processed_transcript,KNOWN,ENSG00000215717.5,TMEM167B,protein_coding,KNOWN,+,10kb_5prime,NON_CODING	ENST00000473828.1,TMEM167B-003,processed_transcript,KNOWN,ENSG00000215717.5,TMEM167B,protein_coding,KNOWN,+,10kb_5prime,NON_CODING
chr1	109089246	109089247	0.217	0.962	0.745	Shore	ENST00000608574.1,RP5-1065J22.8-001,antisense,KNOWN,ENSG00000273382.1,RP5-1065J22.8,antisense,NOVEL,-,5prime_UTR,NON_CODING	ENST00000338272.8,TMEM167B-001,protein_coding,KNOWN,ENSG00000215717.5,TMEM167B,protein_coding,KNOWN,+,1.5kb_5prime,NON_CODING	ENST00000479160.1,TMEM167B-002,processed_transcript,KNOWN,ENSG00000215717.5,TMEM167B,protein_coding,KNOWN,+,10kb_5prime,NON_CODING	ENST00000473828.1,TMEM167B-003,processed_transcript,KNOWN,ENSG00000215717.5,TMEM167B,protein_coding,KNOWN,+,10kb_5prime,NON_CODING
chr1	109229630	109229631	0.975	0.222	-0.753	.	ENST00000234677.5,SARS-001,protein_coding,KNOWN,ENSG00000031698.11,SARS,protein_coding,KNOWN,+,Intron,NON_CODING	ENST00000369923.4,SARS-004,protein_coding,KNOWN,ENSG00000031698.11,SARS,protein_coding,KNOWN,+,Intron,NON_CODING	ENST00000477544.4,SARS-003,processed_transcript,KNOWN,ENSG00000031698.11,SARS,protein_coding,KNOWN,+,3prime_UTR,NON_CODING	ENST00000471705.1,SARS-005,processed_transcript,KNOWN,ENSG00000031698.11,SARS,protein_coding,KNOWN,+,10kb_5prime,NON_CODING	ENST00000468588.1,SARS-006,processed_transcript,KNOWN,ENSG00000031698.11,SARS,protein_coding,KNOWN,+,10kb_5prime,NON_CODING
chr1	109229817	109229818	0.9	0.062	-0.838	.	ENST00000234677.5,SARS-001,protein_coding,KNOWN,ENSG00000031698.11,SARS,protein_coding,KNOWN,+,Intron,NON_CODING	ENST00000369923.4,SARS-004,protein_coding,KNOWN,ENSG00000031698.11,SARS,protein_coding,KNOWN,+,Intron,NON_CODING	ENST00000477544.4,SARS-003,processed_transcript,KNOWN,ENSG00000031698.11,SARS,protein_coding,KNOWN,+,3prime_UTR,NON_CODING	ENST00000471705.1,SARS-005,processed_transcript,KNOWN,ENSG00000031698.11,SARS,protein_coding,KNOWN,+,1.5kb_5prime,NON_CODING	ENST00000468588.1,SARS-006,processed_transcript,KNOWN,ENSG00000031698.11,SARS,protein_coding,KNOWN,+,10kb_5prime,NON_CODING
chr1	109428125	109428126	0.364	1	0.636	Shore	ENST00000271308.7,PSMA5-001,protein_coding,KNOWN,ENSG00000143106.11,PSMA5,protein_coding,KNOWN,-,10kb_5prime,NON_CODING	ENST00000490870.4,PSMA5-002,processed_transcript,KNOWN,ENSG00000143106.11,PSMA5,protein_coding,KNOWN,-,10kb_5prime,NON_CODING	ENST00000538610.4,PSMA5-201,protein_coding,KNOWN,ENSG00000143106.11,PSMA5,protein_coding,KNOWN,-,10kb_5prime,NON_CODING	ENST00000484563.1,PSMA5-003,processed_transcript,KNOWN,ENSG00000143106.11,PSMA5,protein_coding,KNOWN,-,10kb_5prime,NON_CODING
chr1	109428211	109428212	0.27	0.933	0.663	Shore	ENST00000271308.7,PSMA5-001,protein_coding,KNOWN,ENSG00000143106.11,PSMA5,protein_coding,KNOWN,-,10kb_5prime,NON_CODING	ENST00000490870.4,PSMA5-002,processed_transcript,KNOWN,ENSG00000143106.11,PSMA5,protein_coding,KNOWN,-,10kb_5prime,NON_CODING	ENST00000538610.4,PSMA5-201,protein_coding,KNOWN,ENSG00000143106.11,PSMA5,protein_coding,KNOWN,-,10kb_5prime,NON_CODING	ENST00000484563.1,PSMA5-003,processed_transcript,KNOWN,ENSG00000143106.11,PSMA5,protein_coding,KNOWN,-,10kb_5prime,NON_CODING
chr1	109712190	109712191	0.925	0.284	-0.641	.	ENST00000492718.1,GSTM5-003,processed_transcript,KNOWN,ENSG00000134201.9,GSTM5,protein_coding,KNOWN,+,1.5kb_5prime,NON_CODING	ENST00000483153.1,GSTM5-007,processed_transcript,KNOWN,ENSG00000134201.9,GSTM5,protein_coding,KNOWN,+,10kb_5prime,NON_CODING	ENST00000369831.5,GSTM2-001,protein_coding,PUTATIVE,ENSG00000213366.11,GSTM2,protein_coding,KNOWN,+,10kb_3prime,NON_CODING	ENST00000460717.6,GSTM2-005,protein_coding,KNOWN,ENSG00000213366.11,GSTM2,protein_coding,KNOWN,+,10kb_3prime,NON_CODING	ENST00000490021.2,GSTM1-006,processed_transcript,KNOWN,ENSG00000134184.11,GSTM1,protein_coding,KNOWN,+,10kb_3prime,NON_CODING	ENST00000483399.5,GSTM1-007,protein_coding,PUTATIVE,ENSG00000134184.11,GSTM1,protein_coding,KNOWN,+,10kb_3prime,NON_CODING	ENST00000624726.1,GSTM2-013,TEC,KNOWN,ENSG00000213366.11,GSTM2,protein_coding,KNOWN,+,10kb_3prime,NON_CODING	ENST00000256593.6,GSTM5-001,protein_coding,KNOWN,ENSG00000134201.9,GSTM5,protein_coding,KNOWN,+,TSS_200,NON_CODING	ENST00000369813.4,GSTM5-002,protein_coding,KNOWN,ENSG00000134201.9,GSTM5,protein_coding,KNOWN,+,TSS_200,NON_CODING	ENST00000429410.2,GSTM5-008,processed_transcript,KNOWN,ENSG00000134201.9,GSTM5,protein_coding,KNOWN,+,TSS_200,NON_CODING	ENST00000369812.6,GSTM5-201,protein_coding,KNOWN,ENSG00000134201.9,GSTM5,protein_coding,KNOWN,+,TSS_200,NON_CODING
chr1	109712219	109712220	0.667	0.074	-0.593	.	ENST00000492718.1,GSTM5-003,processed_transcript,KNOWN,ENSG00000134201.9,GSTM5,protein_coding,KNOWN,+,1.5kb_5prime,NON_CODING	ENST00000483153.1,GSTM5-007,processed_transcript,KNOWN,ENSG00000134201.9,GSTM5,protein_coding,KNOWN,+,10kb_5prime,NON_CODING	ENST00000369831.5,GSTM2-001,protein_coding,PUTATIVE,ENSG00000213366.11,GSTM2,protein_coding,KNOWN,+,10kb_3prime,NON_CODING	ENST00000460717.6,GSTM2-005,protein_coding,KNOWN,ENSG00000213366.11,GSTM2,protein_coding,KNOWN,+,10kb_3prime,NON_CODING	ENST00000490021.2,GSTM1-006,processed_transcript,KNOWN,ENSG00000134184.11,GSTM1,protein_coding,KNOWN,+,10kb_3prime,NON_CODING	ENST00000483399.5,GSTM1-007,protein_coding,PUTATIVE,ENSG00000134184.11,GSTM1,protein_coding,KNOWN,+,10kb_3prime,NON_CODING	ENST00000624726.1,GSTM2-013,TEC,KNOWN,ENSG00000213366.11,GSTM2,protein_coding,KNOWN,+,10kb_3prime,NON_CODING	ENST00000256593.6,GSTM5-001,protein_coding,KNOWN,ENSG00000134201.9,GSTM5,protein_coding,KNOWN,+,TSS_200,NON_CODING	ENST00000369813.4,GSTM5-002,protein_coding,KNOWN,ENSG00000134201.9,GSTM5,protein_coding,KNOWN,+,TSS_200,NON_CODING	ENST00000429410.2,GSTM5-008,processed_transcript,KNOWN,ENSG00000134201.9,GSTM5,protein_coding,KNOWN,+,TSS_200,NON_CODING	ENST00000369812.6,GSTM5-201,protein_coding,KNOWN,ENSG00000134201.9,GSTM5,protein_coding,KNOWN,+,TSS_200,NON_CODING
chr1	109712232	109712233	0.884	0.265	-0.619	.	ENST00000492718.1,GSTM5-003,processed_transcript,KNOWN,ENSG00000134201.9,GSTM5,protein_coding,KNOWN,+,1.5kb_5prime,NON_CODING	ENST00000483153.1,GSTM5-007,processed_transcript,KNOWN,ENSG00000134201.9,GSTM5,protein_coding,KNOWN,+,10kb_5prime,NON_CODING	ENST00000369831.5,GSTM2-001,protein_coding,PUTATIVE,ENSG00000213366.11,GSTM2,protein_coding,KNOWN,+,10kb_3prime,NON_CODING	ENST00000460717.6,GSTM2-005,protein_coding,KNOWN,ENSG00000213366.11,GSTM2,protein_coding,KNOWN,+,10kb_3prime,NON_CODING	ENST00000490021.2,GSTM1-006,processed_transcript,KNOWN,ENSG00000134184.11,GSTM1,protein_coding,KNOWN,+,10kb_3prime,NON_CODING	ENST00000483399.5,GSTM1-007,protein_coding,PUTATIVE,ENSG00000134184.11,GSTM1,protein_coding,KNOWN,+,10kb_3prime,NON_CODING	ENST00000624726.1,GSTM2-013,TEC,KNOWN,ENSG00000213366.11,GSTM2,protein_coding,KNOWN,+,10kb_3prime,NON_CODING	ENST00000256593.6,GSTM5-001,protein_coding,KNOWN,ENSG00000134201.9,GSTM5,protein_coding,KNOWN,+,TSS_200,NON_CODING	ENST00000369813.4,GSTM5-002,protein_coding,KNOWN,ENSG00000134201.9,GSTM5,protein_coding,KNOWN,+,TSS_200,NON_CODING	ENST00000429410.2,GSTM5-008,processed_transcript,KNOWN,ENSG00000134201.9,GSTM5,protein_coding,KNOWN,+,TSS_200,NON_CODING	ENST00000369812.6,GSTM5-201,protein_coding,KNOWN,ENSG00000134201.9,GSTM5,protein_coding,KNOWN,+,TSS_200,NON_CODING
chr1	109712269	109712270	0.979	0.321	-0.658	.	ENST00000256593.6,GSTM5-001,protein_coding,KNOWN,ENSG00000134201.9,GSTM5,protein_coding,KNOWN,+,5prime_UTR,NON_CODING	ENST00000369813.4,GSTM5-002,protein_coding,KNOWN,ENSG00000134201.9,GSTM5,protein_coding,KNOWN,+,5prime_UTR,NON_CODING	ENST00000429410.2,GSTM5-008,processed_transcript,KNOWN,ENSG00000134201.9,GSTM5,protein_coding,KNOWN,+,3prime_UTR,NON_CODING	ENST00000492718.1,GSTM5-003,processed_transcript,KNOWN,ENSG00000134201.9,GSTM5,protein_coding,KNOWN,+,1.5kb_5prime,NON_CODING	ENST00000483153.1,GSTM5-007,processed_transcript,KNOWN,ENSG00000134201.9,GSTM5,protein_coding,KNOWN,+,10kb_5prime,NON_CODING	ENST00000369831.5,GSTM2-001,protein_coding,PUTATIVE,ENSG00000213366.11,GSTM2,protein_coding,KNOWN,+,10kb_3prime,NON_CODING	ENST00000460717.6,GSTM2-005,protein_coding,KNOWN,ENSG00000213366.11,GSTM2,protein_coding,KNOWN,+,10kb_3prime,NON_CODING	ENST00000490021.2,GSTM1-006,processed_transcript,KNOWN,ENSG00000134184.11,GSTM1,protein_coding,KNOWN,+,10kb_3prime,NON_CODING	ENST00000483399.5,GSTM1-007,protein_coding,PUTATIVE,ENSG00000134184.11,GSTM1,protein_coding,KNOWN,+,10kb_3prime,NON_CODING	ENST00000624726.1,GSTM2-013,TEC,KNOWN,ENSG00000213366.11,GSTM2,protein_coding,KNOWN,+,10kb_3prime,NON_CODING	ENST00000369812.6,GSTM5-201,protein_coding,KNOWN,ENSG00000134201.9,GSTM5,protein_coding,KNOWN,+,TSS_200,NON_CODING
chr1	109712274	109712275	0.902	0.218	-0.684	.	ENST00000256593.6,GSTM5-001,protein_coding,KNOWN,ENSG00000134201.9,GSTM5,protein_coding,KNOWN,+,5prime_UTR,NON_CODING	ENST00000369813.4,GSTM5-002,protein_coding,KNOWN,ENSG00000134201.9,GSTM5,protein_coding,KNOWN,+,5prime_UTR,NON_CODING	ENST00000429410.2,GSTM5-008,processed_transcript,KNOWN,ENSG00000134201.9,GSTM5,protein_coding,KNOWN,+,3prime_UTR,NON_CODING	ENST00000492718.1,GSTM5-003,processed_transcript,KNOWN,ENSG00000134201.9,GSTM5,protein_coding,KNOWN,+,1.5kb_5prime,NON_CODING	ENST00000483153.1,GSTM5-007,processed_transcript,KNOWN,ENSG00000134201.9,GSTM5,protein_coding,KNOWN,+,10kb_5prime,NON_CODING	ENST00000369831.5,GSTM2-001,protein_coding,PUTATIVE,ENSG00000213366.11,GSTM2,protein_coding,KNOWN,+,10kb_3prime,NON_CODING	ENST00000460717.6,GSTM2-005,protein_coding,KNOWN,ENSG00000213366.11,GSTM2,protein_coding,KNOWN,+,10kb_3prime,NON_CODING	ENST00000490021.2,GSTM1-006,processed_transcript,KNOWN,ENSG00000134184.11,GSTM1,protein_coding,KNOWN,+,10kb_3prime,NON_CODING	ENST00000483399.5,GSTM1-007,protein_coding,PUTATIVE,ENSG00000134184.11,GSTM1,protein_coding,KNOWN,+,10kb_3prime,NON_CODING	ENST00000624726.1,GSTM2-013,TEC,KNOWN,ENSG00000213366.11,GSTM2,protein_coding,KNOWN,+,10kb_3prime,NON_CODING	ENST00000369812.6,GSTM5-201,protein_coding,KNOWN,ENSG00000134201.9,GSTM5,protein_coding,KNOWN,+,TSS_200,NON_CODING
chr1	109712297	109712298	0.938	0.346	-0.592	.	ENST00000256593.6,GSTM5-001,protein_coding,KNOWN,ENSG00000134201.9,GSTM5,protein_coding,KNOWN,+,5prime_UTR,NON_CODING	ENST00000369813.4,GSTM5-002,protein_coding,KNOWN,ENSG00000134201.9,GSTM5,protein_coding,KNOWN,+,5prime_UTR,NON_CODING	ENST00000429410.2,GSTM5-008,processed_transcript,KNOWN,ENSG00000134201.9,GSTM5,protein_coding,KNOWN,+,3prime_UTR,NON_CODING	ENST00000492718.1,GSTM5-003,processed_transcript,KNOWN,ENSG00000134201.9,GSTM5,protein_coding,KNOWN,+,1.5kb_5prime,NON_CODING	ENST00000483153.1,GSTM5-007,processed_transcript,KNOWN,ENSG00000134201.9,GSTM5,protein_coding,KNOWN,+,10kb_5prime,NON_CODING	ENST00000369831.5,GSTM2-001,protein_coding,PUTATIVE,ENSG00000213366.11,GSTM2,protein_coding,KNOWN,+,10kb_3prime,NON_CODING	ENST00000460717.6,GSTM2-005,protein_coding,KNOWN,ENSG00000213366.11,GSTM2,protein_coding,KNOWN,+,10kb_3prime,NON_CODING	ENST00000490021.2,GSTM1-006,processed_transcript,KNOWN,ENSG00000134184.11,GSTM1,protein_coding,KNOWN,+,10kb_3prime,NON_CODING	ENST00000483399.5,GSTM1-007,protein_coding,PUTATIVE,ENSG00000134184.11,GSTM1,protein_coding,KNOWN,+,10kb_3prime,NON_CODING	ENST00000624726.1,GSTM2-013,TEC,KNOWN,ENSG00000213366.11,GSTM2,protein_coding,KNOWN,+,10kb_3prime,NON_CODING	ENST00000369812.6,GSTM5-201,protein_coding,KNOWN,ENSG00000134201.9,GSTM5,protein_coding,KNOWN,+,TSS_200,NON_CODING
chr1	110012391	110012392	0.298	0.93	0.632	.	ENST00000369799.8,AHCYL1-001,protein_coding,KNOWN,ENSG00000168710.16,AHCYL1,protein_coding,KNOWN,+,Intron,NON_CODING	ENST00000393614.7,AHCYL1-201,protein_coding,KNOWN,ENSG00000168710.16,AHCYL1,protein_coding,KNOWN,+,Intron,NON_CODING	ENST00000359172.3,AHCYL1-002,protein_coding,KNOWN,ENSG00000168710.16,AHCYL1,protein_coding,KNOWN,+,Intron,NON_CODING	ENST00000475081.1,AHCYL1-003,processed_transcript,KNOWN,ENSG00000168710.16,AHCYL1,protein_coding,KNOWN,+,3prime_UTR,NON_CODING	ENST00000481423.1,AHCYL1-004,processed_transcript,KNOWN,ENSG00000168710.16,AHCYL1,protein_coding,KNOWN,+,10kb_5prime,NON_CODING	ENST00000469401.1,AHCYL1-005,processed_transcript,KNOWN,ENSG00000168710.16,AHCYL1,protein_coding,KNOWN,+,10kb_5prime,NON_CODING
chr1	110069451	110069452	0.926	0.304	-0.622	Island	ENST00000369792.4,ALX3-001,protein_coding,KNOWN,ENSG00000156150.6,ALX3,protein_coding,KNOWN,-,Intron,NON_CODING	ENST00000473429.4,STRIP1-004,retained_intron,KNOWN,ENSG00000143093.13,STRIP1,protein_coding,KNOWN,+,3prime_UTR,NON_CODING	ENST00000554749.1,RP4-773N10.4-001,antisense,KNOWN,ENSG00000258634.3,RP4-773N10.4,antisense,NOVEL,+,10kb_3prime,NON_CODING
chr1	110069932	110069933	0.924	0.24	-0.684	Island	ENST00000369792.4,ALX3-001,protein_coding,KNOWN,ENSG00000156150.6,ALX3,protein_coding,KNOWN,-,Intron,NON_CODING	ENST00000473429.4,STRIP1-004,retained_intron,KNOWN,ENSG00000143093.13,STRIP1,protein_coding,KNOWN,+,3prime_UTR,NON_CODING	ENST00000554749.1,RP4-773N10.4-001,antisense,KNOWN,ENSG00000258634.3,RP4-773N10.4,antisense,NOVEL,+,10kb_3prime,NON_CODING
chr1	110083668	110083669	0.771	0.185	-0.586	Shore	ENST00000554808.1,LINC01397-001,antisense,KNOWN,ENSG00000258673.1,LINC01397,antisense,NOVEL,+,3prime_UTR,NON_CODING	ENST00000473429.4,STRIP1-004,retained_intron,KNOWN,ENSG00000143093.13,STRIP1,protein_coding,KNOWN,+,10kb_3prime,NON_CODING
chr1	110480579	110480580	0.234	0.92	0.686	.	ENST00000462836.1,CYMP-002,processed_transcript,PUTATIVE,ENSG00000240194.5,CYMP,unitary_pseudogene,KNOWN,+,10kb_5prime,NON_CODING	ENST00000420853.1,CYMP-003,processed_transcript,KNOWN,ENSG00000240194.5,CYMP,unitary_pseudogene,KNOWN,+,10kb_5prime,NON_CODING	ENST00000457402.1,RP11-470L19.2-001,lincRNA,KNOWN,ENSG00000235407.1,RP11-470L19.2,lincRNA,NOVEL,-,10kb_3prime,NON_CODING	ENST00000474680.4,CYMP-001,unitary_pseudogene,KNOWN,ENSG00000240194.5,CYMP,unitary_pseudogene,KNOWN,+,TSS_200,NON_CODING
chr1	111204482	111204483	0.829	0.162	-0.667	Island	ENST00000473822.4,DENND2D-004,processed_transcript,KNOWN,ENSG00000162777.15,DENND2D,protein_coding,KNOWN,-,5prime_UTR,NON_CODING	ENST00000445067.5,CHI3L2-001,protein_coding,KNOWN,ENSG00000064886.12,CHI3L2,protein_coding,KNOWN,+,5prime_UTR,NON_CODING	ENST00000357640.7,DENND2D-002,protein_coding,KNOWN,ENSG00000162777.15,DENND2D,protein_coding,KNOWN,-,10kb_5prime,NON_CODING	ENST00000473682.4,DENND2D-003,processed_transcript,KNOWN,ENSG00000162777.15,DENND2D,protein_coding,KNOWN,-,10kb_5prime,NON_CODING	ENST00000477586.4,DENND2D-006,processed_transcript,KNOWN,ENSG00000162777.15,DENND2D,protein_coding,KNOWN,-,10kb_5prime,NON_CODING	ENST00000488786.1,DENND2D-007,processed_transcript,KNOWN,ENSG00000162777.15,DENND2D,protein_coding,KNOWN,-,10kb_5prime,NON_CODING	ENST00000369752.5,DENND2D-001,protein_coding,KNOWN,ENSG00000162777.15,DENND2D,protein_coding,KNOWN,-,TSS_200,NON_CODING	ENST00000463713.4,DENND2D-005,processed_transcript,KNOWN,ENSG00000162777.15,DENND2D,protein_coding,KNOWN,-,TSS_200,NON_CODING
chr1	111204494	111204495	0.872	0.269	-0.603	Island	ENST00000473822.4,DENND2D-004,processed_transcript,KNOWN,ENSG00000162777.15,DENND2D,protein_coding,KNOWN,-,5prime_UTR,NON_CODING	ENST00000445067.5,CHI3L2-001,protein_coding,KNOWN,ENSG00000064886.12,CHI3L2,protein_coding,KNOWN,+,5prime_UTR,NON_CODING	ENST00000357640.7,DENND2D-002,protein_coding,KNOWN,ENSG00000162777.15,DENND2D,protein_coding,KNOWN,-,10kb_5prime,NON_CODING	ENST00000473682.4,DENND2D-003,processed_transcript,KNOWN,ENSG00000162777.15,DENND2D,protein_coding,KNOWN,-,10kb_5prime,NON_CODING	ENST00000477586.4,DENND2D-006,processed_transcript,KNOWN,ENSG00000162777.15,DENND2D,protein_coding,KNOWN,-,10kb_5prime,NON_CODING	ENST00000488786.1,DENND2D-007,processed_transcript,KNOWN,ENSG00000162777.15,DENND2D,protein_coding,KNOWN,-,10kb_5prime,NON_CODING	ENST00000369752.5,DENND2D-001,protein_coding,KNOWN,ENSG00000162777.15,DENND2D,protein_coding,KNOWN,-,TSS_200,NON_CODING	ENST00000463713.4,DENND2D-005,processed_transcript,KNOWN,ENSG00000162777.15,DENND2D,protein_coding,KNOWN,-,TSS_200,NON_CODING
chr1	111204501	111204502	0.956	0.308	-0.648	Island	ENST00000473822.4,DENND2D-004,processed_transcript,KNOWN,ENSG00000162777.15,DENND2D,protein_coding,KNOWN,-,5prime_UTR,NON_CODING	ENST00000445067.5,CHI3L2-001,protein_coding,KNOWN,ENSG00000064886.12,CHI3L2,protein_coding,KNOWN,+,5prime_UTR,NON_CODING	ENST00000357640.7,DENND2D-002,protein_coding,KNOWN,ENSG00000162777.15,DENND2D,protein_coding,KNOWN,-,10kb_5prime,NON_CODING	ENST00000473682.4,DENND2D-003,processed_transcript,KNOWN,ENSG00000162777.15,DENND2D,protein_coding,KNOWN,-,10kb_5prime,NON_CODING	ENST00000477586.4,DENND2D-006,processed_transcript,KNOWN,ENSG00000162777.15,DENND2D,protein_coding,KNOWN,-,10kb_5prime,NON_CODING	ENST00000488786.1,DENND2D-007,processed_transcript,KNOWN,ENSG00000162777.15,DENND2D,protein_coding,KNOWN,-,10kb_5prime,NON_CODING	ENST00000369752.5,DENND2D-001,protein_coding,KNOWN,ENSG00000162777.15,DENND2D,protein_coding,KNOWN,-,TSS_200,NON_CODING	ENST00000463713.4,DENND2D-005,processed_transcript,KNOWN,ENSG00000162777.15,DENND2D,protein_coding,KNOWN,-,TSS_200,NON_CODING
chr1	111204517	111204518	0.94	0.317	-0.623	Island	ENST00000473822.4,DENND2D-004,processed_transcript,KNOWN,ENSG00000162777.15,DENND2D,protein_coding,KNOWN,-,5prime_UTR,NON_CODING	ENST00000445067.5,CHI3L2-001,protein_coding,KNOWN,ENSG00000064886.12,CHI3L2,protein_coding,KNOWN,+,5prime_UTR,NON_CODING	ENST00000463713.4,DENND2D-005,processed_transcript,KNOWN,ENSG00000162777.15,DENND2D,protein_coding,KNOWN,-,1.5kb_5prime,NON_CODING	ENST00000357640.7,DENND2D-002,protein_coding,KNOWN,ENSG00000162777.15,DENND2D,protein_coding,KNOWN,-,10kb_5prime,NON_CODING	ENST00000473682.4,DENND2D-003,processed_transcript,KNOWN,ENSG00000162777.15,DENND2D,protein_coding,KNOWN,-,10kb_5prime,NON_CODING	ENST00000477586.4,DENND2D-006,processed_transcript,KNOWN,ENSG00000162777.15,DENND2D,protein_coding,KNOWN,-,10kb_5prime,NON_CODING	ENST00000488786.1,DENND2D-007,processed_transcript,KNOWN,ENSG00000162777.15,DENND2D,protein_coding,KNOWN,-,10kb_5prime,NON_CODING	ENST00000369752.5,DENND2D-001,protein_coding,KNOWN,ENSG00000162777.15,DENND2D,protein_coding,KNOWN,-,TSS_200,NON_CODING
chr1	112170516	112170517	0.172	0.848	0.676	.	ENST00000427290.1,RP5-965F6.2-001,lincRNA,KNOWN,ENSG00000231246.1,RP5-965F6.2,lincRNA,NOVEL,-,10kb_3prime,NON_CODING
chr1	115902400	115902401	0.375	1	0.625	.	.
chr1	116365561	116365562	0.222	0.81	0.588	.	ENST00000418797.4,ATP1A1-008,protein_coding,KNOWN,ENSG00000163399.14,ATP1A1,protein_coding,KNOWN,+,10kb_5prime,NON_CODING	ENST00000295598.8,ATP1A1-001,protein_coding,KNOWN,ENSG00000163399.14,ATP1A1,protein_coding,KNOWN,+,10kb_5prime,NON_CODING	ENST00000488733.1,ATP1A1-009,retained_intron,KNOWN,ENSG00000163399.14,ATP1A1,protein_coding,KNOWN,+,10kb_5prime,NON_CODING	ENST00000537345.4,ATP1A1-202,protein_coding,KNOWN,ENSG00000163399.14,ATP1A1,protein_coding,KNOWN,+,10kb_5prime,NON_CODING
chr1	118373429	118373430	0.375	1	0.625	.	.
chr1	121745380	121745381	0.778	0.174	-0.604	.	.
chr1	123953771	123953772	0.267	0.867	0.6	.	.
chr1	143498404	143498405	0.722	0.138	-0.584	Island	ENST00000614100.1,CH17-13I23.1-001,unprocessed_pseudogene,KNOWN,ENSG00000274927.1,CH17-13I23.1,unprocessed_pseudogene,KNOWN,-,5prime_UTR,NON_CODING	ENST00000444165.1,RP11-763B22.7-001,processed_pseudogene,KNOWN,ENSG00000223495.2,RP11-763B22.7,processed_pseudogene,KNOWN,+,1.5kb_5prime,NON_CODING	ENST00000456469.1,RP11-763B22.6-001,lincRNA,KNOWN,ENSG00000235887.2,RP11-763B22.6,lincRNA,NOVEL,-,1.5kb_3prime,NON_CODING
chr1	143623926	143623927	0.267	0.895	0.628	.	ENST00000401087.3,NBPF17P-001,unprocessed_pseudogene,KNOWN,ENSG00000179571.10,NBPF17P,unprocessed_pseudogene,KNOWN,-,5prime_UTR,NON_CODING	ENST00000455938.1,PFN1P12-001,processed_pseudogene,KNOWN,ENSG00000226028.2,PFN1P12,processed_pseudogene,KNOWN,+,10kb_3prime,NON_CODING
chr1	143652148	143652149	0.851	0.243	-0.608	Shore	ENST00000365297.1,RNU1-114P-201,snRNA,KNOWN,ENSG00000202167.1,RNU1-114P,snRNA,KNOWN,-,5prime_UTR,NON_CODING
chr1	143653602	143653603	0.952	0.362	-0.59	Island	ENST00000365297.1,RNU1-114P-201,snRNA,KNOWN,ENSG00000202167.1,RNU1-114P,snRNA,KNOWN,-,1.5kb_5prime,NON_CODING
chr1	143653608	143653609	0.939	0.307	-0.632	Island	ENST00000365297.1,RNU1-114P-201,snRNA,KNOWN,ENSG00000202167.1,RNU1-114P,snRNA,KNOWN,-,1.5kb_5prime,NON_CODING
chr1	143653624	143653625	0.833	0.243	-0.59	Island	ENST00000365297.1,RNU1-114P-201,snRNA,KNOWN,ENSG00000202167.1,RNU1-114P,snRNA,KNOWN,-,1.5kb_5prime,NON_CODING
chr1	143654007	143654008	1	0.327	-0.673	Shore	ENST00000365297.1,RNU1-114P-201,snRNA,KNOWN,ENSG00000202167.1,RNU1-114P,snRNA,KNOWN,-,10kb_5prime,NON_CODING
chr1	143654025	143654026	0.878	0.239	-0.639	Shore	ENST00000365297.1,RNU1-114P-201,snRNA,KNOWN,ENSG00000202167.1,RNU1-114P,snRNA,KNOWN,-,10kb_5prime,NON_CODING
chr1	143654027	143654028	0.905	0.304	-0.601	Shore	ENST00000365297.1,RNU1-114P-201,snRNA,KNOWN,ENSG00000202167.1,RNU1-114P,snRNA,KNOWN,-,10kb_5prime,NON_CODING
chr1	143661214	143661215	0.912	0.323	-0.589	Shore	ENST00000365297.1,RNU1-114P-201,snRNA,KNOWN,ENSG00000202167.1,RNU1-114P,snRNA,KNOWN,-,10kb_5prime,NON_CODING
chr1	143661893	143661894	0.78	0.123	-0.657	Island	ENST00000365297.1,RNU1-114P-201,snRNA,KNOWN,ENSG00000202167.1,RNU1-114P,snRNA,KNOWN,-,10kb_5prime,NON_CODING
chr1	143661966	143661967	0.758	0.155	-0.603	Island	ENST00000365297.1,RNU1-114P-201,snRNA,KNOWN,ENSG00000202167.1,RNU1-114P,snRNA,KNOWN,-,10kb_5prime,NON_CODING
chr1	143686974	143686975	0.154	0.742	0.588	.	.
chr1	143692336	143692337	0.797	0.169	-0.628	.	ENST00000384619.1,RNVU1-17-201,snRNA,KNOWN,ENSG00000207349.1,RNVU1-17,snRNA,KNOWN,-,10kb_3prime,NON_CODING
chr1	143692340	143692341	0.823	0.045	-0.778	.	ENST00000384619.1,RNVU1-17-201,snRNA,KNOWN,ENSG00000207349.1,RNVU1-17,snRNA,KNOWN,-,10kb_3prime,NON_CODING
chr1	143692345	143692346	0.806	0.151	-0.655	.	ENST00000384619.1,RNVU1-17-201,snRNA,KNOWN,ENSG00000207349.1,RNVU1-17,snRNA,KNOWN,-,10kb_3prime,NON_CODING
chr1	143692357	143692358	0.791	0.132	-0.659	.	ENST00000384619.1,RNVU1-17-201,snRNA,KNOWN,ENSG00000207349.1,RNVU1-17,snRNA,KNOWN,-,10kb_3prime,NON_CODING
chr1	148013331	148013332	0.875	0.273	-0.602	Shore	ENST00000616036.1,RP6-74O6.2-002,lincRNA,KNOWN,ENSG00000215859.7,RP6-74O6.2,lincRNA,NOVEL,-,5prime_UTR,NON_CODING	ENST00000401008.5,RP6-74O6.2-001,lincRNA,KNOWN,ENSG00000215859.7,RP6-74O6.2,lincRNA,NOVEL,-,1.5kb_5prime,NON_CODING	ENST00000610161.1,XXyac-YX155B6.7-001,lincRNA,KNOWN,ENSG00000273059.1,XXyac-YX155B6.7,lincRNA,NOVEL,+,1.5kb_3prime,NON_CODING	ENST00000384064.1,RNU1-129P-201,snRNA,KNOWN,ENSG00000206791.1,RNU1-129P,snRNA,KNOWN,-,1.5kb_3prime,NON_CODING	ENST00000425209.1,PDZK1P2-001,unprocessed_pseudogene,KNOWN,ENSG00000244211.3,PDZK1P2,unprocessed_pseudogene,KNOWN,-,10kb_5prime,NON_CODING	ENST00000614663.3,RP11-94I2.4-001,lincRNA,KNOWN,ENSG00000274372.3,RP11-94I2.4,lincRNA,NOVEL,+,10kb_5prime,NON_CODING
chr1	148280372	148280373	0.792	0.143	-0.649	Shore	ENST00000428035.1,RP11-495P10.6-001,lincRNA,KNOWN,ENSG00000234283.1,RP11-495P10.6,lincRNA,NOVEL,-,5prime_UTR,NON_CODING	ENST00000441281.1,RP11-495P10.9-001,unprocessed_pseudogene,KNOWN,ENSG00000228626.1,RP11-495P10.9,unprocessed_pseudogene,KNOWN,-,10kb_3prime,NON_CODING
chr1	148361901	148361902	0.87	0.213	-0.657	.	ENST00000384610.1,RNVU1-10-201,snRNA,KNOWN,ENSG00000207340.1,RNVU1-10,snRNA,KNOWN,-,1.5kb_3prime,NON_CODING	ENST00000622328.1,LINC01138-001,lincRNA,KNOWN,ENSG00000274020.1,LINC01138,lincRNA,KNOWN,-,1.5kb_3prime,NON_CODING	ENST00000609678.1,RP6-74O6.6-001,lincRNA,KNOWN,ENSG00000272824.1,RP6-74O6.6,lincRNA,NOVEL,-,10kb_5prime,NON_CODING
chr1	150611620	150611621	0.214	0.833	0.619	.	ENST00000369016.7,ENSA-004,protein_coding,PUTATIVE,ENSG00000143420.16,ENSA,protein_coding,KNOWN,-,Intron,NON_CODING	ENST00000620626.1,U4.7-201,snRNA,NOVEL,ENSG00000276103.1,U4,snRNA,NOVEL,-,10kb_5prime,NON_CODING	ENST00000369014.8,ENSA-001,protein_coding,KNOWN,ENSG00000143420.16,ENSA,protein_coding,KNOWN,-,10kb_3prime,NON_CODING
chr1	151132769	151132770	0.786	0.189	-0.597	Island	ENST00000368912.6,SEMA6C-003,protein_coding,KNOWN,ENSG00000143434.14,SEMA6C,protein_coding,KNOWN,-,Intron,NON_CODING	ENST00000368913.6,SEMA6C-002,protein_coding,KNOWN,ENSG00000143434.14,SEMA6C,protein_coding,KNOWN,-,Intron,NON_CODING	ENST00000368914.6,SEMA6C-001,protein_coding,KNOWN,ENSG00000143434.14,SEMA6C,protein_coding,KNOWN,-,Intron,NON_CODING	ENST00000341697.6,SEMA6C-004,protein_coding,KNOWN,ENSG00000143434.14,SEMA6C,protein_coding,KNOWN,-,Intron,NON_CODING	ENST00000621728.3,SEMA6C-202,protein_coding,KNOWN,ENSG00000143434.14,SEMA6C,protein_coding,KNOWN,-,Intron,NON_CODING	ENST00000613223.1,SEMA6C-201,protein_coding,KNOWN,ENSG00000143434.14,SEMA6C,protein_coding,KNOWN,-,Intron,NON_CODING	ENST00000479820.1,SEMA6C-005,processed_transcript,KNOWN,ENSG00000143434.14,SEMA6C,protein_coding,KNOWN,-,5prime_UTR,NON_CODING	ENST00000563624.1,RP11-68I18.10-001,sense_overlapping,KNOWN,ENSG00000261168.1,RP11-68I18.10,sense_overlapping,NOVEL,-,1.5kb_5prime,NON_CODING	ENST00000464018.4,SEMA6C-006,processed_transcript,KNOWN,ENSG00000143434.14,SEMA6C,protein_coding,KNOWN,-,1.5kb_3prime,NON_CODING	ENST00000368918.6,GABPB2-001,protein_coding,KNOWN,ENSG00000143458.10,GABPB2,protein_coding,KNOWN,+,10kb_3prime,NON_CODING	ENST00000489944.1,SEMA6C-007,processed_transcript,KNOWN,ENSG00000143434.14,SEMA6C,protein_coding,KNOWN,-,10kb_3prime,NON_CODING	ENST00000485745.1,SEMA6C-008,processed_transcript,KNOWN,ENSG00000143434.14,SEMA6C,protein_coding,KNOWN,-,10kb_3prime,NON_CODING
chr1	151621413	151621414	0.269	0.953	0.684	.	ENST00000458013.5,SNX27-003,protein_coding,NOVEL,ENSG00000143376.11,SNX27,protein_coding,KNOWN,+,Intron,NON_CODING	ENST00000368843.6,SNX27-001,protein_coding,KNOWN,ENSG00000143376.11,SNX27,protein_coding,KNOWN,+,Intron,NON_CODING	ENST00000504583.2,RP11-404E16.1-001,antisense,KNOWN,ENSG00000250734.2,RP11-404E16.1,antisense,NOVEL,-,10kb_5prime,NON_CODING	ENST00000383908.1,RNU6-1062P-201,snRNA,KNOWN,ENSG00000206635.1,RNU6-1062P,snRNA,KNOWN,+,10kb_5prime,NON_CODING	ENST00000368841.5,SNX27-002,nonsense_mediated_decay,KNOWN,ENSG00000143376.11,SNX27,protein_coding,KNOWN,+,Intron_1,NON_CODING
chr1	151994689	151994690	0.818	0.209	-0.609	Shore	ENST00000432386.1,AL591893.1-001,antisense,KNOWN,ENSG00000229021.2,AL591893.1,antisense,NOVEL,+,3prime_UTR,NON_CODING	ENST00000368811.6,S100A10-001,protein_coding,KNOWN,ENSG00000197747.7,S100A10,protein_coding,KNOWN,-,1.5kb_5prime,NON_CODING	ENST00000478574.4,S100A10-003,processed_transcript,KNOWN,ENSG00000197747.7,S100A10,protein_coding,KNOWN,-,1.5kb_5prime,NON_CODING	ENST00000478348.1,S100A10-004,processed_transcript,KNOWN,ENSG00000197747.7,S100A10,protein_coding,KNOWN,-,1.5kb_5prime,NON_CODING	ENST00000368809.1,S100A10-002,protein_coding,KNOWN,ENSG00000197747.7,S100A10,protein_coding,KNOWN,-,10kb_5prime,NON_CODING
chr1	152358122	152358123	0.231	1	0.769	.	ENST00000388718.5,FLG2-001,protein_coding,KNOWN,ENSG00000143520.6,FLG2,protein_coding,KNOWN,-,Intron,NON_CODING	ENST00000392688.5,FLG-AS1-001,antisense,KNOWN,ENSG00000237975.5,FLG-AS1,antisense,NOVEL,+,3prime_UTR,NON_CODING	ENST00000629331.1,FLG-AS1-006,antisense,KNOWN,ENSG00000237975.5,FLG-AS1,antisense,NOVEL,+,3prime_UTR,NON_CODING	ENST00000445097.2,FLG-AS1-002,antisense,KNOWN,ENSG00000237975.5,FLG-AS1,antisense,NOVEL,+,3prime_UTR,NON_CODING	ENST00000630125.1,FLG-AS1-009,antisense,KNOWN,ENSG00000237975.5,FLG-AS1,antisense,NOVEL,+,10kb_5prime,NON_CODING	ENST00000628475.1,FLG-AS1-008,antisense,KNOWN,ENSG00000237975.5,FLG-AS1,antisense,NOVEL,+,10kb_5prime,NON_CODING
chr1	152370632	152370633	0.167	0.857	0.69	.	ENST00000630125.1,FLG-AS1-009,antisense,KNOWN,ENSG00000237975.5,FLG-AS1,antisense,NOVEL,+,3prime_UTR,NON_CODING	ENST00000628475.1,FLG-AS1-008,antisense,KNOWN,ENSG00000237975.5,FLG-AS1,antisense,NOVEL,+,3prime_UTR,NON_CODING	ENST00000411804.1,FLG-AS1-007,antisense,KNOWN,ENSG00000237975.5,FLG-AS1,antisense,NOVEL,+,10kb_5prime,NON_CODING	ENST00000392688.5,FLG-AS1-001,antisense,KNOWN,ENSG00000237975.5,FLG-AS1,antisense,NOVEL,+,10kb_3prime,NON_CODING	ENST00000629331.1,FLG-AS1-006,antisense,KNOWN,ENSG00000237975.5,FLG-AS1,antisense,NOVEL,+,10kb_3prime,NON_CODING	ENST00000445097.2,FLG-AS1-002,antisense,KNOWN,ENSG00000237975.5,FLG-AS1,antisense,NOVEL,+,10kb_3prime,NON_CODING
chr1	152692984	152692985	0.083	0.857	0.774	.	ENST00000368779.1,LCE2A-001,protein_coding,KNOWN,ENSG00000187173.3,LCE2A,protein_coding,KNOWN,+,10kb_5prime,NON_CODING	ENST00000368780.3,LCE2B-001,protein_coding,KNOWN,ENSG00000159455.8,LCE2B,protein_coding,KNOWN,+,10kb_3prime,NON_CODING
chr1	152731464	152731465	0.2	0.786	0.586	.	ENST00000434793.1,RP1-43O17.1-001,unprocessed_pseudogene,KNOWN,ENSG00000229713.1,RP1-43O17.1,unprocessed_pseudogene,KNOWN,+,10kb_5prime,NON_CODING	ENST00000615904.1,LCE1B-201,protein_coding,KNOWN,ENSG00000196734.7,LCE1B,protein_coding,KNOWN,+,10kb_5prime,NON_CODING
chr1	152820237	152820238	0.188	0.778	0.59	.	ENST00000335123.3,LCE1A-001,protein_coding,KNOWN,ENSG00000186844.5,LCE1A,protein_coding,KNOWN,+,10kb_5prime,NON_CODING	ENST00000615904.1,LCE1B-201,protein_coding,KNOWN,ENSG00000196734.7,LCE1B,protein_coding,KNOWN,+,10kb_3prime,NON_CODING	ENST00000360090.3,LCE1B-001,protein_coding,KNOWN,ENSG00000196734.7,LCE1B,protein_coding,KNOWN,+,10kb_3prime,NON_CODING
chr1	152949468	152949469	0.316	0.906	0.59	.	ENST00000419578.1,LINC01527-005,antisense,KNOWN,ENSG00000224308.1,LINC01527,antisense,NOVEL,-,1.5kb_5prime,NON_CODING
chr1	153216829	153216830	0	0.667	0.667	.	ENST00000368744.3,PRR9-001,protein_coding,KNOWN,ENSG00000203783.4,PRR9,protein_coding,KNOWN,+,1.5kb_5prime,NON_CODING	ENST00000445179.1,RP1-140J1.4-001,processed_pseudogene,KNOWN,ENSG00000230779.1,RP1-140J1.4,processed_pseudogene,KNOWN,+,10kb_5prime,NON_CODING
chr1	153257595	153257596	0.238	0.833	0.595	Shelf	ENST00000368742.3,LOR-001,protein_coding,KNOWN,ENSG00000203782.5,LOR,protein_coding,KNOWN,+,10kb_5prime,NON_CODING
chr1	154321006	154321007	0.111	0.696	0.585	.	ENST00000368487.6,ATP8B2-003,protein_coding,KNOWN,ENSG00000143515.15,ATP8B2,protein_coding,KNOWN,+,10kb_5prime,NON_CODING	ENST00000368490.2,ATP8B2-004,retained_intron,KNOWN,ENSG00000143515.15,ATP8B2,protein_coding,KNOWN,+,10kb_5prime,NON_CODING	ENST00000368489.3,ATP8B2-001,protein_coding,KNOWN,ENSG00000143515.15,ATP8B2,protein_coding,KNOWN,+,10kb_5prime,NON_CODING	ENST00000426445.1,ATP8B2-002,processed_transcript,KNOWN,ENSG00000143515.15,ATP8B2,protein_coding,KNOWN,+,10kb_5prime,NON_CODING	ENST00000612670.1,RP11-137P24.5-001,unprocessed_pseudogene,KNOWN,ENSG00000278694.1,RP11-137P24.5,unprocessed_pseudogene,KNOWN,+,10kb_3prime,NON_CODING	ENST00000355197.4,AQP10-003,processed_transcript,KNOWN,ENSG00000143595.11,AQP10,protein_coding,KNOWN,+,TSS_200,NON_CODING	ENST00000324978.6,AQP10-002,protein_coding,KNOWN,ENSG00000143595.11,AQP10,protein_coding,KNOWN,+,TSS_200,NON_CODING	ENST00000484864.1,AQP10-001,protein_coding,KNOWN,ENSG00000143595.11,AQP10,protein_coding,KNOWN,+,TSS_200,NON_CODING
chr1	154433021	154433022	0.31	0.914	0.604	.	ENST00000622330.3,IL6R-201,protein_coding,KNOWN,ENSG00000160712.11,IL6R,protein_coding,KNOWN,+,Intron,NON_CODING	ENST00000368485.6,IL6R-001,protein_coding,KNOWN,ENSG00000160712.11,IL6R,protein_coding,KNOWN,+,Intron,NON_CODING	ENST00000344086.7,IL6R-003,protein_coding,KNOWN,ENSG00000160712.11,IL6R,protein_coding,KNOWN,+,Intron,NON_CODING	ENST00000512471.1,IL6R-004,protein_coding,NOVEL,ENSG00000160712.11,IL6R,protein_coding,KNOWN,+,Intron,NON_CODING	ENST00000476006.4,IL6R-002,protein_coding,NOVEL,ENSG00000160712.11,IL6R,protein_coding,KNOWN,+,Intron,NON_CODING	ENST00000515190.1,IL6R-007,protein_coding,NOVEL,ENSG00000160712.11,IL6R,protein_coding,KNOWN,+,10kb_5prime,NON_CODING	ENST00000507256.1,IL6R-005,processed_transcript,KNOWN,ENSG00000160712.11,IL6R,protein_coding,KNOWN,+,10kb_5prime,NON_CODING
chr1	155616105	155616106	0.179	0.783	0.604	.	ENST00000500626.2,RP11-29H23.5-001,unprocessed_pseudogene,KNOWN,ENSG00000246203.2,RP11-29H23.5,unprocessed_pseudogene,KNOWN,-,5prime_UTR,NON_CODING	ENST00000490743.4,MSTO1-002,nonsense_mediated_decay,KNOWN,ENSG00000125459.13,MSTO1,protein_coding,KNOWN,+,1.5kb_3prime,NON_CODING	ENST00000245564.5,MSTO1-001,protein_coding,KNOWN,ENSG00000125459.13,MSTO1,protein_coding,KNOWN,+,1.5kb_3prime,NON_CODING	ENST00000494995.4,MSTO1-004,retained_intron,KNOWN,ENSG00000125459.13,MSTO1,protein_coding,KNOWN,+,1.5kb_3prime,NON_CODING	ENST00000368341.7,MSTO1-003,protein_coding,KNOWN,ENSG00000125459.13,MSTO1,protein_coding,KNOWN,+,1.5kb_3prime,NON_CODING	ENST00000483734.4,MSTO1-005,processed_transcript,KNOWN,ENSG00000125459.13,MSTO1,protein_coding,KNOWN,+,1.5kb_3prime,NON_CODING	ENST00000456382.2,RP11-29H23.4-001,antisense,KNOWN,ENSG00000232519.2,RP11-29H23.4,antisense,NOVEL,-,10kb_5prime,NON_CODING	ENST00000488901.4,MSTO1-007,processed_transcript,KNOWN,ENSG00000125459.13,MSTO1,protein_coding,KNOWN,+,10kb_3prime,NON_CODING	ENST00000460199.4,MSTO1-015,retained_intron,KNOWN,ENSG00000125459.13,MSTO1,protein_coding,KNOWN,+,10kb_3prime,NON_CODING	ENST00000471209.1,MSTO1-019,retained_intron,KNOWN,ENSG00000125459.13,MSTO1,protein_coding,KNOWN,+,10kb_3prime,NON_CODING	ENST00000482284.4,MSTO1-009,retained_intron,KNOWN,ENSG00000125459.13,MSTO1,protein_coding,KNOWN,+,10kb_3prime,NON_CODING	ENST00000490642.4,MSTO1-010,processed_transcript,KNOWN,ENSG00000125459.13,MSTO1,protein_coding,KNOWN,+,10kb_3prime,NON_CODING	ENST00000491308.4,MSTO1-012,processed_transcript,KNOWN,ENSG00000125459.13,MSTO1,protein_coding,KNOWN,+,10kb_3prime,NON_CODING	ENST00000483832.4,MSTO1-008,processed_transcript,KNOWN,ENSG00000125459.13,MSTO1,protein_coding,KNOWN,+,10kb_3prime,NON_CODING	ENST00000465137.4,MSTO1-011,processed_transcript,KNOWN,ENSG00000125459.13,MSTO1,protein_coding,KNOWN,+,10kb_3prime,NON_CODING	ENST00000473327.4,MSTO1-013,processed_transcript,KNOWN,ENSG00000125459.13,MSTO1,protein_coding,KNOWN,+,10kb_3prime,NON_CODING	ENST00000478756.1,MSTO1-014,retained_intron,KNOWN,ENSG00000125459.13,MSTO1,protein_coding,KNOWN,+,10kb_3prime,NON_CODING	ENST00000475253.4,MSTO1-006,processed_transcript,KNOWN,ENSG00000125459.13,MSTO1,protein_coding,KNOWN,+,10kb_3prime,NON_CODING	ENST00000466815.1,MSTO1-017,processed_transcript,KNOWN,ENSG00000125459.13,MSTO1,protein_coding,KNOWN,+,10kb_3prime,NON_CODING	ENST00000462250.2,MSTO1-018,protein_coding,PUTATIVE,ENSG00000125459.13,MSTO1,protein_coding,KNOWN,+,10kb_3prime,NON_CODING
chr1	156184399	156184400	0.18	0.78	0.6	.	ENST00000423538.5,SLC25A44-201,protein_coding,KNOWN,ENSG00000160785.12,SLC25A44,protein_coding,KNOWN,+,10kb_5prime,NON_CODING	ENST00000359511.4,SLC25A44-001,protein_coding,KNOWN,ENSG00000160785.12,SLC25A44,protein_coding,KNOWN,+,10kb_5prime,NON_CODING	ENST00000355014.5,SEMA4A-002,protein_coding,KNOWN,ENSG00000196189.11,SEMA4A,protein_coding,KNOWN,+,10kb_3prime,NON_CODING	ENST00000368285.6,SEMA4A-001,protein_coding,KNOWN,ENSG00000196189.11,SEMA4A,protein_coding,KNOWN,+,10kb_3prime,NON_CODING	ENST00000368284.4,SEMA4A-004,protein_coding,KNOWN,ENSG00000196189.11,SEMA4A,protein_coding,KNOWN,+,10kb_3prime,NON_CODING	ENST00000368286.5,SEMA4A-201,protein_coding,KNOWN,ENSG00000196189.11,SEMA4A,protein_coding,KNOWN,+,10kb_3prime,NON_CODING	ENST00000368282.1,SEMA4A-003,protein_coding,KNOWN,ENSG00000196189.11,SEMA4A,protein_coding,KNOWN,+,10kb_3prime,NON_CODING	ENST00000487358.4,SEMA4A-006,processed_transcript,KNOWN,ENSG00000196189.11,SEMA4A,protein_coding,KNOWN,+,10kb_3prime,NON_CODING	ENST00000462892.1,SEMA4A-011,retained_intron,KNOWN,ENSG00000196189.11,SEMA4A,protein_coding,KNOWN,+,10kb_3prime,NON_CODING	ENST00000484155.1,SEMA4A-012,processed_transcript,PUTATIVE,ENSG00000196189.11,SEMA4A,protein_coding,KNOWN,+,10kb_3prime,NON_CODING	ENST00000516427.1,SNORA26.10-201,snoRNA,NOVEL,ENSG00000252236.1,SNORA26,snoRNA,NOVEL,-,10kb_3prime,NON_CODING
chr1	157156467	157156468	0.312	0.933	0.621	.	.
chr1	157194872	157194873	0.971	0.385	-0.586	Island	ENST00000457239.1,RP11-71G12.1-001,lincRNA,KNOWN,ENSG00000229961.1,RP11-71G12.1,lincRNA,NOVEL,+,10kb_3prime,NON_CODING
chr1	157194899	157194900	0.939	0.333	-0.606	Island	ENST00000457239.1,RP11-71G12.1-001,lincRNA,KNOWN,ENSG00000229961.1,RP11-71G12.1,lincRNA,NOVEL,+,10kb_3prime,NON_CODING
chr1	157194924	157194925	0.94	0.352	-0.588	Island	ENST00000457239.1,RP11-71G12.1-001,lincRNA,KNOWN,ENSG00000229961.1,RP11-71G12.1,lincRNA,NOVEL,+,10kb_3prime,NON_CODING
chr1	157194986	157194987	0.944	0.312	-0.632	Island	ENST00000457239.1,RP11-71G12.1-001,lincRNA,KNOWN,ENSG00000229961.1,RP11-71G12.1,lincRNA,NOVEL,+,10kb_3prime,NON_CODING
chr1	157962637	157962638	0.375	1	0.625	.	.
chr1	158178059	158178060	0.622	0.029	-0.593	Island	ENST00000413990.1,ELL2P1-001,processed_pseudogene,KNOWN,ENSG00000227295.2,ELL2P1,processed_pseudogene,KNOWN,-,1.5kb_5prime,NON_CODING	ENST00000368171.3,CD1D-001,protein_coding,KNOWN,ENSG00000158473.6,CD1D,protein_coding,KNOWN,+,10kb_5prime,NON_CODING
chr1	158178063	158178064	0.714	0.091	-0.623	Island	ENST00000413990.1,ELL2P1-001,processed_pseudogene,KNOWN,ENSG00000227295.2,ELL2P1,processed_pseudogene,KNOWN,-,1.5kb_5prime,NON_CODING	ENST00000368171.3,CD1D-001,protein_coding,KNOWN,ENSG00000158473.6,CD1D,protein_coding,KNOWN,+,10kb_5prime,NON_CODING
chr1	162156473	162156474	0.16	0.842	0.682	.	ENST00000530878.4,NOS1AP-008,protein_coding,KNOWN,ENSG00000198929.11,NOS1AP,protein_coding,KNOWN,+,Intron,NON_CODING	ENST00000361897.8,NOS1AP-001,protein_coding,KNOWN,ENSG00000198929.11,NOS1AP,protein_coding,KNOWN,+,Intron,NON_CODING	ENST00000430120.3,NOS1AP-009,nonsense_mediated_decay,KNOWN,ENSG00000198929.11,NOS1AP,protein_coding,KNOWN,+,Intron,NON_CODING	ENST00000577581.1,MIR4654-201,miRNA,KNOWN,ENSG00000266144.1,MIR4654,miRNA,KNOWN,+,1.5kb_5prime,NON_CODING
chr1	163196400	163196401	0.083	0.941	0.858	.	ENST00000313961.8,RGS5-001,protein_coding,KNOWN,ENSG00000143248.11,RGS5,protein_coding,KNOWN,-,Intron,NON_CODING	ENST00000367903.6,RGS5-002,protein_coding,PUTATIVE,ENSG00000143248.11,RGS5,protein_coding,KNOWN,-,Intron,NON_CODING	ENST00000530507.4,RGS5-006,protein_coding,NOVEL,ENSG00000143248.11,RGS5,protein_coding,KNOWN,-,Intron,NON_CODING	ENST00000531476.1,RGS5-007,protein_coding,NOVEL,ENSG00000143248.11,RGS5,protein_coding,KNOWN,-,Intron,NON_CODING	ENST00000618415.3,RGS5-201,protein_coding,KNOWN,ENSG00000143248.11,RGS5,protein_coding,KNOWN,-,5prime_UTR,NON_CODING	ENST00000527988.1,RGS5-004,protein_coding,NOVEL,ENSG00000143248.11,RGS5,protein_coding,KNOWN,-,5prime_UTR,NON_CODING	ENST00000531954.4,RGS5-010,processed_transcript,KNOWN,ENSG00000143248.11,RGS5,protein_coding,KNOWN,-,5prime_UTR,NON_CODING	ENST00000525894.4,RGS5-005,retained_intron,KNOWN,ENSG00000143248.11,RGS5,protein_coding,KNOWN,-,5prime_UTR,NON_CODING	ENST00000530241.4,RGS5-009,processed_transcript,KNOWN,ENSG00000143248.11,RGS5,protein_coding,KNOWN,-,5prime_UTR,NON_CODING	ENST00000534288.4,RGS5-008,processed_transcript,KNOWN,ENSG00000143248.11,RGS5,protein_coding,KNOWN,-,5prime_UTR,NON_CODING	ENST00000428971.2,RGS5-011,processed_transcript,KNOWN,ENSG00000143248.11,RGS5,protein_coding,KNOWN,-,5prime_UTR,NON_CODING	ENST00000415437.1,RP11-267N12.1-001,antisense,KNOWN,ENSG00000232892.1,RP11-267N12.1,antisense,NOVEL,+,3prime_UTR,NON_CODING
chr1	163436255	163436256	0.242	0.881	0.639	.	.
chr1	164055781	164055782	0.318	0.95	0.632	.	.
chr1	165233855	165233856	0.143	0.833	0.69	Shore	ENST00000342310.6,LMX1A-001,protein_coding,KNOWN,ENSG00000162761.13,LMX1A,protein_coding,KNOWN,-,Intron,NON_CODING	ENST00000294816.5,LMX1A-002,protein_coding,KNOWN,ENSG00000162761.13,LMX1A,protein_coding,KNOWN,-,Intron,NON_CODING	ENST00000367893.4,LMX1A-003,protein_coding,KNOWN,ENSG00000162761.13,LMX1A,protein_coding,KNOWN,-,Intron,NON_CODING
chr1	165388775	165388776	0.375	1	0.625	.	.
chr1	166038194	166038195	0.3	0.929	0.629	.	ENST00000384611.1,RNA5SP64-201,rRNA,KNOWN,ENSG00000207341.1,RNA5SP64,rRNA,KNOWN,+,10kb_5prime,NON_CODING
chr1	166704204	166704205	0.258	0.893	0.635	.	.
chr1	166942788	166942789	0.292	1	0.708	.	ENST00000271417.6,ILDR2-001,protein_coding,KNOWN,ENSG00000143195.11,ILDR2,protein_coding,KNOWN,-,Intron,NON_CODING	ENST00000528703.4,ILDR2-002,protein_coding,NOVEL,ENSG00000143195.11,ILDR2,protein_coding,KNOWN,-,Intron,NON_CODING	ENST00000469934.5,ILDR2-005,protein_coding,PUTATIVE,ENSG00000143195.11,ILDR2,protein_coding,KNOWN,-,Intron,NON_CODING	ENST00000526687.1,ILDR2-007,protein_coding,NOVEL,ENSG00000143195.11,ILDR2,protein_coding,KNOWN,-,Intron,NON_CODING	ENST00000525740.4,ILDR2-003,protein_coding,NOVEL,ENSG00000143195.11,ILDR2,protein_coding,KNOWN,-,Intron,NON_CODING	ENST00000529071.4,ILDR2-006,protein_coding,NOVEL,ENSG00000143195.11,ILDR2,protein_coding,KNOWN,-,Intron,NON_CODING	ENST00000529387.4,ILDR2-004,protein_coding,PUTATIVE,ENSG00000143195.11,ILDR2,protein_coding,KNOWN,-,Intron,NON_CODING
chr1	166947964	166947965	0.828	0.147	-0.681	Island	ENST00000271417.6,ILDR2-001,protein_coding,KNOWN,ENSG00000143195.11,ILDR2,protein_coding,KNOWN,-,Intron,NON_CODING	ENST00000528703.4,ILDR2-002,protein_coding,NOVEL,ENSG00000143195.11,ILDR2,protein_coding,KNOWN,-,Intron,NON_CODING	ENST00000469934.5,ILDR2-005,protein_coding,PUTATIVE,ENSG00000143195.11,ILDR2,protein_coding,KNOWN,-,Intron,NON_CODING	ENST00000526687.1,ILDR2-007,protein_coding,NOVEL,ENSG00000143195.11,ILDR2,protein_coding,KNOWN,-,Intron,NON_CODING	ENST00000525740.4,ILDR2-003,protein_coding,NOVEL,ENSG00000143195.11,ILDR2,protein_coding,KNOWN,-,Intron,NON_CODING	ENST00000529071.4,ILDR2-006,protein_coding,NOVEL,ENSG00000143195.11,ILDR2,protein_coding,KNOWN,-,Intron,NON_CODING	ENST00000529387.4,ILDR2-004,protein_coding,PUTATIVE,ENSG00000143195.11,ILDR2,protein_coding,KNOWN,-,Intron,NON_CODING
chr1	167800267	167800268	0.25	0.917	0.667	.	ENST00000359523.5,MPZL1-001,protein_coding,KNOWN,ENSG00000197965.10,MPZL1,protein_coding,KNOWN,+,10kb_3prime,NON_CODING	ENST00000392121.6,MPZL1-006,protein_coding,NOVEL,ENSG00000197965.10,MPZL1,protein_coding,KNOWN,+,10kb_3prime,NON_CODING	ENST00000545172.4,ADCY10-005,protein_coding,KNOWN,ENSG00000143199.16,ADCY10,protein_coding,KNOWN,-,10kb_3prime,NON_CODING	ENST00000367851.7,ADCY10-001,protein_coding,KNOWN,ENSG00000143199.16,ADCY10,protein_coding,KNOWN,-,10kb_3prime,NON_CODING	ENST00000485964.4,ADCY10-003,nonsense_mediated_decay,KNOWN,ENSG00000143199.16,ADCY10,protein_coding,KNOWN,-,10kb_3prime,NON_CODING	ENST00000367848.1,ADCY10-002,protein_coding,KNOWN,ENSG00000143199.16,ADCY10,protein_coding,KNOWN,-,10kb_3prime,NON_CODING
chr1	167869581	167869582	0.2	0.846	0.646	.	ENST00000545172.4,ADCY10-005,protein_coding,KNOWN,ENSG00000143199.16,ADCY10,protein_coding,KNOWN,-,Intron,NON_CODING	ENST00000367851.7,ADCY10-001,protein_coding,KNOWN,ENSG00000143199.16,ADCY10,protein_coding,KNOWN,-,Intron,NON_CODING	ENST00000367848.1,ADCY10-002,protein_coding,KNOWN,ENSG00000143199.16,ADCY10,protein_coding,KNOWN,-,Intron,NON_CODING
chr1	168419820	168419821	0.292	0.905	0.613	.	ENST00000441851.1,RP5-968D22.1-001,lincRNA,KNOWN,ENSG00000228697.1,RP5-968D22.1,lincRNA,NOVEL,-,5prime_UTR,NON_CODING
chr1	169031888	169031889	0.133	0.75	0.617	.	ENST00000366408.3,LINC00970-001,antisense,KNOWN,ENSG00000203601.3,LINC00970,antisense,NOVEL,-,5prime_UTR,NON_CODING
chr1	169086078	169086079	0.3	0.932	0.632	.	ENST00000366408.3,LINC00970-001,antisense,KNOWN,ENSG00000203601.3,LINC00970,antisense,NOVEL,-,5prime_UTR,NON_CODING
chr1	169572311	169572312	0.35	0.964	0.614	.	ENST00000367797.6,F5-001,protein_coding,KNOWN,ENSG00000198734.9,F5,protein_coding,KNOWN,-,Intron,NON_CODING	ENST00000367796.3,F5-002,protein_coding,NOVEL,ENSG00000198734.9,F5,protein_coding,KNOWN,-,Intron,NON_CODING
chr1	177486629	177486630	0.214	0.808	0.594	.	ENST00000438575.4,RP1-35C21.2-001,lincRNA,KNOWN,ENSG00000227579.4,RP1-35C21.2,lincRNA,NOVEL,-,5prime_UTR,NON_CODING	ENST00000458070.1,RP1-35C21.2-002,lincRNA,KNOWN,ENSG00000227579.4,RP1-35C21.2,lincRNA,NOVEL,-,5prime_UTR,NON_CODING
chr1	178539103	178539104	0.295	0.883	0.588	Shelf	ENST00000419909.5,TEX35-007,nonsense_mediated_decay,KNOWN,ENSG00000240021.8,TEX35,protein_coding,KNOWN,+,3prime_UTR,NON_CODING	ENST00000367638.1,C1orf220-002,lincRNA,KNOWN,ENSG00000213057.5,C1orf220,lincRNA,KNOWN,+,10kb_5prime,NON_CODING	ENST00000521244.1,C1orf220-001,lincRNA,KNOWN,ENSG00000213057.5,C1orf220,lincRNA,KNOWN,+,10kb_5prime,NON_CODING
chr1	179569948	179569949	0.3	0.9	0.6	.	ENST00000367615.7,NPHS2-001,protein_coding,KNOWN,ENSG00000116218.11,NPHS2,protein_coding,KNOWN,-,Intron,NON_CODING	ENST00000367616.4,NPHS2-002,protein_coding,KNOWN,ENSG00000116218.11,NPHS2,protein_coding,KNOWN,-,Intron,NON_CODING	ENST00000516066.1,RNU5F-2P-201,snRNA,KNOWN,ENSG00000251875.1,RNU5F-2P,snRNA,KNOWN,+,10kb_5prime,NON_CODING
chr1	179754389	179754390	0.261	0.917	0.656	.	ENST00000341785.4,FAM163A-001,protein_coding,KNOWN,ENSG00000143340.6,FAM163A,protein_coding,KNOWN,+,5prime_UTR,NON_CODING
chr1	181487799	181487800	0.174	0.885	0.711	Shore	ENST00000524607.4,CACNA1E-004,protein_coding,KNOWN,ENSG00000198216.9,CACNA1E,protein_coding,KNOWN,+,Intron,NON_CODING	ENST00000367570.4,CACNA1E-001,protein_coding,KNOWN,ENSG00000198216.9,CACNA1E,protein_coding,KNOWN,+,Intron,NON_CODING	ENST00000621791.3,CACNA1E-002,protein_coding,KNOWN,ENSG00000198216.9,CACNA1E,protein_coding,KNOWN,+,Intron,NON_CODING	ENST00000360108.6,CACNA1E-006,protein_coding,NOVEL,ENSG00000198216.9,CACNA1E,protein_coding,KNOWN,+,Intron,NON_CODING	ENST00000357570.8,CACNA1E-201,protein_coding,KNOWN,ENSG00000198216.9,CACNA1E,protein_coding,KNOWN,+,Intron,NON_CODING	ENST00000367573.5,CACNA1E-003,protein_coding,KNOWN,ENSG00000198216.9,CACNA1E,protein_coding,KNOWN,+,Intron,NON_CODING	ENST00000621551.2,CACNA1E-204,protein_coding,KNOWN,ENSG00000198216.9,CACNA1E,protein_coding,KNOWN,+,Intron,NON_CODING	ENST00000358338.7,CACNA1E-202,protein_coding,KNOWN,ENSG00000198216.9,CACNA1E,protein_coding,KNOWN,+,Intron,NON_CODING	ENST00000367567.7,CACNA1E-203,protein_coding,KNOWN,ENSG00000198216.9,CACNA1E,protein_coding,KNOWN,+,Intron,NON_CODING	ENST00000533229.1,CACNA1E-005,retained_intron,KNOWN,ENSG00000198216.9,CACNA1E,protein_coding,KNOWN,+,3prime_UTR,NON_CODING
chr1	181524651	181524652	0.333	0.947	0.614	.	ENST00000524607.4,CACNA1E-004,protein_coding,KNOWN,ENSG00000198216.9,CACNA1E,protein_coding,KNOWN,+,Intron,NON_CODING	ENST00000367570.4,CACNA1E-001,protein_coding,KNOWN,ENSG00000198216.9,CACNA1E,protein_coding,KNOWN,+,Intron,NON_CODING	ENST00000621791.3,CACNA1E-002,protein_coding,KNOWN,ENSG00000198216.9,CACNA1E,protein_coding,KNOWN,+,Intron,NON_CODING	ENST00000360108.6,CACNA1E-006,protein_coding,NOVEL,ENSG00000198216.9,CACNA1E,protein_coding,KNOWN,+,Intron,NON_CODING	ENST00000357570.8,CACNA1E-201,protein_coding,KNOWN,ENSG00000198216.9,CACNA1E,protein_coding,KNOWN,+,Intron,NON_CODING	ENST00000367573.5,CACNA1E-003,protein_coding,KNOWN,ENSG00000198216.9,CACNA1E,protein_coding,KNOWN,+,Intron,NON_CODING	ENST00000621551.2,CACNA1E-204,protein_coding,KNOWN,ENSG00000198216.9,CACNA1E,protein_coding,KNOWN,+,Intron,NON_CODING	ENST00000358338.7,CACNA1E-202,protein_coding,KNOWN,ENSG00000198216.9,CACNA1E,protein_coding,KNOWN,+,Intron,NON_CODING	ENST00000367567.7,CACNA1E-203,protein_coding,KNOWN,ENSG00000198216.9,CACNA1E,protein_coding,KNOWN,+,Intron,NON_CODING	ENST00000533229.1,CACNA1E-005,retained_intron,KNOWN,ENSG00000198216.9,CACNA1E,protein_coding,KNOWN,+,3prime_UTR,NON_CODING
chr1	181610336	181610337	0.35	0.955	0.605	.	ENST00000524607.4,CACNA1E-004,protein_coding,KNOWN,ENSG00000198216.9,CACNA1E,protein_coding,KNOWN,+,Intron,NON_CODING	ENST00000367570.4,CACNA1E-001,protein_coding,KNOWN,ENSG00000198216.9,CACNA1E,protein_coding,KNOWN,+,Intron,NON_CODING	ENST00000621791.3,CACNA1E-002,protein_coding,KNOWN,ENSG00000198216.9,CACNA1E,protein_coding,KNOWN,+,Intron,NON_CODING	ENST00000360108.6,CACNA1E-006,protein_coding,NOVEL,ENSG00000198216.9,CACNA1E,protein_coding,KNOWN,+,Intron,NON_CODING	ENST00000357570.8,CACNA1E-201,protein_coding,KNOWN,ENSG00000198216.9,CACNA1E,protein_coding,KNOWN,+,Intron,NON_CODING	ENST00000367573.5,CACNA1E-003,protein_coding,KNOWN,ENSG00000198216.9,CACNA1E,protein_coding,KNOWN,+,Intron,NON_CODING	ENST00000621551.2,CACNA1E-204,protein_coding,KNOWN,ENSG00000198216.9,CACNA1E,protein_coding,KNOWN,+,Intron,NON_CODING	ENST00000358338.7,CACNA1E-202,protein_coding,KNOWN,ENSG00000198216.9,CACNA1E,protein_coding,KNOWN,+,Intron,NON_CODING	ENST00000367567.7,CACNA1E-203,protein_coding,KNOWN,ENSG00000198216.9,CACNA1E,protein_coding,KNOWN,+,Intron,NON_CODING	ENST00000533229.1,CACNA1E-005,retained_intron,KNOWN,ENSG00000198216.9,CACNA1E,protein_coding,KNOWN,+,3prime_UTR,NON_CODING
chr1	181718177	181718178	0.261	0.86	0.599	.	ENST00000367570.4,CACNA1E-001,protein_coding,KNOWN,ENSG00000198216.9,CACNA1E,protein_coding,KNOWN,+,Intron,NON_CODING	ENST00000621791.3,CACNA1E-002,protein_coding,KNOWN,ENSG00000198216.9,CACNA1E,protein_coding,KNOWN,+,Intron,NON_CODING	ENST00000360108.6,CACNA1E-006,protein_coding,NOVEL,ENSG00000198216.9,CACNA1E,protein_coding,KNOWN,+,Intron,NON_CODING	ENST00000357570.8,CACNA1E-201,protein_coding,KNOWN,ENSG00000198216.9,CACNA1E,protein_coding,KNOWN,+,Intron,NON_CODING	ENST00000367573.5,CACNA1E-003,protein_coding,KNOWN,ENSG00000198216.9,CACNA1E,protein_coding,KNOWN,+,Intron,NON_CODING	ENST00000621551.2,CACNA1E-204,protein_coding,KNOWN,ENSG00000198216.9,CACNA1E,protein_coding,KNOWN,+,Intron,NON_CODING	ENST00000358338.7,CACNA1E-202,protein_coding,KNOWN,ENSG00000198216.9,CACNA1E,protein_coding,KNOWN,+,Intron,NON_CODING	ENST00000367567.7,CACNA1E-203,protein_coding,KNOWN,ENSG00000198216.9,CACNA1E,protein_coding,KNOWN,+,Intron,NON_CODING	ENST00000524607.4,CACNA1E-004,protein_coding,KNOWN,ENSG00000198216.9,CACNA1E,protein_coding,KNOWN,+,10kb_3prime,NON_CODING
chr1	183897945	183897946	0.241	0.861	0.62	.	ENST00000304685.7,RGL1-001,protein_coding,KNOWN,ENSG00000143344.14,RGL1,protein_coding,KNOWN,+,Intron,NON_CODING	ENST00000360851.3,RGL1-002,protein_coding,KNOWN,ENSG00000143344.14,RGL1,protein_coding,KNOWN,+,Intron,NON_CODING
chr1	184643855	184643856	0.167	0.789	0.622	.	.
chr1	185860019	185860020	0.333	0.944	0.611	.	ENST00000271588.7,HMCN1-001,protein_coding,KNOWN,ENSG00000143341.10,HMCN1,protein_coding,KNOWN,+,Intron,NON_CODING
chr1	189071911	189071912	0.316	0.955	0.639	.	.
chr1	189087042	189087043	0.273	0.9	0.627	.	.
chr1	189552710	189552711	0.25	0.842	0.592	.	.
chr1	189558997	189558998	0.233	0.833	0.6	.	.
chr1	189791501	189791502	0.312	0.917	0.605	.	ENST00000419614.1,RP11-398M15.1-001,lincRNA,KNOWN,ENSG00000232212.1,RP11-398M15.1,lincRNA,NOVEL,+,3prime_UTR,NON_CODING
chr1	190091483	190091484	0.2	0.909	0.709	.	ENST00000367462.3,BRINP3-001,protein_coding,KNOWN,ENSG00000162670.9,BRINP3,protein_coding,KNOWN,-,10kb_3prime,NON_CODING
chr1	190654409	190654410	0.333	0.923	0.59	.	ENST00000413356.1,RP11-463J7.2-001,lincRNA,KNOWN,ENSG00000231175.1,RP11-463J7.2,lincRNA,NOVEL,+,3prime_UTR,NON_CODING
chr1	190669981	190669982	0.375	1	0.625	.	ENST00000413356.1,RP11-463J7.2-001,lincRNA,KNOWN,ENSG00000231175.1,RP11-463J7.2,lincRNA,NOVEL,+,3prime_UTR,NON_CODING
chr1	191602601	191602602	0.261	0.852	0.591	.	.
chr1	192221541	192221542	0.158	0.8	0.642	.	.
chr1	194886597	194886598	0.231	0.867	0.636	.	.
chr1	196314649	196314650	0.214	0.8	0.586	.	ENST00000367433.8,KCNT2-002,protein_coding,KNOWN,ENSG00000162687.15,KCNT2,protein_coding,KNOWN,-,Intron,NON_CODING	ENST00000609185.4,KCNT2-006,protein_coding,KNOWN,ENSG00000162687.15,KCNT2,protein_coding,KNOWN,-,Intron,NON_CODING	ENST00000294725.12,KCNT2-001,protein_coding,KNOWN,ENSG00000162687.15,KCNT2,protein_coding,KNOWN,-,Intron,NON_CODING	ENST00000498426.4,KCNT2-003,processed_transcript,KNOWN,ENSG00000162687.15,KCNT2,protein_coding,KNOWN,-,5prime_UTR,NON_CODING	ENST00000610076.1,KCNT2-005,processed_transcript,KNOWN,ENSG00000162687.15,KCNT2,protein_coding,KNOWN,-,5prime_UTR,NON_CODING	ENST00000451324.5,KCNT2-201,protein_coding,KNOWN,ENSG00000162687.15,KCNT2,protein_coding,KNOWN,-,3prime_UTR,NON_CODING
chr1	199405891	199405892	0.083	0.818	0.735	.	.
chr1	199563612	199563613	0.375	1	0.625	.	.
chr1	200483695	200483696	0.2	0.838	0.638	.	ENST00000427825.1,RP11-469A15.2-001,lincRNA,KNOWN,ENSG00000230623.2,RP11-469A15.2,lincRNA,NOVEL,+,10kb_3prime,NON_CODING
chr1	201021305	201021306	0.789	0.188	-0.601	Shore	ENST00000332129.5,KIF21B-002,protein_coding,KNOWN,ENSG00000116852.13,KIF21B,protein_coding,KNOWN,-,Intron,NON_CODING	ENST00000360529.8,KIF21B-005,protein_coding,PUTATIVE,ENSG00000116852.13,KIF21B,protein_coding,KNOWN,-,Intron,NON_CODING	ENST00000461742.5,KIF21B-003,protein_coding,PUTATIVE,ENSG00000116852.13,KIF21B,protein_coding,KNOWN,-,Intron,NON_CODING	ENST00000422435.2,KIF21B-006,protein_coding,KNOWN,ENSG00000116852.13,KIF21B,protein_coding,KNOWN,-,Intron,NON_CODING	ENST00000446333.1,RP11-168O16.1-002,antisense,KNOWN,ENSG00000229191.1,RP11-168O16.1,antisense,NOVEL,+,10kb_5prime,NON_CODING	ENST00000458003.1,RP11-168O16.1-001,antisense,KNOWN,ENSG00000229191.1,RP11-168O16.1,antisense,NOVEL,+,10kb_5prime,NON_CODING	ENST00000610411.1,RP11-168O16.2-002,antisense,KNOWN,ENSG00000234132.2,RP11-168O16.2,antisense,NOVEL,+,10kb_5prime,NON_CODING
chr1	201377656	201377657	0.192	0.873	0.681	.	ENST00000503578.4,LAD1-005,protein_coding,PUTATIVE,ENSG00000159166.12,LAD1,protein_coding,KNOWN,-,Intron,NON_CODING	ENST00000367318.8,TNNT2-005,protein_coding,KNOWN,ENSG00000118194.17,TNNT2,protein_coding,KNOWN,-,5prime_UTR,NON_CODING	ENST00000367322.4,TNNT2-001,protein_coding,KNOWN,ENSG00000118194.17,TNNT2,protein_coding,KNOWN,-,5prime_UTR,NON_CODING	ENST00000491504.4,TNNT2-004,retained_intron,KNOWN,ENSG00000118194.17,TNNT2,protein_coding,KNOWN,-,5prime_UTR,NON_CODING	ENST00000458432.5,TNNT2-206,protein_coding,KNOWN,ENSG00000118194.17,TNNT2,protein_coding,KNOWN,-,5prime_UTR,NON_CODING	ENST00000421663.5,TNNT2-205,protein_coding,KNOWN,ENSG00000118194.17,TNNT2,protein_coding,KNOWN,-,5prime_UTR,NON_CODING	ENST00000367320.5,TNNT2-003,protein_coding,NOVEL,ENSG00000118194.17,TNNT2,protein_coding,KNOWN,-,5prime_UTR,NON_CODING	ENST00000509001.4,TNNT2-008,protein_coding,KNOWN,ENSG00000118194.17,TNNT2,protein_coding,KNOWN,-,5prime_UTR,NON_CODING	ENST00000438742.4,TNNT2-002,protein_coding,NOVEL,ENSG00000118194.17,TNNT2,protein_coding,KNOWN,-,5prime_UTR,NON_CODING	ENST00000412633.2,TNNT2-012,protein_coding,NOVEL,ENSG00000118194.17,TNNT2,protein_coding,KNOWN,-,5prime_UTR,NON_CODING	ENST00000472177.2,TNNT2-020,retained_intron,KNOWN,ENSG00000118194.17,TNNT2,protein_coding,KNOWN,-,5prime_UTR,NON_CODING	ENST00000236918.10,TNNT2-201,protein_coding,KNOWN,ENSG00000118194.17,TNNT2,protein_coding,KNOWN,-,10kb_5prime,NON_CODING	ENST00000367317.7,TNNT2-204,protein_coding,KNOWN,ENSG00000118194.17,TNNT2,protein_coding,KNOWN,-,10kb_5prime,NON_CODING	ENST00000360372.7,TNNT2-202,protein_coding,KNOWN,ENSG00000118194.17,TNNT2,protein_coding,KNOWN,-,10kb_5prime,NON_CODING	ENST00000367315.5,TNNT2-203,protein_coding,KNOWN,ENSG00000118194.17,TNNT2,protein_coding,KNOWN,-,10kb_5prime,NON_CODING	ENST00000466570.4,TNNT2-006,processed_transcript,KNOWN,ENSG00000118194.17,TNNT2,protein_coding,KNOWN,-,10kb_5prime,NON_CODING	ENST00000503459.1,TNNT2-022,retained_intron,KNOWN,ENSG00000118194.17,TNNT2,protein_coding,KNOWN,-,10kb_5prime,NON_CODING	ENST00000445079.2,TNNT2-021,retained_intron,KNOWN,ENSG00000118194.17,TNNT2,protein_coding,KNOWN,-,10kb_5prime,NON_CODING	ENST00000475686.4,TNNT2-015,processed_transcript,KNOWN,ENSG00000118194.17,TNNT2,protein_coding,KNOWN,-,10kb_5prime,NON_CODING	ENST00000494095.4,TNNT2-007,retained_intron,KNOWN,ENSG00000118194.17,TNNT2,protein_coding,KNOWN,-,10kb_5prime,NON_CODING	ENST00000391967.5,LAD1-001,protein_coding,KNOWN,ENSG00000159166.12,LAD1,protein_coding,KNOWN,-,10kb_3prime,NON_CODING	ENST00000367313.3,LAD1-002,protein_coding,KNOWN,ENSG00000159166.12,LAD1,protein_coding,KNOWN,-,10kb_3prime,NON_CODING	ENST00000475136.1,LAD1-004,processed_transcript,KNOWN,ENSG00000159166.12,LAD1,protein_coding,KNOWN,-,10kb_3prime,NON_CODING	ENST00000488842.1,LAD1-003,processed_transcript,KNOWN,ENSG00000159166.12,LAD1,protein_coding,KNOWN,-,10kb_3prime,NON_CODING	ENST00000455702.4,TNNT2-010,protein_coding,NOVEL,ENSG00000118194.17,TNNT2,protein_coding,KNOWN,-,TSS_200,NON_CODING	ENST00000422165.4,TNNT2-014,protein_coding,NOVEL,ENSG00000118194.17,TNNT2,protein_coding,KNOWN,-,TSS_200,NON_CODING
chr1	201377673	201377674	0.222	0.867	0.645	.	ENST00000503578.4,LAD1-005,protein_coding,PUTATIVE,ENSG00000159166.12,LAD1,protein_coding,KNOWN,-,Intron,NON_CODING	ENST00000367322.4,TNNT2-001,protein_coding,KNOWN,ENSG00000118194.17,TNNT2,protein_coding,KNOWN,-,5prime_UTR,NON_CODING	ENST00000491504.4,TNNT2-004,retained_intron,KNOWN,ENSG00000118194.17,TNNT2,protein_coding,KNOWN,-,5prime_UTR,NON_CODING	ENST00000458432.5,TNNT2-206,protein_coding,KNOWN,ENSG00000118194.17,TNNT2,protein_coding,KNOWN,-,5prime_UTR,NON_CODING	ENST00000509001.4,TNNT2-008,protein_coding,KNOWN,ENSG00000118194.17,TNNT2,protein_coding,KNOWN,-,5prime_UTR,NON_CODING	ENST00000472177.2,TNNT2-020,retained_intron,KNOWN,ENSG00000118194.17,TNNT2,protein_coding,KNOWN,-,5prime_UTR,NON_CODING	ENST00000236918.10,TNNT2-201,protein_coding,KNOWN,ENSG00000118194.17,TNNT2,protein_coding,KNOWN,-,10kb_5prime,NON_CODING	ENST00000367317.7,TNNT2-204,protein_coding,KNOWN,ENSG00000118194.17,TNNT2,protein_coding,KNOWN,-,10kb_5prime,NON_CODING	ENST00000360372.7,TNNT2-202,protein_coding,KNOWN,ENSG00000118194.17,TNNT2,protein_coding,KNOWN,-,10kb_5prime,NON_CODING	ENST00000367315.5,TNNT2-203,protein_coding,KNOWN,ENSG00000118194.17,TNNT2,protein_coding,KNOWN,-,10kb_5prime,NON_CODING	ENST00000466570.4,TNNT2-006,processed_transcript,KNOWN,ENSG00000118194.17,TNNT2,protein_coding,KNOWN,-,10kb_5prime,NON_CODING	ENST00000503459.1,TNNT2-022,retained_intron,KNOWN,ENSG00000118194.17,TNNT2,protein_coding,KNOWN,-,10kb_5prime,NON_CODING	ENST00000445079.2,TNNT2-021,retained_intron,KNOWN,ENSG00000118194.17,TNNT2,protein_coding,KNOWN,-,10kb_5prime,NON_CODING	ENST00000475686.4,TNNT2-015,processed_transcript,KNOWN,ENSG00000118194.17,TNNT2,protein_coding,KNOWN,-,10kb_5prime,NON_CODING	ENST00000494095.4,TNNT2-007,retained_intron,KNOWN,ENSG00000118194.17,TNNT2,protein_coding,KNOWN,-,10kb_5prime,NON_CODING	ENST00000391967.5,LAD1-001,protein_coding,KNOWN,ENSG00000159166.12,LAD1,protein_coding,KNOWN,-,10kb_3prime,NON_CODING	ENST00000367313.3,LAD1-002,protein_coding,KNOWN,ENSG00000159166.12,LAD1,protein_coding,KNOWN,-,10kb_3prime,NON_CODING	ENST00000475136.1,LAD1-004,processed_transcript,KNOWN,ENSG00000159166.12,LAD1,protein_coding,KNOWN,-,10kb_3prime,NON_CODING	ENST00000488842.1,LAD1-003,processed_transcript,KNOWN,ENSG00000159166.12,LAD1,protein_coding,KNOWN,-,10kb_3prime,NON_CODING	ENST00000367318.8,TNNT2-005,protein_coding,KNOWN,ENSG00000118194.17,TNNT2,protein_coding,KNOWN,-,TSS_200,NON_CODING	ENST00000421663.5,TNNT2-205,protein_coding,KNOWN,ENSG00000118194.17,TNNT2,protein_coding,KNOWN,-,TSS_200,NON_CODING	ENST00000367320.5,TNNT2-003,protein_coding,NOVEL,ENSG00000118194.17,TNNT2,protein_coding,KNOWN,-,TSS_200,NON_CODING	ENST00000438742.4,TNNT2-002,protein_coding,NOVEL,ENSG00000118194.17,TNNT2,protein_coding,KNOWN,-,TSS_200,NON_CODING	ENST00000455702.4,TNNT2-010,protein_coding,NOVEL,ENSG00000118194.17,TNNT2,protein_coding,KNOWN,-,TSS_200,NON_CODING	ENST00000422165.4,TNNT2-014,protein_coding,NOVEL,ENSG00000118194.17,TNNT2,protein_coding,KNOWN,-,TSS_200,NON_CODING	ENST00000412633.2,TNNT2-012,protein_coding,NOVEL,ENSG00000118194.17,TNNT2,protein_coding,KNOWN,-,TSS_200,NON_CODING
chr1	201486286	201486287	0.364	0.955	0.591	.	ENST00000367306.4,CSRP1-001,protein_coding,KNOWN,ENSG00000159176.12,CSRP1,protein_coding,KNOWN,-,Intron,NON_CODING	ENST00000340006.5,CSRP1-201,protein_coding,KNOWN,ENSG00000159176.12,CSRP1,protein_coding,KNOWN,-,Intron,NON_CODING	ENST00000531916.4,CSRP1-018,protein_coding,PUTATIVE,ENSG00000159176.12,CSRP1,protein_coding,KNOWN,-,Intron,NON_CODING	ENST00000532460.4,CSRP1-004,protein_coding,KNOWN,ENSG00000159176.12,CSRP1,protein_coding,KNOWN,-,Intron,NON_CODING	ENST00000526256.4,CSRP1-015,protein_coding,PUTATIVE,ENSG00000159176.12,CSRP1,protein_coding,KNOWN,-,Intron,NON_CODING	ENST00000533432.4,CSRP1-006,protein_coding,KNOWN,ENSG00000159176.12,CSRP1,protein_coding,KNOWN,-,Intron,NON_CODING	ENST00000526723.4,CSRP1-013,protein_coding,NOVEL,ENSG00000159176.12,CSRP1,protein_coding,KNOWN,-,Intron,NON_CODING	ENST00000524951.4,CSRP1-012,protein_coding,PUTATIVE,ENSG00000159176.12,CSRP1,protein_coding,KNOWN,-,Intron,NON_CODING	ENST00000533402.4,CSRP1-009,retained_intron,KNOWN,ENSG00000159176.12,CSRP1,protein_coding,KNOWN,-,5prime_UTR,NON_CODING	ENST00000527662.4,CSRP1-008,retained_intron,KNOWN,ENSG00000159176.12,CSRP1,protein_coding,KNOWN,-,5prime_UTR,NON_CODING	ENST00000532313.4,CSRP1-007,retained_intron,KNOWN,ENSG00000159176.12,CSRP1,protein_coding,KNOWN,-,5prime_UTR,NON_CODING	ENST00000530120.4,CSRP1-011,processed_transcript,KNOWN,ENSG00000159176.12,CSRP1,protein_coding,KNOWN,-,5prime_UTR,NON_CODING	ENST00000526317.4,CSRP1-014,processed_transcript,KNOWN,ENSG00000159176.12,CSRP1,protein_coding,KNOWN,-,5prime_UTR,NON_CODING	ENST00000458271.5,CSRP1-005,processed_transcript,KNOWN,ENSG00000159176.12,CSRP1,protein_coding,KNOWN,-,5prime_UTR,NON_CODING	ENST00000527573.4,CSRP1-017,processed_transcript,KNOWN,ENSG00000159176.12,CSRP1,protein_coding,KNOWN,-,1.5kb_3prime,NON_CODING	ENST00000529975.4,CSRP1-016,processed_transcript,KNOWN,ENSG00000159176.12,CSRP1,protein_coding,KNOWN,-,10kb_3prime,NON_CODING	ENST00000533188.1,CSRP1-010,retained_intron,KNOWN,ENSG00000159176.12,CSRP1,protein_coding,KNOWN,-,10kb_3prime,NON_CODING	ENST00000471596.1,CSRP1-003,retained_intron,KNOWN,ENSG00000159176.12,CSRP1,protein_coding,KNOWN,-,10kb_3prime,NON_CODING	ENST00000481851.1,CSRP1-002,retained_intron,KNOWN,ENSG00000159176.12,CSRP1,protein_coding,KNOWN,-,10kb_3prime,NON_CODING
chr1	201506823	201506824	0.81	0.162	-0.648	Island	ENST00000367306.4,CSRP1-001,protein_coding,KNOWN,ENSG00000159176.12,CSRP1,protein_coding,KNOWN,-,5prime_UTR,NON_CODING	ENST00000340006.5,CSRP1-201,protein_coding,KNOWN,ENSG00000159176.12,CSRP1,protein_coding,KNOWN,-,5prime_UTR,NON_CODING	ENST00000531916.4,CSRP1-018,protein_coding,PUTATIVE,ENSG00000159176.12,CSRP1,protein_coding,KNOWN,-,5prime_UTR,NON_CODING	ENST00000526256.4,CSRP1-015,protein_coding,PUTATIVE,ENSG00000159176.12,CSRP1,protein_coding,KNOWN,-,5prime_UTR,NON_CODING	ENST00000533432.4,CSRP1-006,protein_coding,KNOWN,ENSG00000159176.12,CSRP1,protein_coding,KNOWN,-,5prime_UTR,NON_CODING	ENST00000530120.4,CSRP1-011,processed_transcript,KNOWN,ENSG00000159176.12,CSRP1,protein_coding,KNOWN,-,5prime_UTR,NON_CODING	ENST00000526723.4,CSRP1-013,protein_coding,NOVEL,ENSG00000159176.12,CSRP1,protein_coding,KNOWN,-,5prime_UTR,NON_CODING	ENST00000526317.4,CSRP1-014,processed_transcript,KNOWN,ENSG00000159176.12,CSRP1,protein_coding,KNOWN,-,5prime_UTR,NON_CODING	ENST00000524951.4,CSRP1-012,protein_coding,PUTATIVE,ENSG00000159176.12,CSRP1,protein_coding,KNOWN,-,5prime_UTR,NON_CODING	ENST00000458271.5,CSRP1-005,processed_transcript,KNOWN,ENSG00000159176.12,CSRP1,protein_coding,KNOWN,-,5prime_UTR,NON_CODING	ENST00000527573.4,CSRP1-017,processed_transcript,KNOWN,ENSG00000159176.12,CSRP1,protein_coding,KNOWN,-,5prime_UTR,NON_CODING	ENST00000533188.1,CSRP1-010,retained_intron,KNOWN,ENSG00000159176.12,CSRP1,protein_coding,KNOWN,-,5prime_UTR,NON_CODING	ENST00000471596.1,CSRP1-003,retained_intron,KNOWN,ENSG00000159176.12,CSRP1,protein_coding,KNOWN,-,5prime_UTR,NON_CODING	ENST00000481851.1,CSRP1-002,retained_intron,KNOWN,ENSG00000159176.12,CSRP1,protein_coding,KNOWN,-,5prime_UTR,NON_CODING	ENST00000454651.1,RP11-134G8.7-001,antisense,KNOWN,ENSG00000224536.1,RP11-134G8.7,antisense,NOVEL,+,1.5kb_5prime,NON_CODING	ENST00000529975.4,CSRP1-016,processed_transcript,KNOWN,ENSG00000159176.12,CSRP1,protein_coding,KNOWN,-,TSS_200,NON_CODING
chr1	201507142	201507143	0.701	0.116	-0.585	Island	ENST00000367306.4,CSRP1-001,protein_coding,KNOWN,ENSG00000159176.12,CSRP1,protein_coding,KNOWN,-,5prime_UTR,NON_CODING	ENST00000340006.5,CSRP1-201,protein_coding,KNOWN,ENSG00000159176.12,CSRP1,protein_coding,KNOWN,-,5prime_UTR,NON_CODING	ENST00000531916.4,CSRP1-018,protein_coding,PUTATIVE,ENSG00000159176.12,CSRP1,protein_coding,KNOWN,-,5prime_UTR,NON_CODING	ENST00000533432.4,CSRP1-006,protein_coding,KNOWN,ENSG00000159176.12,CSRP1,protein_coding,KNOWN,-,1.5kb_5prime,NON_CODING	ENST00000529975.4,CSRP1-016,processed_transcript,KNOWN,ENSG00000159176.12,CSRP1,protein_coding,KNOWN,-,1.5kb_5prime,NON_CODING	ENST00000526256.4,CSRP1-015,protein_coding,PUTATIVE,ENSG00000159176.12,CSRP1,protein_coding,KNOWN,-,TSS_200,NON_CODING	ENST00000530120.4,CSRP1-011,processed_transcript,KNOWN,ENSG00000159176.12,CSRP1,protein_coding,KNOWN,-,TSS_200,NON_CODING	ENST00000526723.4,CSRP1-013,protein_coding,NOVEL,ENSG00000159176.12,CSRP1,protein_coding,KNOWN,-,TSS_200,NON_CODING	ENST00000526317.4,CSRP1-014,processed_transcript,KNOWN,ENSG00000159176.12,CSRP1,protein_coding,KNOWN,-,TSS_200,NON_CODING	ENST00000524951.4,CSRP1-012,protein_coding,PUTATIVE,ENSG00000159176.12,CSRP1,protein_coding,KNOWN,-,TSS_200,NON_CODING	ENST00000458271.5,CSRP1-005,processed_transcript,KNOWN,ENSG00000159176.12,CSRP1,protein_coding,KNOWN,-,TSS_200,NON_CODING	ENST00000527573.4,CSRP1-017,processed_transcript,KNOWN,ENSG00000159176.12,CSRP1,protein_coding,KNOWN,-,TSS_200,NON_CODING	ENST00000533188.1,CSRP1-010,retained_intron,KNOWN,ENSG00000159176.12,CSRP1,protein_coding,KNOWN,-,TSS_200,NON_CODING	ENST00000471596.1,CSRP1-003,retained_intron,KNOWN,ENSG00000159176.12,CSRP1,protein_coding,KNOWN,-,TSS_200,NON_CODING	ENST00000481851.1,CSRP1-002,retained_intron,KNOWN,ENSG00000159176.12,CSRP1,protein_coding,KNOWN,-,TSS_200,NON_CODING	ENST00000454651.1,RP11-134G8.7-001,antisense,KNOWN,ENSG00000224536.1,RP11-134G8.7,antisense,NOVEL,+,TSS_200,NON_CODING
chr1	201507155	201507156	0.769	0.184	-0.585	Island	ENST00000367306.4,CSRP1-001,protein_coding,KNOWN,ENSG00000159176.12,CSRP1,protein_coding,KNOWN,-,5prime_UTR,NON_CODING	ENST00000340006.5,CSRP1-201,protein_coding,KNOWN,ENSG00000159176.12,CSRP1,protein_coding,KNOWN,-,5prime_UTR,NON_CODING	ENST00000531916.4,CSRP1-018,protein_coding,PUTATIVE,ENSG00000159176.12,CSRP1,protein_coding,KNOWN,-,5prime_UTR,NON_CODING	ENST00000533432.4,CSRP1-006,protein_coding,KNOWN,ENSG00000159176.12,CSRP1,protein_coding,KNOWN,-,1.5kb_5prime,NON_CODING	ENST00000529975.4,CSRP1-016,processed_transcript,KNOWN,ENSG00000159176.12,CSRP1,protein_coding,KNOWN,-,1.5kb_5prime,NON_CODING	ENST00000526256.4,CSRP1-015,protein_coding,PUTATIVE,ENSG00000159176.12,CSRP1,protein_coding,KNOWN,-,TSS_200,NON_CODING	ENST00000530120.4,CSRP1-011,processed_transcript,KNOWN,ENSG00000159176.12,CSRP1,protein_coding,KNOWN,-,TSS_200,NON_CODING	ENST00000526723.4,CSRP1-013,protein_coding,NOVEL,ENSG00000159176.12,CSRP1,protein_coding,KNOWN,-,TSS_200,NON_CODING	ENST00000526317.4,CSRP1-014,processed_transcript,KNOWN,ENSG00000159176.12,CSRP1,protein_coding,KNOWN,-,TSS_200,NON_CODING	ENST00000524951.4,CSRP1-012,protein_coding,PUTATIVE,ENSG00000159176.12,CSRP1,protein_coding,KNOWN,-,TSS_200,NON_CODING	ENST00000458271.5,CSRP1-005,processed_transcript,KNOWN,ENSG00000159176.12,CSRP1,protein_coding,KNOWN,-,TSS_200,NON_CODING	ENST00000527573.4,CSRP1-017,processed_transcript,KNOWN,ENSG00000159176.12,CSRP1,protein_coding,KNOWN,-,TSS_200,NON_CODING	ENST00000533188.1,CSRP1-010,retained_intron,KNOWN,ENSG00000159176.12,CSRP1,protein_coding,KNOWN,-,TSS_200,NON_CODING	ENST00000471596.1,CSRP1-003,retained_intron,KNOWN,ENSG00000159176.12,CSRP1,protein_coding,KNOWN,-,TSS_200,NON_CODING	ENST00000481851.1,CSRP1-002,retained_intron,KNOWN,ENSG00000159176.12,CSRP1,protein_coding,KNOWN,-,TSS_200,NON_CODING	ENST00000454651.1,RP11-134G8.7-001,antisense,KNOWN,ENSG00000224536.1,RP11-134G8.7,antisense,NOVEL,+,TSS_200,NON_CODING
chr1	202229639	202229640	0.3	0.893	0.593	.	ENST00000367278.6,LGR6-001,protein_coding,KNOWN,ENSG00000133067.16,LGR6,protein_coding,KNOWN,+,Intron,NON_CODING	ENST00000255432.10,LGR6-002,protein_coding,KNOWN,ENSG00000133067.16,LGR6,protein_coding,KNOWN,+,Intron,NON_CODING	ENST00000487787.4,LGR6-007,nonsense_mediated_decay,KNOWN,ENSG00000133067.16,LGR6,protein_coding,KNOWN,+,Intron,NON_CODING	ENST00000423542.4,LGR6-006,protein_coding,PUTATIVE,ENSG00000133067.16,LGR6,protein_coding,KNOWN,+,Intron,NON_CODING	ENST00000439764.2,LGR6-003,protein_coding,KNOWN,ENSG00000133067.16,LGR6,protein_coding,KNOWN,+,Intron,NON_CODING	ENST00000503519.1,LGR6-010,retained_intron,KNOWN,ENSG00000133067.16,LGR6,protein_coding,KNOWN,+,3prime_UTR,NON_CODING
chr1	202539329	202539330	0.083	0.765	0.682	.	ENST00000608999.4,PPP1R12B-001,protein_coding,KNOWN,ENSG00000077157.19,PPP1R12B,protein_coding,KNOWN,+,Intron,NON_CODING	ENST00000491336.4,PPP1R12B-003,protein_coding,KNOWN,ENSG00000077157.19,PPP1R12B,protein_coding,KNOWN,+,Intron,NON_CODING	ENST00000290419.8,PPP1R12B-002,protein_coding,KNOWN,ENSG00000077157.19,PPP1R12B,protein_coding,KNOWN,+,Intron,NON_CODING	ENST00000466273.4,PPP1R12B-006,processed_transcript,KNOWN,ENSG00000077157.19,PPP1R12B,protein_coding,KNOWN,+,3prime_UTR,NON_CODING	ENST00000391959.4,PPP1R12B-201,protein_coding,KNOWN,ENSG00000077157.19,PPP1R12B,protein_coding,KNOWN,+,1.5kb_5prime,NON_CODING
chr1	202539389	202539390	0	0.867	0.867	.	ENST00000608999.4,PPP1R12B-001,protein_coding,KNOWN,ENSG00000077157.19,PPP1R12B,protein_coding,KNOWN,+,Intron,NON_CODING	ENST00000491336.4,PPP1R12B-003,protein_coding,KNOWN,ENSG00000077157.19,PPP1R12B,protein_coding,KNOWN,+,Intron,NON_CODING	ENST00000290419.8,PPP1R12B-002,protein_coding,KNOWN,ENSG00000077157.19,PPP1R12B,protein_coding,KNOWN,+,Intron,NON_CODING	ENST00000466273.4,PPP1R12B-006,processed_transcript,KNOWN,ENSG00000077157.19,PPP1R12B,protein_coding,KNOWN,+,3prime_UTR,NON_CODING	ENST00000391959.4,PPP1R12B-201,protein_coding,KNOWN,ENSG00000077157.19,PPP1R12B,protein_coding,KNOWN,+,1.5kb_5prime,NON_CODING
chr1	203672454	203672455	0.13	0.714	0.584	.	ENST00000357681.8,ATP2B4-001,protein_coding,KNOWN,ENSG00000058668.13,ATP2B4,protein_coding,KNOWN,+,5prime_UTR,NON_CODING	ENST00000367218.6,ATP2B4-201,protein_coding,KNOWN,ENSG00000058668.13,ATP2B4,protein_coding,KNOWN,+,5prime_UTR,NON_CODING
chr1	204109069	204109070	0.76	0.174	-0.586	.	ENST00000367204.4,SOX13-002,protein_coding,KNOWN,ENSG00000143842.13,SOX13,protein_coding,KNOWN,+,5prime_UTR,NON_CODING	ENST00000525442.1,SOX13-007,protein_coding,KNOWN,ENSG00000143842.13,SOX13,protein_coding,KNOWN,+,5prime_UTR,NON_CODING	ENST00000528591.4,SOX13-008,protein_coding,KNOWN,ENSG00000143842.13,SOX13,protein_coding,KNOWN,+,5prime_UTR,NON_CODING	ENST00000367203.7,SOX13-001,processed_transcript,KNOWN,ENSG00000143842.13,SOX13,protein_coding,KNOWN,+,3prime_UTR,NON_CODING	ENST00000534185.1,SOX13-005,processed_transcript,KNOWN,ENSG00000143842.13,SOX13,protein_coding,KNOWN,+,3prime_UTR,NON_CODING	ENST00000530882.1,SOX13-006,processed_transcript,KNOWN,ENSG00000143842.13,SOX13,protein_coding,KNOWN,+,3prime_UTR,NON_CODING	ENST00000618875.3,SOX13-201,protein_coding,KNOWN,ENSG00000143842.13,SOX13,protein_coding,KNOWN,+,10kb_5prime,NON_CODING	ENST00000272193.9,SOX13-004,processed_transcript,KNOWN,ENSG00000143842.13,SOX13,protein_coding,KNOWN,+,10kb_5prime,NON_CODING	ENST00000480326.1,SOX13-003,nonsense_mediated_decay,KNOWN,ENSG00000143842.13,SOX13,protein_coding,KNOWN,+,10kb_5prime,NON_CODING
chr1	204625089	204625090	0.053	0.667	0.614	.	ENST00000367176.6,LRRN2-001,protein_coding,KNOWN,ENSG00000170382.10,LRRN2,protein_coding,KNOWN,-,5prime_UTR,NON_CODING	ENST00000367177.3,LRRN2-002,protein_coding,KNOWN,ENSG00000170382.10,LRRN2,protein_coding,KNOWN,-,5prime_UTR,NON_CODING	ENST00000496057.1,LRRN2-004,processed_transcript,KNOWN,ENSG00000170382.10,LRRN2,protein_coding,KNOWN,-,5prime_UTR,NON_CODING	ENST00000367175.1,LRRN2-003,protein_coding,KNOWN,ENSG00000170382.10,LRRN2,protein_coding,KNOWN,-,10kb_5prime,NON_CODING	ENST00000444037.1,RP11-430C7.5-001,lincRNA,KNOWN,ENSG00000240219.1,RP11-430C7.5,lincRNA,NOVEL,+,10kb_5prime,NON_CODING	ENST00000453895.1,RP11-430C7.4-001,antisense,KNOWN,ENSG00000240710.1,RP11-430C7.4,antisense,NOVEL,+,10kb_3prime,NON_CODING
chr1	205442162	205442163	0.8	0.182	-0.618	.	ENST00000367154.4,LEMD1-002,protein_coding,KNOWN,ENSG00000186007.8,LEMD1,protein_coding,KNOWN,-,5prime_UTR,NON_CODING	ENST00000495594.2,LEMD1-005,protein_coding,KNOWN,ENSG00000186007.8,LEMD1,protein_coding,KNOWN,-,5prime_UTR,NON_CODING	ENST00000625854.1,LEMD1-006,processed_transcript,KNOWN,ENSG00000186007.8,LEMD1,protein_coding,KNOWN,-,5prime_UTR,NON_CODING	ENST00000629624.1,LEMD1-007,processed_transcript,KNOWN,ENSG00000186007.8,LEMD1,protein_coding,KNOWN,-,5prime_UTR,NON_CODING	ENST00000626538.1,BLACAT1-001,lincRNA,KNOWN,ENSG00000281406.1,BLACAT1,lincRNA,KNOWN,-,10kb_5prime,NON_CODING	ENST00000362189.2,MIR135B-201,miRNA,KNOWN,ENSG00000199059.2,MIR135B,miRNA,KNOWN,-,10kb_3prime,NON_CODING
chr1	205558289	205558290	0.071	0.714	0.643	.	ENST00000517288.1,RNU2-19P-201,snRNA,KNOWN,ENSG00000253097.1,RNU2-19P,snRNA,KNOWN,+,10kb_5prime,NON_CODING
chr1	206941947	206941948	0.1	0.857	0.757	.	ENST00000356495.4,PIGR-001,protein_coding,KNOWN,ENSG00000162896.5,PIGR,protein_coding,KNOWN,-,5prime_UTR,NON_CODING	ENST00000491503.1,PIGR-002,processed_transcript,PUTATIVE,ENSG00000162896.5,PIGR,protein_coding,KNOWN,-,10kb_5prime,NON_CODING
chr1	207662051	207662052	0.412	1	0.588	.	ENST00000508064.5,CR1L-003,protein_coding,KNOWN,ENSG00000197721.15,CR1L,protein_coding,KNOWN,+,Intron,NON_CODING	ENST00000531844.4,CR1L-004,retained_intron,KNOWN,ENSG00000197721.15,CR1L,protein_coding,KNOWN,+,3prime_UTR,NON_CODING	ENST00000430248.4,CR1L-005,processed_transcript,KNOWN,ENSG00000197721.15,CR1L,protein_coding,KNOWN,+,10kb_5prime,NON_CODING	ENST00000530905.1,CR1L-002,processed_transcript,KNOWN,ENSG00000197721.15,CR1L,protein_coding,KNOWN,+,10kb_5prime,NON_CODING	ENST00000441364.1,CD46P1-001,unprocessed_pseudogene,KNOWN,ENSG00000244703.3,CD46P1,unprocessed_pseudogene,KNOWN,+,10kb_3prime,NON_CODING	ENST00000442572.1,CDCA4P3-001,unprocessed_pseudogene,KNOWN,ENSG00000226289.1,CDCA4P3,unprocessed_pseudogene,KNOWN,+,10kb_3prime,NON_CODING
chr1	208136587	208136588	0.261	0.875	0.614	.	ENST00000367033.3,PLXNA2-001,protein_coding,KNOWN,ENSG00000076356.6,PLXNA2,protein_coding,KNOWN,-,Intron,NON_CODING
chr1	208324019	208324020	0.296	0.909	0.613	.	.
chr1	208410442	208410443	0.271	0.866	0.595	.	.
chr1	208410473	208410474	0.308	0.914	0.606	.	.
chr1	208907975	208907976	0.3	0.893	0.593	.	.
chr1	208909605	208909606	0.333	1	0.667	.	.
chr1	209490281	209490282	0.083	0.857	0.774	.	.
chr1	209964296	209964297	0.25	0.85	0.6	.	ENST00000367019.4,SYT14-004,protein_coding,KNOWN,ENSG00000143469.15,SYT14,protein_coding,KNOWN,+,Intron,NON_CODING	ENST00000629778.1,SYT14-006,protein_coding,KNOWN,ENSG00000143469.15,SYT14,protein_coding,KNOWN,+,Intron,NON_CODING	ENST00000472886.4,SYT14-001,protein_coding,KNOWN,ENSG00000143469.15,SYT14,protein_coding,KNOWN,+,Intron,NON_CODING	ENST00000537238.4,SYT14-201,protein_coding,KNOWN,ENSG00000143469.15,SYT14,protein_coding,KNOWN,+,5prime_UTR,NON_CODING	ENST00000399639.5,SYT14-002,nonsense_mediated_decay,KNOWN,ENSG00000143469.15,SYT14,protein_coding,KNOWN,+,5prime_UTR,NON_CODING	ENST00000367015.4,SYT14-003,protein_coding,KNOWN,ENSG00000143469.15,SYT14,protein_coding,KNOWN,+,5prime_UTR,NON_CODING
chr1	210238173	210238174	0.9	0.273	-0.627	Shelf	ENST00000367012.3,SERTAD4-001,protein_coding,KNOWN,ENSG00000082497.10,SERTAD4,protein_coding,KNOWN,+,Intron,NON_CODING	ENST00000490620.4,SERTAD4-003,processed_transcript,KNOWN,ENSG00000082497.10,SERTAD4,protein_coding,KNOWN,+,3prime_UTR,NON_CODING	ENST00000482421.1,SERTAD4-004,processed_transcript,KNOWN,ENSG00000082497.10,SERTAD4,protein_coding,KNOWN,+,3prime_UTR,NON_CODING	ENST00000483884.1,SERTAD4-002,processed_transcript,KNOWN,ENSG00000082497.10,SERTAD4,protein_coding,KNOWN,+,3prime_UTR,NON_CODING	ENST00000475406.4,SERTAD4-AS1-002,antisense,KNOWN,ENSG00000203706.7,SERTAD4-AS1,antisense,KNOWN,-,10kb_5prime,NON_CODING	ENST00000437764.4,SERTAD4-AS1-001,antisense,KNOWN,ENSG00000203706.7,SERTAD4-AS1,antisense,KNOWN,-,10kb_5prime,NON_CODING	ENST00000480052.1,SERTAD4-AS1-003,antisense,KNOWN,ENSG00000203706.7,SERTAD4-AS1,antisense,KNOWN,-,10kb_5prime,NON_CODING
chr1	210603246	210603247	0.185	0.889	0.704	.	ENST00000541565.4,HHAT-203,protein_coding,KNOWN,ENSG00000054392.11,HHAT,protein_coding,KNOWN,+,Intron,NON_CODING	ENST00000413764.5,HHAT-201,protein_coding,KNOWN,ENSG00000054392.11,HHAT,protein_coding,KNOWN,+,Intron,NON_CODING	ENST00000545154.4,HHAT-204,protein_coding,KNOWN,ENSG00000054392.11,HHAT,protein_coding,KNOWN,+,Intron,NON_CODING	ENST00000537898.4,HHAT-202,protein_coding,KNOWN,ENSG00000054392.11,HHAT,protein_coding,KNOWN,+,Intron,NON_CODING	ENST00000261458.6,HHAT-001,protein_coding,KNOWN,ENSG00000054392.11,HHAT,protein_coding,KNOWN,+,Intron,NON_CODING	ENST00000367010.4,HHAT-004,protein_coding,KNOWN,ENSG00000054392.11,HHAT,protein_coding,KNOWN,+,Intron,NON_CODING	ENST00000367009.2,HHAT-002,protein_coding,KNOWN,ENSG00000054392.11,HHAT,protein_coding,KNOWN,+,Intron,NON_CODING
chr1	211725039	211725040	0.887	0.293	-0.594	.	ENST00000458662.1,RP11-122M14.3-001,lincRNA,KNOWN,ENSG00000226868.1,RP11-122M14.3,lincRNA,NOVEL,-,5prime_UTR,NON_CODING
chr1	212882799	212882800	0.964	0	-0.964	.	ENST00000366971.7,FLVCR1-001,protein_coding,KNOWN,ENSG00000162769.11,FLVCR1,protein_coding,KNOWN,+,Intron,NON_CODING	ENST00000419102.1,FLVCR1-004,protein_coding,NOVEL,ENSG00000162769.11,FLVCR1,protein_coding,KNOWN,+,Intron,NON_CODING	ENST00000474693.1,FLVCR1-002,processed_transcript,KNOWN,ENSG00000162769.11,FLVCR1,protein_coding,KNOWN,+,3prime_UTR,NON_CODING	ENST00000483790.1,FLVCR1-003,processed_transcript,KNOWN,ENSG00000162769.11,FLVCR1,protein_coding,KNOWN,+,1.5kb_5prime,NON_CODING
chr1	213767792	213767793	0.391	1	0.609	.	ENST00000456240.1,RP11-323I1.1-001,lincRNA,KNOWN,ENSG00000228255.1,RP11-323I1.1,lincRNA,NOVEL,+,3prime_UTR,NON_CODING
chr1	214205301	214205302	0.878	0.283	-0.595	.	.
chr1	214295690	214295691	0.971	0.344	-0.627	.	ENST00000366957.8,SMYD2-001,protein_coding,KNOWN,ENSG00000143499.12,SMYD2,protein_coding,KNOWN,+,Intron,NON_CODING	ENST00000491455.4,SMYD2-003,processed_transcript,KNOWN,ENSG00000143499.12,SMYD2,protein_coding,KNOWN,+,3prime_UTR,NON_CODING	ENST00000471645.4,SMYD2-004,retained_intron,KNOWN,ENSG00000143499.12,SMYD2,protein_coding,KNOWN,+,3prime_UTR,NON_CODING	ENST00000460580.4,SMYD2-002,processed_transcript,KNOWN,ENSG00000143499.12,SMYD2,protein_coding,KNOWN,+,3prime_UTR,NON_CODING
chr1	214304085	214304086	1	0.4	-0.6	.	ENST00000366957.8,SMYD2-001,protein_coding,KNOWN,ENSG00000143499.12,SMYD2,protein_coding,KNOWN,+,Intron,NON_CODING	ENST00000491455.4,SMYD2-003,processed_transcript,KNOWN,ENSG00000143499.12,SMYD2,protein_coding,KNOWN,+,3prime_UTR,NON_CODING	ENST00000471645.4,SMYD2-004,retained_intron,KNOWN,ENSG00000143499.12,SMYD2,protein_coding,KNOWN,+,3prime_UTR,NON_CODING	ENST00000460580.4,SMYD2-002,processed_transcript,KNOWN,ENSG00000143499.12,SMYD2,protein_coding,KNOWN,+,3prime_UTR,NON_CODING
chr1	216323493	216323494	0.25	0.846	0.596	.	ENST00000307340.6,USH2A-002,protein_coding,KNOWN,ENSG00000042781.11,USH2A,protein_coding,KNOWN,-,Intron,NON_CODING	ENST00000366942.3,USH2A-001,protein_coding,KNOWN,ENSG00000042781.11,USH2A,protein_coding,KNOWN,-,Intron,NON_CODING
chr1	216914227	216914228	0.2	0.932	0.732	.	ENST00000361525.6,ESRRG-201,protein_coding,KNOWN,ENSG00000196482.15,ESRRG,protein_coding,KNOWN,-,5prime_UTR,NON_CODING	ENST00000366940.5,ESRRG-003,protein_coding,KNOWN,ENSG00000196482.15,ESRRG,protein_coding,KNOWN,-,5prime_UTR,NON_CODING	ENST00000361395.5,ESRRG-002,protein_coding,KNOWN,ENSG00000196482.15,ESRRG,protein_coding,KNOWN,-,5prime_UTR,NON_CODING	ENST00000366938.5,ESRRG-007,protein_coding,KNOWN,ENSG00000196482.15,ESRRG,protein_coding,KNOWN,-,5prime_UTR,NON_CODING	ENST00000359162.5,ESRRG-004,protein_coding,KNOWN,ENSG00000196482.15,ESRRG,protein_coding,KNOWN,-,5prime_UTR,NON_CODING	ENST00000493603.4,ESRRG-010,protein_coding,KNOWN,ENSG00000196482.15,ESRRG,protein_coding,KNOWN,-,5prime_UTR,NON_CODING	ENST00000463665.4,ESRRG-011,protein_coding,NOVEL,ENSG00000196482.15,ESRRG,protein_coding,KNOWN,-,5prime_UTR,NON_CODING	ENST00000487276.4,ESRRG-013,protein_coding,KNOWN,ENSG00000196482.15,ESRRG,protein_coding,KNOWN,-,5prime_UTR,NON_CODING	ENST00000493748.4,ESRRG-012,protein_coding,KNOWN,ENSG00000196482.15,ESRRG,protein_coding,KNOWN,-,5prime_UTR,NON_CODING	ENST00000586199.4,ESRRG-023,nonsense_mediated_decay,KNOWN,ENSG00000196482.15,ESRRG,protein_coding,KNOWN,-,5prime_UTR,NON_CODING	ENST00000477799.4,ESRRG-015,processed_transcript,KNOWN,ENSG00000196482.15,ESRRG,protein_coding,KNOWN,-,5prime_UTR,NON_CODING	ENST00000471371.4,ESRRG-009,processed_transcript,KNOWN,ENSG00000196482.15,ESRRG,protein_coding,KNOWN,-,5prime_UTR,NON_CODING	ENST00000488947.4,ESRRG-014,processed_transcript,KNOWN,ENSG00000196482.15,ESRRG,protein_coding,KNOWN,-,5prime_UTR,NON_CODING	ENST00000459825.1,ESRRG-020,processed_transcript,KNOWN,ENSG00000196482.15,ESRRG,protein_coding,KNOWN,-,5prime_UTR,NON_CODING
chr1	220586014	220586015	1	0.364	-0.636	.	ENST00000611084.3,MARK1-202,protein_coding,KNOWN,ENSG00000116141.14,MARK1,protein_coding,KNOWN,+,Intron,NON_CODING	ENST00000402574.4,MARK1-201,protein_coding,KNOWN,ENSG00000116141.14,MARK1,protein_coding,KNOWN,+,Intron,NON_CODING	ENST00000366918.7,MARK1-001,protein_coding,KNOWN,ENSG00000116141.14,MARK1,protein_coding,KNOWN,+,Intron,NON_CODING	ENST00000366917.5,MARK1-002,protein_coding,KNOWN,ENSG00000116141.14,MARK1,protein_coding,KNOWN,+,Intron,NON_CODING	ENST00000485104.1,MARK1-004,processed_transcript,KNOWN,ENSG00000116141.14,MARK1,protein_coding,KNOWN,+,10kb_3prime,NON_CODING
chr1	220992201	220992202	0.348	0.935	0.587	.	.
chr1	220992251	220992252	0.267	0.875	0.608	.	.
chr1	220992361	220992362	0.253	0.878	0.625	.	.
chr1	222611799	222611800	0.308	0.933	0.625	.	ENST00000344922.8,MIA3-001,protein_coding,NOVEL,ENSG00000154305.15,MIA3,protein_coding,KNOWN,+,10kb_5prime,NON_CODING	ENST00000470521.1,MIA3-004,processed_transcript,KNOWN,ENSG00000154305.15,MIA3,protein_coding,KNOWN,+,10kb_5prime,NON_CODING	ENST00000344507.1,MIA3-002,protein_coding,NOVEL,ENSG00000154305.15,MIA3,protein_coding,KNOWN,+,10kb_5prime,NON_CODING
chr1	225192825	225192826	0.25	0.917	0.667	.	ENST00000445597.5,DNAH14-007,protein_coding,PUTATIVE,ENSG00000185842.13,DNAH14,protein_coding,KNOWN,+,Intron,NON_CODING	ENST00000430092.4,DNAH14-202,protein_coding,KNOWN,ENSG00000185842.13,DNAH14,protein_coding,KNOWN,+,Intron,NON_CODING	ENST00000439375.5,DNAH14-005,protein_coding,PUTATIVE,ENSG00000185842.13,DNAH14,protein_coding,KNOWN,+,Intron,NON_CODING
chr1	226736547	226736548	0.848	0.203	-0.645	Shore	ENST00000272117.6,ITPKB-001,protein_coding,KNOWN,ENSG00000143772.8,ITPKB,protein_coding,KNOWN,-,Intron,NON_CODING	ENST00000429204.4,ITPKB-201,protein_coding,KNOWN,ENSG00000143772.8,ITPKB,protein_coding,KNOWN,-,Intron,NON_CODING	ENST00000366784.1,ITPKB-002,protein_coding,KNOWN,ENSG00000143772.8,ITPKB,protein_coding,KNOWN,-,Intron,NON_CODING
chr1	226736556	226736557	0.887	0.219	-0.668	Shore	ENST00000272117.6,ITPKB-001,protein_coding,KNOWN,ENSG00000143772.8,ITPKB,protein_coding,KNOWN,-,Intron,NON_CODING	ENST00000429204.4,ITPKB-201,protein_coding,KNOWN,ENSG00000143772.8,ITPKB,protein_coding,KNOWN,-,Intron,NON_CODING	ENST00000366784.1,ITPKB-002,protein_coding,KNOWN,ENSG00000143772.8,ITPKB,protein_coding,KNOWN,-,Intron,NON_CODING
chr1	226821392	226821393	0.329	0.921	0.592	.	.
chr1	227173295	227173296	0.406	1	0.594	.	ENST00000366767.6,CDC42BPA-002,protein_coding,KNOWN,ENSG00000143776.17,CDC42BPA,protein_coding,KNOWN,-,Intron,NON_CODING	ENST00000334218.8,CDC42BPA-003,protein_coding,KNOWN,ENSG00000143776.17,CDC42BPA,protein_coding,KNOWN,-,Intron,NON_CODING	ENST00000366769.6,CDC42BPA-001,protein_coding,KNOWN,ENSG00000143776.17,CDC42BPA,protein_coding,KNOWN,-,Intron,NON_CODING	ENST00000366764.5,CDC42BPA-201,protein_coding,KNOWN,ENSG00000143776.17,CDC42BPA,protein_coding,KNOWN,-,Intron,NON_CODING	ENST00000366766.5,CDC42BPA-202,protein_coding,KNOWN,ENSG00000143776.17,CDC42BPA,protein_coding,KNOWN,-,5prime_UTR,NON_CODING	ENST00000424451.1,RP11-1B20.1-001,antisense,KNOWN,ENSG00000228625.1,RP11-1B20.1,antisense,NOVEL,+,10kb_5prime,NON_CODING
chr1	228469772	228469773	0.802	0.202	-0.6	Island	ENST00000436555.1,HIST3H2BA-001,unitary_pseudogene,KNOWN,ENSG00000181201.3,HIST3H2BA,unitary_pseudogene,KNOWN,-,10kb_5prime,NON_CODING	ENST00000620438.1,HIST3H2BB-001,protein_coding,KNOWN,ENSG00000196890.4,HIST3H2BB,protein_coding,KNOWN,+,10kb_3prime,NON_CODING	ENST00000580160.1,MIR4666A-201,miRNA,KNOWN,ENSG00000266174.1,MIR4666A,miRNA,KNOWN,+,10kb_3prime,NON_CODING
chr1	228635431	228635432	0.904	0.156	-0.748	Island	ENST00000362400.1,RNA5S12-201,rRNA,KNOWN,ENSG00000199270.1,RNA5S12,rRNA,KNOWN,-,1.5kb_5prime,NON_CODING	ENST00000363473.1,RNA5S8-201,rRNA,KNOWN,ENSG00000200343.1,RNA5S8,rRNA,KNOWN,-,10kb_5prime,NON_CODING	ENST00000364451.1,RNA5S9-201,rRNA,KNOWN,ENSG00000201321.1,RNA5S9,rRNA,KNOWN,-,10kb_5prime,NON_CODING	ENST00000630402.1,AL713899.1-201,miRNA,NOVEL,ENSG00000281588.1,AL713899.1,miRNA,NOVEL,-,10kb_5prime,NON_CODING	ENST00000363040.1,RNA5S10-201,rRNA,KNOWN,ENSG00000199910.1,RNA5S10,rRNA,KNOWN,-,10kb_5prime,NON_CODING	ENST00000362464.1,RNA5S11-201,rRNA,KNOWN,ENSG00000199334.1,RNA5S11,rRNA,KNOWN,-,10kb_5prime,NON_CODING	ENST00000365656.1,RNA5S13-201,rRNA,KNOWN,ENSG00000202526.1,RNA5S13,rRNA,KNOWN,-,10kb_3prime,NON_CODING	ENST00000364485.1,RNA5S14-201,rRNA,KNOWN,ENSG00000201355.1,RNA5S14,rRNA,KNOWN,-,10kb_3prime,NON_CODING	ENST00000365055.1,RNA5S15-201,rRNA,KNOWN,ENSG00000201925.1,RNA5S15,rRNA,KNOWN,-,10kb_3prime,NON_CODING	ENST00000365387.1,RNA5S16-201,rRNA,KNOWN,ENSG00000202257.1,RNA5S16,rRNA,KNOWN,-,10kb_3prime,NON_CODING
chr1	228867082	228867083	0.25	0.913	0.663	.	ENST00000604004.1,RP4-799G3.2-001,processed_pseudogene,KNOWN,ENSG00000271399.1,RP4-799G3.2,processed_pseudogene,KNOWN,+,10kb_3prime,NON_CODING
chr1	229432900	229432901	0.916	0.276	-0.64	Island	ENST00000366684.6,ACTA1-001,protein_coding,KNOWN,ENSG00000143632.13,ACTA1,protein_coding,KNOWN,-,Intron,NON_CODING	ENST00000366683.3,ACTA1-201,protein_coding,KNOWN,ENSG00000143632.13,ACTA1,protein_coding,KNOWN,-,Intron,NON_CODING	ENST00000432935.1,RP5-1068B5.1-001,processed_pseudogene,KNOWN,ENSG00000230331.1,RP5-1068B5.1,processed_pseudogene,KNOWN,+,10kb_3prime,NON_CODING	ENST00000261396.5,NUP133-001,protein_coding,KNOWN,ENSG00000069248.11,NUP133,protein_coding,KNOWN,-,10kb_3prime,NON_CODING	ENST00000434311.1,RP5-1068B5.5-001,3prime_overlapping_ncrna,KNOWN,ENSG00000226920.1,RP5-1068B5.5,3prime_overlapping_ncrna,NOVEL,-,10kb_3prime,NON_CODING	ENST00000490352.1,NUP133-005,processed_transcript,KNOWN,ENSG00000069248.11,NUP133,protein_coding,KNOWN,-,10kb_3prime,NON_CODING
chr1	229432944	229432945	0.878	0.271	-0.607	Island	ENST00000366684.6,ACTA1-001,protein_coding,KNOWN,ENSG00000143632.13,ACTA1,protein_coding,KNOWN,-,Intron,NON_CODING	ENST00000366683.3,ACTA1-201,protein_coding,KNOWN,ENSG00000143632.13,ACTA1,protein_coding,KNOWN,-,Intron,NON_CODING	ENST00000432935.1,RP5-1068B5.1-001,processed_pseudogene,KNOWN,ENSG00000230331.1,RP5-1068B5.1,processed_pseudogene,KNOWN,+,10kb_3prime,NON_CODING	ENST00000261396.5,NUP133-001,protein_coding,KNOWN,ENSG00000069248.11,NUP133,protein_coding,KNOWN,-,10kb_3prime,NON_CODING	ENST00000434311.1,RP5-1068B5.5-001,3prime_overlapping_ncrna,KNOWN,ENSG00000226920.1,RP5-1068B5.5,3prime_overlapping_ncrna,NOVEL,-,10kb_3prime,NON_CODING	ENST00000490352.1,NUP133-005,processed_transcript,KNOWN,ENSG00000069248.11,NUP133,protein_coding,KNOWN,-,10kb_3prime,NON_CODING
chr1	229433085	229433086	0.933	0.337	-0.596	Island	ENST00000366684.6,ACTA1-001,protein_coding,KNOWN,ENSG00000143632.13,ACTA1,protein_coding,KNOWN,-,Intron,NON_CODING	ENST00000366683.3,ACTA1-201,protein_coding,KNOWN,ENSG00000143632.13,ACTA1,protein_coding,KNOWN,-,Intron,NON_CODING	ENST00000432935.1,RP5-1068B5.1-001,processed_pseudogene,KNOWN,ENSG00000230331.1,RP5-1068B5.1,processed_pseudogene,KNOWN,+,10kb_3prime,NON_CODING	ENST00000261396.5,NUP133-001,protein_coding,KNOWN,ENSG00000069248.11,NUP133,protein_coding,KNOWN,-,10kb_3prime,NON_CODING	ENST00000434311.1,RP5-1068B5.5-001,3prime_overlapping_ncrna,KNOWN,ENSG00000226920.1,RP5-1068B5.5,3prime_overlapping_ncrna,NOVEL,-,10kb_3prime,NON_CODING	ENST00000490352.1,NUP133-005,processed_transcript,KNOWN,ENSG00000069248.11,NUP133,protein_coding,KNOWN,-,10kb_3prime,NON_CODING
chr1	229433158	229433159	0.949	0.315	-0.634	Island	ENST00000366684.6,ACTA1-001,protein_coding,KNOWN,ENSG00000143632.13,ACTA1,protein_coding,KNOWN,-,5prime_UTR,NON_CODING	ENST00000366683.3,ACTA1-201,protein_coding,KNOWN,ENSG00000143632.13,ACTA1,protein_coding,KNOWN,-,5prime_UTR,NON_CODING	ENST00000432935.1,RP5-1068B5.1-001,processed_pseudogene,KNOWN,ENSG00000230331.1,RP5-1068B5.1,processed_pseudogene,KNOWN,+,10kb_3prime,NON_CODING	ENST00000261396.5,NUP133-001,protein_coding,KNOWN,ENSG00000069248.11,NUP133,protein_coding,KNOWN,-,10kb_3prime,NON_CODING	ENST00000434311.1,RP5-1068B5.5-001,3prime_overlapping_ncrna,KNOWN,ENSG00000226920.1,RP5-1068B5.5,3prime_overlapping_ncrna,NOVEL,-,10kb_3prime,NON_CODING	ENST00000490352.1,NUP133-005,processed_transcript,KNOWN,ENSG00000069248.11,NUP133,protein_coding,KNOWN,-,10kb_3prime,NON_CODING
chr1	229433700	229433701	0.863	0.211	-0.652	Island	ENST00000366684.6,ACTA1-001,protein_coding,KNOWN,ENSG00000143632.13,ACTA1,protein_coding,KNOWN,-,5prime_UTR,NON_CODING	ENST00000366683.3,ACTA1-201,protein_coding,KNOWN,ENSG00000143632.13,ACTA1,protein_coding,KNOWN,-,5prime_UTR,NON_CODING	ENST00000432935.1,RP5-1068B5.1-001,processed_pseudogene,KNOWN,ENSG00000230331.1,RP5-1068B5.1,processed_pseudogene,KNOWN,+,10kb_3prime,NON_CODING	ENST00000261396.5,NUP133-001,protein_coding,KNOWN,ENSG00000069248.11,NUP133,protein_coding,KNOWN,-,10kb_3prime,NON_CODING	ENST00000434311.1,RP5-1068B5.5-001,3prime_overlapping_ncrna,KNOWN,ENSG00000226920.1,RP5-1068B5.5,3prime_overlapping_ncrna,NOVEL,-,10kb_3prime,NON_CODING	ENST00000490352.1,NUP133-005,processed_transcript,KNOWN,ENSG00000069248.11,NUP133,protein_coding,KNOWN,-,10kb_3prime,NON_CODING
chr1	229772367	229772368	0.364	1	0.636	.	.
chr1	230158866	230158867	0.887	0.283	-0.604	.	ENST00000366672.4,GALNT2-001,protein_coding,KNOWN,ENSG00000143641.9,GALNT2,protein_coding,KNOWN,+,Intron,NON_CODING	ENST00000494106.1,GALNT2-004,processed_transcript,KNOWN,ENSG00000143641.9,GALNT2,protein_coding,KNOWN,+,3prime_UTR,NON_CODING
chr1	230917958	230917959	0	0.6	0.6	.	ENST00000366661.7,TTC13-001,protein_coding,KNOWN,ENSG00000143643.11,TTC13,protein_coding,KNOWN,-,Intron,NON_CODING	ENST00000366662.7,TTC13-002,protein_coding,KNOWN,ENSG00000143643.11,TTC13,protein_coding,KNOWN,-,Intron,NON_CODING	ENST00000471302.2,TTC13-010,retained_intron,KNOWN,ENSG00000143643.11,TTC13,protein_coding,KNOWN,-,5prime_UTR,NON_CODING	ENST00000486879.2,TTC13-006,protein_coding,PUTATIVE,ENSG00000143643.11,TTC13,protein_coding,KNOWN,-,10kb_3prime,NON_CODING
chr1	231041417	231041418	0.154	0.846	0.692	Shore	ENST00000366654.4,FAM89A-001,protein_coding,KNOWN,ENSG00000182118.5,FAM89A,protein_coding,KNOWN,-,1.5kb_5prime,NON_CODING
chr1	232454689	232454690	1	0.364	-0.636	.	ENST00000366630.4,SIPA1L2-001,protein_coding,KNOWN,ENSG00000116991.9,SIPA1L2,protein_coding,KNOWN,-,Intron,NON_CODING	ENST00000262861.7,SIPA1L2-201,protein_coding,KNOWN,ENSG00000116991.9,SIPA1L2,protein_coding,KNOWN,-,Intron,NON_CODING	ENST00000308942.4,SIPA1L2-002,protein_coding,KNOWN,ENSG00000116991.9,SIPA1L2,protein_coding,KNOWN,-,Intron,NON_CODING
chr1	232556508	232556509	0.328	0.937	0.609	.	ENST00000366630.4,SIPA1L2-001,protein_coding,KNOWN,ENSG00000116991.9,SIPA1L2,protein_coding,KNOWN,-,5prime_UTR,NON_CODING
chr1	232556546	232556547	0.217	0.827	0.61	.	ENST00000366630.4,SIPA1L2-001,protein_coding,KNOWN,ENSG00000116991.9,SIPA1L2,protein_coding,KNOWN,-,5prime_UTR,NON_CODING
chr1	232556586	232556587	0.189	0.837	0.648	.	ENST00000366630.4,SIPA1L2-001,protein_coding,KNOWN,ENSG00000116991.9,SIPA1L2,protein_coding,KNOWN,-,5prime_UTR,NON_CODING
chr1	232556642	232556643	0.139	0.787	0.648	.	ENST00000366630.4,SIPA1L2-001,protein_coding,KNOWN,ENSG00000116991.9,SIPA1L2,protein_coding,KNOWN,-,5prime_UTR,NON_CODING
chr1	232648554	232648555	0.071	0.771	0.7	.	.
chr1	233035212	233035213	0.225	0.824	0.599	.	ENST00000258229.12,PCNXL2-002,protein_coding,KNOWN,ENSG00000135749.17,PCNXL2,protein_coding,KNOWN,-,Intron,NON_CODING	ENST00000344698.5,PCNXL2-001,protein_coding,KNOWN,ENSG00000135749.17,PCNXL2,protein_coding,KNOWN,-,Intron,NON_CODING	ENST00000462233.4,PCNXL2-007,nonsense_mediated_decay,KNOWN,ENSG00000135749.17,PCNXL2,protein_coding,KNOWN,-,5prime_UTR,NON_CODING	ENST00000429988.2,PCNXL2-023,retained_intron,KNOWN,ENSG00000135749.17,PCNXL2,protein_coding,KNOWN,-,5prime_UTR,NON_CODING	ENST00000522067.1,PCNXL2-024,retained_intron,KNOWN,ENSG00000135749.17,PCNXL2,protein_coding,KNOWN,-,10kb_5prime,NON_CODING
chr1	234601779	234601780	0.077	0.667	0.59	Shore	ENST00000436039.1,RP4-781K5.2-001,antisense,KNOWN,ENSG00000228830.1,RP4-781K5.2,antisense,NOVEL,+,10kb_5prime,NON_CODING	ENST00000390842.1,U8.13-201,snoRNA,NOVEL,ENSG00000212144.1,U8,snoRNA,NOVEL,+,10kb_3prime,NON_CODING	ENST00000366610.6,IRF2BP2-001,protein_coding,NOVEL,ENSG00000168264.9,IRF2BP2,protein_coding,KNOWN,-,10kb_3prime,NON_CODING	ENST00000366609.3,IRF2BP2-002,protein_coding,NOVEL,ENSG00000168264.9,IRF2BP2,protein_coding,KNOWN,-,10kb_3prime,NON_CODING	ENST00000491430.1,IRF2BP2-003,processed_transcript,KNOWN,ENSG00000168264.9,IRF2BP2,protein_coding,KNOWN,-,10kb_3prime,NON_CODING
chr1	234745885	234745886	0.15	0.8	0.65	.	.
chr1	234772525	234772526	0.167	0.909	0.742	.	.
chr1	234975396	234975397	0.113	0.746	0.633	.	ENST00000451766.2,RP11-443B7.1-005,lincRNA,KNOWN,ENSG00000238005.2,RP11-443B7.1,lincRNA,NOVEL,-,10kb_5prime,NON_CODING	ENST00000549744.1,RP11-443B7.3-001,lincRNA,KNOWN,ENSG00000258082.1,RP11-443B7.3,lincRNA,NOVEL,-,10kb_3prime,NON_CODING
chr1	237588493	237588494	0.243	0.851	0.608	.	ENST00000366574.5,RYR2-001,protein_coding,KNOWN,ENSG00000198626.14,RYR2,protein_coding,KNOWN,+,Intron,NON_CODING	ENST00000360064.7,RYR2-201,protein_coding,KNOWN,ENSG00000198626.14,RYR2,protein_coding,KNOWN,+,Intron,NON_CODING
chr1	237918175	237918176	0.227	0.833	0.606	.	ENST00000450451.1,RP11-193H5.1-001,antisense,KNOWN,ENSG00000237250.3,RP11-193H5.1,antisense,NOVEL,+,3prime_UTR,NON_CODING	ENST00000450208.1,RP11-193H5.2-001,transcribed_processed_pseudogene,KNOWN,ENSG00000243781.1,RP11-193H5.2,transcribed_processed_pseudogene,KNOWN,+,10kb_5prime,NON_CODING
chr1	240193686	240193687	0.218	0.853	0.635	.	ENST00000447095.4,FMN2-003,protein_coding,PUTATIVE,ENSG00000155816.18,FMN2,protein_coding,KNOWN,+,Intron,NON_CODING	ENST00000319653.12,FMN2-001,protein_coding,KNOWN,ENSG00000155816.18,FMN2,protein_coding,KNOWN,+,Intron,NON_CODING
chr1	240465498	240465499	0.182	0.812	0.63	.	ENST00000319653.12,FMN2-001,protein_coding,KNOWN,ENSG00000155816.18,FMN2,protein_coding,KNOWN,+,Intron,NON_CODING	ENST00000545751.2,FMN2-202,protein_coding,KNOWN,ENSG00000155816.18,FMN2,protein_coding,KNOWN,+,Intron,NON_CODING	ENST00000543681.1,FMN2-201,protein_coding,KNOWN,ENSG00000155816.18,FMN2,protein_coding,KNOWN,+,5prime_UTR,NON_CODING	ENST00000496950.1,FMN2-002,processed_transcript,KNOWN,ENSG00000155816.18,FMN2,protein_coding,KNOWN,+,10kb_5prime,NON_CODING
chr1	241010892	241010893	0.2	1	0.8	.	ENST00000348120.5,RGS7-004,protein_coding,KNOWN,ENSG00000182901.14,RGS7,protein_coding,KNOWN,-,Intron,NON_CODING	ENST00000366563.4,RGS7-003,protein_coding,KNOWN,ENSG00000182901.14,RGS7,protein_coding,KNOWN,-,Intron,NON_CODING	ENST00000366564.4,RGS7-002,protein_coding,KNOWN,ENSG00000182901.14,RGS7,protein_coding,KNOWN,-,Intron,NON_CODING	ENST00000366565.4,RGS7-001,protein_coding,KNOWN,ENSG00000182901.14,RGS7,protein_coding,KNOWN,-,Intron,NON_CODING	ENST00000401882.2,RGS7-202,protein_coding,KNOWN,ENSG00000182901.14,RGS7,protein_coding,KNOWN,-,Intron,NON_CODING	ENST00000446183.5,RGS7-203,protein_coding,KNOWN,ENSG00000182901.14,RGS7,protein_coding,KNOWN,-,5prime_UTR,NON_CODING	ENST00000366562.7,RGS7-201,protein_coding,KNOWN,ENSG00000182901.14,RGS7,protein_coding,KNOWN,-,5prime_UTR,NON_CODING
chr1	241675649	241675650	0.182	0.947	0.765	.	ENST00000366552.5,WDR64-201,protein_coding,KNOWN,ENSG00000162843.16,WDR64,protein_coding,KNOWN,+,Intron,NON_CODING	ENST00000463155.4,OPN3-005,processed_transcript,KNOWN,ENSG00000054277.11,OPN3,protein_coding,KNOWN,-,5prime_UTR,NON_CODING	ENST00000461971.4,WDR64-008,processed_transcript,KNOWN,ENSG00000162843.16,WDR64,protein_coding,KNOWN,+,3prime_UTR,NON_CODING	ENST00000496914.1,WDR64-006,processed_transcript,KNOWN,ENSG00000162843.16,WDR64,protein_coding,KNOWN,+,3prime_UTR,NON_CODING	ENST00000414635.4,WDR64-003,protein_coding,NOVEL,ENSG00000162843.16,WDR64,protein_coding,KNOWN,+,10kb_5prime,NON_CODING	ENST00000437684.5,WDR64-202,protein_coding,KNOWN,ENSG00000162843.16,WDR64,protein_coding,KNOWN,+,10kb_5prime,NON_CODING
chr1	241768098	241768099	0.158	0.875	0.717	.	ENST00000366552.5,WDR64-201,protein_coding,KNOWN,ENSG00000162843.16,WDR64,protein_coding,KNOWN,+,Intron,NON_CODING	ENST00000414635.4,WDR64-003,protein_coding,NOVEL,ENSG00000162843.16,WDR64,protein_coding,KNOWN,+,Intron,NON_CODING	ENST00000437684.5,WDR64-202,protein_coding,KNOWN,ENSG00000162843.16,WDR64,protein_coding,KNOWN,+,Intron,NON_CODING	ENST00000425826.2,WDR64-002,protein_coding,NOVEL,ENSG00000162843.16,WDR64,protein_coding,KNOWN,+,Intron,NON_CODING	ENST00000472717.5,WDR64-004,nonsense_mediated_decay,KNOWN,ENSG00000162843.16,WDR64,protein_coding,KNOWN,+,3prime_UTR,NON_CODING	ENST00000478331.1,WDR64-007,retained_intron,KNOWN,ENSG00000162843.16,WDR64,protein_coding,KNOWN,+,10kb_5prime,NON_CODING
chr1	242068460	242068461	0.167	0.923	0.756	.	ENST00000621768.1,RP11-323D18.5-001,unprocessed_pseudogene,KNOWN,ENSG00000277099.1,RP11-323D18.5,unprocessed_pseudogene,KNOWN,-,10kb_5prime,NON_CODING	ENST00000436895.1,TUBB8P6-001,unprocessed_pseudogene,KNOWN,ENSG00000224625.2,TUBB8P6,unprocessed_pseudogene,KNOWN,+,10kb_3prime,NON_CODING
chr1	242893399	242893400	0.312	0.9	0.588	Shelf	ENST00000603868.1,RP11-498M14.1-001,processed_pseudogene,KNOWN,ENSG00000270818.1,RP11-498M14.1,processed_pseudogene,KNOWN,-,10kb_5prime,NON_CODING	ENST00000620291.1,RP11-498M14.2-001,processed_pseudogene,KNOWN,ENSG00000277704.1,RP11-498M14.2,processed_pseudogene,KNOWN,+,10kb_3prime,NON_CODING
chr1	243101828	243101829	0.964	0	-0.964	Island	ENST00000417964.2,LINC01347-015,transcribed_unprocessed_pseudogene,KNOWN,ENSG00000214837.7,LINC01347,transcribed_unprocessed_pseudogene,KNOWN,-,10kb_5prime,NON_CODING	ENST00000627498.1,LINC01347-014,processed_transcript,KNOWN,ENSG00000214837.7,LINC01347,transcribed_unprocessed_pseudogene,KNOWN,-,TSS_200,NON_CODING
chr1	243284587	243284588	0.2	0.875	0.675	.	ENST00000366541.6,SDCCAG8-001,protein_coding,KNOWN,ENSG00000054282.14,SDCCAG8,protein_coding,KNOWN,+,Intron,NON_CODING	ENST00000490065.4,SDCCAG8-006,processed_transcript,KNOWN,ENSG00000054282.14,SDCCAG8,protein_coding,KNOWN,+,3prime_UTR,NON_CODING	ENST00000482234.1,SDCCAG8-011,processed_transcript,KNOWN,ENSG00000054282.14,SDCCAG8,protein_coding,KNOWN,+,3prime_UTR,NON_CODING	ENST00000476722.5,SDCCAG8-003,protein_coding,PUTATIVE,ENSG00000054282.14,SDCCAG8,protein_coding,KNOWN,+,10kb_5prime,NON_CODING	ENST00000435549.1,SDCCAG8-002,protein_coding,NOVEL,ENSG00000054282.14,SDCCAG8,protein_coding,KNOWN,+,10kb_5prime,NON_CODING	ENST00000496361.1,SDCCAG8-007,processed_transcript,KNOWN,ENSG00000054282.14,SDCCAG8,protein_coding,KNOWN,+,10kb_5prime,NON_CODING
chr1	243284607	243284608	0.13	0.714	0.584	.	ENST00000366541.6,SDCCAG8-001,protein_coding,KNOWN,ENSG00000054282.14,SDCCAG8,protein_coding,KNOWN,+,Intron,NON_CODING	ENST00000490065.4,SDCCAG8-006,processed_transcript,KNOWN,ENSG00000054282.14,SDCCAG8,protein_coding,KNOWN,+,3prime_UTR,NON_CODING	ENST00000482234.1,SDCCAG8-011,processed_transcript,KNOWN,ENSG00000054282.14,SDCCAG8,protein_coding,KNOWN,+,3prime_UTR,NON_CODING	ENST00000476722.5,SDCCAG8-003,protein_coding,PUTATIVE,ENSG00000054282.14,SDCCAG8,protein_coding,KNOWN,+,10kb_5prime,NON_CODING	ENST00000435549.1,SDCCAG8-002,protein_coding,NOVEL,ENSG00000054282.14,SDCCAG8,protein_coding,KNOWN,+,10kb_5prime,NON_CODING	ENST00000496361.1,SDCCAG8-007,processed_transcript,KNOWN,ENSG00000054282.14,SDCCAG8,protein_coding,KNOWN,+,10kb_5prime,NON_CODING
chr1	245337874	245337875	0.289	0.952	0.663	Shore	ENST00000407071.5,KIF26B-005,protein_coding,KNOWN,ENSG00000162849.14,KIF26B,protein_coding,KNOWN,+,Intron,NON_CODING
chr1	245337898	245337899	0.233	0.923	0.69	Shore	ENST00000407071.5,KIF26B-005,protein_coding,KNOWN,ENSG00000162849.14,KIF26B,protein_coding,KNOWN,+,Intron,NON_CODING
chr1	245338072	245338073	0.172	0.794	0.622	Shelf	ENST00000407071.5,KIF26B-005,protein_coding,KNOWN,ENSG00000162849.14,KIF26B,protein_coding,KNOWN,+,Intron,NON_CODING
chr1	245510752	245510753	0.182	0.833	0.651	.	ENST00000407071.5,KIF26B-005,protein_coding,KNOWN,ENSG00000162849.14,KIF26B,protein_coding,KNOWN,+,Intron,NON_CODING	ENST00000366518.4,KIF26B-001,protein_coding,KNOWN,ENSG00000162849.14,KIF26B,protein_coding,KNOWN,+,1.5kb_5prime,NON_CODING
chr1	245609690	245609691	0.2	0.892	0.692	.	ENST00000407071.5,KIF26B-005,protein_coding,KNOWN,ENSG00000162849.14,KIF26B,protein_coding,KNOWN,+,Intron,NON_CODING	ENST00000366518.4,KIF26B-001,protein_coding,KNOWN,ENSG00000162849.14,KIF26B,protein_coding,KNOWN,+,Intron,NON_CODING	ENST00000418402.1,RP11-522M21.2-001,antisense,KNOWN,ENSG00000238224.1,RP11-522M21.2,antisense,NOVEL,-,10kb_3prime,NON_CODING
chr1	246350974	246350975	0.278	0.889	0.611	.	ENST00000490107.4,SMYD3-001,protein_coding,KNOWN,ENSG00000185420.17,SMYD3,protein_coding,KNOWN,-,Intron,NON_CODING	ENST00000630181.1,SMYD3-201,protein_coding,KNOWN,ENSG00000280657.1,SMYD3,protein_coding,KNOWN,-,Intron,NON_CODING	ENST00000453676.4,SMYD3-014,protein_coding,KNOWN,ENSG00000185420.17,SMYD3,protein_coding,KNOWN,-,Intron,NON_CODING	ENST00000403792.6,SMYD3-012,protein_coding,NOVEL,ENSG00000185420.17,SMYD3,protein_coding,KNOWN,-,Intron,NON_CODING	ENST00000455277.1,SMYD3-015,protein_coding,KNOWN,ENSG00000185420.17,SMYD3,protein_coding,KNOWN,-,Intron,NON_CODING	ENST00000462422.4,SMYD3-007,processed_transcript,KNOWN,ENSG00000185420.17,SMYD3,protein_coding,KNOWN,-,5prime_UTR,NON_CODING	ENST00000470863.1,SMYD3-004,processed_transcript,KNOWN,ENSG00000185420.17,SMYD3,protein_coding,KNOWN,-,5prime_UTR,NON_CODING
chr1	247667001	247667002	0.25	1	0.75	.	ENST00000449298.1,RP11-634B7.4-001,antisense,KNOWN,ENSG00000235749.2,RP11-634B7.4,antisense,NOVEL,+,3prime_UTR,NON_CODING	ENST00000438288.1,OR3D1P-001,unprocessed_pseudogene,KNOWN,ENSG00000230411.1,OR3D1P,unprocessed_pseudogene,KNOWN,+,3prime_UTR,NON_CODING	ENST00000582218.1,RP11-634B7.4-002,antisense,KNOWN,ENSG00000235749.2,RP11-634B7.4,antisense,NOVEL,+,10kb_3prime,NON_CODING	ENST00000359688.3,OR13G1-001,protein_coding,KNOWN,ENSG00000197437.3,OR13G1,protein_coding,KNOWN,-,10kb_3prime,NON_CODING
chr1	247755569	247755570	0.172	0.756	0.584	.	ENST00000449298.1,RP11-634B7.4-001,antisense,KNOWN,ENSG00000235749.2,RP11-634B7.4,antisense,NOVEL,+,10kb_3prime,NON_CODING	ENST00000408896.3,OR1C1-001,protein_coding,KNOWN,ENSG00000221888.3,OR1C1,protein_coding,KNOWN,-,10kb_3prime,NON_CODING
chr1	247853950	247853951	0.385	1	0.615	Shelf	ENST00000366481.3,TRIM58-001,protein_coding,KNOWN,ENSG00000162722.8,TRIM58,protein_coding,KNOWN,+,10kb_5prime,NON_CODING
chr1	247947559	247947560	0.278	0.917	0.639	.	ENST00000366478.2,OR2L13-201,protein_coding,KNOWN,ENSG00000196071.3,OR2L13,protein_coding,KNOWN,+,5prime_UTR,NON_CODING	ENST00000623922.1,OR2L8-001,polymorphic_pseudogene,KNOWN,ENSG00000279263.1,OR2L8,polymorphic_pseudogene,KNOWN,+,1.5kb_5prime,NON_CODING	ENST00000357191.3,OR2L8-201,protein_coding,KNOWN,ENSG00000196936.3,OR2L8,protein_coding,KNOWN,+,1.5kb_5prime,NON_CODING	ENST00000421144.2,OR2X1P-001,unprocessed_pseudogene,KNOWN,ENSG00000224830.2,OR2X1P,unprocessed_pseudogene,KNOWN,+,10kb_3prime,NON_CODING
chr1	247990599	247990600	0.222	0.9	0.678	.	ENST00000366478.2,OR2L13-201,protein_coding,KNOWN,ENSG00000196071.3,OR2L13,protein_coding,KNOWN,+,5prime_UTR,NON_CODING	ENST00000422727.2,OR2L1P-001,unprocessed_pseudogene,KNOWN,ENSG00000224227.2,OR2L1P,unprocessed_pseudogene,KNOWN,+,3prime_UTR,NON_CODING	ENST00000362572.1,Y_RNA.30-201,misc_RNA,NOVEL,ENSG00000199442.1,Y_RNA,misc_RNA,NOVEL,+,10kb_5prime,NON_CODING
chr1	248122727	248122728	0.273	0.9	0.627	.	ENST00000318104.2,OR2M1P-001,unprocessed_pseudogene,KNOWN,ENSG00000177233.2,OR2M1P,unprocessed_pseudogene,KNOWN,+,3prime_UTR,NON_CODING
chr2	76576	76577	0.25	0.929	0.679	.	.
chr2	878787	878788	0.25	0.889	0.639	.	.
chr2	1021772	1021773	0.222	0.846	0.624	.	ENST00000452177.4,SNTG2-002,nonsense_mediated_decay,KNOWN,ENSG00000172554.10,SNTG2,protein_coding,KNOWN,+,Intron,NON_CODING	ENST00000450962.4,SNTG2-011,nonsense_mediated_decay,KNOWN,ENSG00000172554.10,SNTG2,protein_coding,KNOWN,+,Intron,NON_CODING	ENST00000308624.8,SNTG2-001,protein_coding,KNOWN,ENSG00000172554.10,SNTG2,protein_coding,KNOWN,+,Intron,NON_CODING	ENST00000407292.1,SNTG2-003,protein_coding,NOVEL,ENSG00000172554.10,SNTG2,protein_coding,KNOWN,+,Intron,NON_CODING
chr2	1220754	1220755	0.308	0.909	0.601	.	ENST00000308624.8,SNTG2-001,protein_coding,KNOWN,ENSG00000172554.10,SNTG2,protein_coding,KNOWN,+,Intron,NON_CODING	ENST00000407292.1,SNTG2-003,protein_coding,NOVEL,ENSG00000172554.10,SNTG2,protein_coding,KNOWN,+,Intron,NON_CODING	ENST00000494178.1,SNTG2-005,processed_transcript,KNOWN,ENSG00000172554.10,SNTG2,protein_coding,KNOWN,+,3prime_UTR,NON_CODING	ENST00000475201.4,SNTG2-008,processed_transcript,KNOWN,ENSG00000172554.10,SNTG2,protein_coding,KNOWN,+,1.5kb_3prime,NON_CODING	ENST00000467759.4,SNTG2-012,processed_transcript,KNOWN,ENSG00000172554.10,SNTG2,protein_coding,KNOWN,+,1.5kb_3prime,NON_CODING	ENST00000498321.1,SNTG2-009,processed_transcript,KNOWN,ENSG00000172554.10,SNTG2,protein_coding,KNOWN,+,1.5kb_3prime,NON_CODING
chr2	1314218	1314219	0.333	0.952	0.619	.	ENST00000308624.8,SNTG2-001,protein_coding,KNOWN,ENSG00000172554.10,SNTG2,protein_coding,KNOWN,+,Intron,NON_CODING	ENST00000407292.1,SNTG2-003,protein_coding,NOVEL,ENSG00000172554.10,SNTG2,protein_coding,KNOWN,+,Intron,NON_CODING	ENST00000471239.1,SNTG2-007,processed_transcript,KNOWN,ENSG00000172554.10,SNTG2,protein_coding,KNOWN,+,3prime_UTR,NON_CODING
chr2	2229757	2229758	0.4	1	0.6	.	ENST00000399161.5,MYT1L-001,protein_coding,KNOWN,ENSG00000186487.16,MYT1L,protein_coding,KNOWN,-,5prime_UTR,NON_CODING	ENST00000428368.5,MYT1L-013,protein_coding,KNOWN,ENSG00000186487.16,MYT1L,protein_coding,KNOWN,-,5prime_UTR,NON_CODING	ENST00000479156.1,MYT1L-010,processed_transcript,KNOWN,ENSG00000186487.16,MYT1L,protein_coding,KNOWN,-,5prime_UTR,NON_CODING
chr2	2422179	2422180	0.214	0.8	0.586	.	.
chr2	3523798	3523799	0.239	0.915	0.676	Shelf	ENST00000450917.1,AC142528.1-001,antisense,KNOWN,ENSG00000235078.1,AC142528.1,antisense,NOVEL,+,1.5kb_3prime,NON_CODING	ENST00000327435.9,ADI1-001,protein_coding,KNOWN,ENSG00000182551.12,ADI1,protein_coding,KNOWN,-,10kb_5prime,NON_CODING	ENST00000382093.5,ADI1-002,protein_coding,PUTATIVE,ENSG00000182551.12,ADI1,protein_coding,KNOWN,-,10kb_5prime,NON_CODING	ENST00000422961.4,AC108488.4-004,lincRNA,KNOWN,ENSG00000242282.5,AC108488.4,lincRNA,NOVEL,-,10kb_3prime,NON_CODING	ENST00000439547.4,AC108488.4-002,lincRNA,KNOWN,ENSG00000242282.5,AC108488.4,lincRNA,NOVEL,-,10kb_3prime,NON_CODING	ENST00000438485.1,RP13-512J5.1-001,protein_coding,PUTATIVE,ENSG00000255767.1,RP13-512J5.1,protein_coding,PUTATIVE,-,10kb_3prime,NON_CODING	ENST00000416463.1,AC108488.4-001,lincRNA,KNOWN,ENSG00000242282.5,AC108488.4,lincRNA,NOVEL,-,10kb_3prime,NON_CODING	ENST00000423704.1,AC108488.4-003,lincRNA,KNOWN,ENSG00000242282.5,AC108488.4,lincRNA,NOVEL,-,10kb_3prime,NON_CODING	ENST00000438482.1,AC108488.4-005,lincRNA,KNOWN,ENSG00000242282.5,AC108488.4,lincRNA,NOVEL,-,10kb_3prime,NON_CODING
chr2	3968954	3968955	0.174	0.796	0.622	.	ENST00000454455.4,LINC01304-002,lincRNA,KNOWN,ENSG00000237401.5,LINC01304,lincRNA,NOVEL,-,5prime_UTR,NON_CODING	ENST00000425949.4,LINC01304-001,lincRNA,KNOWN,ENSG00000237401.5,LINC01304,lincRNA,NOVEL,-,5prime_UTR,NON_CODING	ENST00000588796.1,LINC01304-011,lincRNA,KNOWN,ENSG00000237401.5,LINC01304,lincRNA,NOVEL,-,5prime_UTR,NON_CODING	ENST00000453880.1,LINC01304-003,lincRNA,KNOWN,ENSG00000237401.5,LINC01304,lincRNA,NOVEL,-,5prime_UTR,NON_CODING	ENST00000592948.1,LINC01304-007,lincRNA,KNOWN,ENSG00000237401.5,LINC01304,lincRNA,NOVEL,-,10kb_5prime,NON_CODING	ENST00000586530.1,LINC01304-006,lincRNA,KNOWN,ENSG00000237401.5,LINC01304,lincRNA,NOVEL,-,10kb_5prime,NON_CODING	ENST00000590981.4,LINC01304-008,lincRNA,KNOWN,ENSG00000237401.5,LINC01304,lincRNA,NOVEL,-,10kb_5prime,NON_CODING	ENST00000591066.4,LINC01304-010,lincRNA,KNOWN,ENSG00000237401.5,LINC01304,lincRNA,NOVEL,-,10kb_5prime,NON_CODING	ENST00000588264.1,LINC01304-009,lincRNA,KNOWN,ENSG00000237401.5,LINC01304,lincRNA,NOVEL,-,10kb_5prime,NON_CODING	ENST00000431730.1,LINC01304-004,lincRNA,KNOWN,ENSG00000237401.5,LINC01304,lincRNA,NOVEL,-,10kb_3prime,NON_CODING	ENST00000457371.1,LINC01304-005,lincRNA,KNOWN,ENSG00000237401.5,LINC01304,lincRNA,NOVEL,-,10kb_3prime,NON_CODING
chr2	4302123	4302124	0.385	1	0.615	.	.
chr2	4680691	4680692	0.2	0.889	0.689	.	.
chr2	5726216	5726217	0.791	0.185	-0.606	.	ENST00000413960.1,AC010729.2-001,lincRNA,KNOWN,ENSG00000236106.1,AC010729.2,lincRNA,NOVEL,+,1.5kb_5prime,NON_CODING
chr2	5937962	5937963	0.273	0.857	0.584	.	ENST00000456327.1,LINC01105-002,lincRNA,KNOWN,ENSG00000232044.6,LINC01105,processed_transcript,NOVEL,+,3prime_UTR,NON_CODING	ENST00000431188.1,LINC01105-001,lincRNA,KNOWN,ENSG00000232044.6,LINC01105,processed_transcript,NOVEL,+,3prime_UTR,NON_CODING
chr2	7267974	7267975	0.414	1	0.586	.	ENST00000606959.1,RP11-557L19.1-001,lincRNA,KNOWN,ENSG00000272002.1,RP11-557L19.1,lincRNA,NOVEL,+,10kb_3prime,NON_CODING
chr2	8609568	8609569	0.143	0.773	0.63	.	ENST00000425678.1,AC011747.6-001,lincRNA,KNOWN,ENSG00000231083.1,AC011747.6,lincRNA,NOVEL,-,5prime_UTR,NON_CODING	ENST00000425442.1,SNRPEP5-001,processed_pseudogene,KNOWN,ENSG00000225642.1,SNRPEP5,processed_pseudogene,KNOWN,+,10kb_3prime,NON_CODING
chr2	9378514	9378515	0.229	0.852	0.623	Shelf	ENST00000281419.6,ASAP2-001,protein_coding,KNOWN,ENSG00000151693.8,ASAP2,protein_coding,KNOWN,+,Intron,NON_CODING	ENST00000315273.4,ASAP2-201,protein_coding,KNOWN,ENSG00000151693.8,ASAP2,protein_coding,KNOWN,+,Intron,NON_CODING	ENST00000491413.1,ASAP2-004,processed_transcript,KNOWN,ENSG00000151693.8,ASAP2,protein_coding,KNOWN,+,10kb_5prime,NON_CODING
chr2	10057969	10057970	0	0.719	0.719	.	ENST00000381813.4,CYS1-001,protein_coding,KNOWN,ENSG00000205795.4,CYS1,protein_coding,KNOWN,-,3prime_UTR,NON_CODING	ENST00000477304.1,CYS1-002,processed_transcript,KNOWN,ENSG00000205795.4,CYS1,protein_coding,KNOWN,-,1.5kb_3prime,NON_CODING	ENST00000607181.1,RP11-254F7.3-001,antisense,KNOWN,ENSG00000271787.1,RP11-254F7.3,antisense,NOVEL,-,10kb_5prime,NON_CODING	ENST00000305883.4,KLF11-001,protein_coding,KNOWN,ENSG00000172059.9,KLF11,protein_coding,KNOWN,+,10kb_3prime,NON_CODING	ENST00000540845.4,KLF11-202,protein_coding,KNOWN,ENSG00000172059.9,KLF11,protein_coding,KNOWN,+,10kb_3prime,NON_CODING	ENST00000535335.1,KLF11-201,protein_coding,KNOWN,ENSG00000172059.9,KLF11,protein_coding,KNOWN,+,10kb_3prime,NON_CODING
chr2	11133626	11133627	0.75	0.136	-0.614	.	ENST00000381585.6,C2orf50-001,protein_coding,KNOWN,ENSG00000150873.10,C2orf50,protein_coding,KNOWN,+,Intron,NON_CODING	ENST00000405022.3,C2orf50-002,protein_coding,KNOWN,ENSG00000150873.10,C2orf50,protein_coding,KNOWN,+,Intron,NON_CODING	ENST00000536743.4,AC062028.1-002,lincRNA,KNOWN,ENSG00000145063.13,AC062028.1,lincRNA,NOVEL,-,1.5kb_5prime,NON_CODING	ENST00000544306.4,AC062028.1-001,lincRNA,KNOWN,ENSG00000145063.13,AC062028.1,lincRNA,NOVEL,-,1.5kb_5prime,NON_CODING	ENST00000447433.4,AC062028.1-003,lincRNA,KNOWN,ENSG00000145063.13,AC062028.1,lincRNA,NOVEL,-,1.5kb_5prime,NON_CODING	ENST00000590373.1,AC062028.1-005,lincRNA,KNOWN,ENSG00000145063.13,AC062028.1,lincRNA,NOVEL,-,1.5kb_5prime,NON_CODING	ENST00000590207.1,AC062028.1-004,lincRNA,KNOWN,ENSG00000145063.13,AC062028.1,lincRNA,NOVEL,-,10kb_5prime,NON_CODING
chr2	13048948	13048949	0.133	0.818	0.685	.	.
chr2	13641941	13641942	0.278	0.889	0.611	.	.
chr2	13723616	13723617	0.381	1	0.619	.	ENST00000417751.4,LINC00276-002,lincRNA,KNOWN,ENSG00000230448.4,LINC00276,lincRNA,NOVEL,-,5prime_UTR,NON_CODING	ENST00000420828.1,AC016730.1-001,lincRNA,KNOWN,ENSG00000227718.1,AC016730.1,lincRNA,NOVEL,+,3prime_UTR,NON_CODING
chr2	13774682	13774683	0.192	0.806	0.614	.	ENST00000417751.4,LINC00276-002,lincRNA,KNOWN,ENSG00000230448.4,LINC00276,lincRNA,NOVEL,-,5prime_UTR,NON_CODING
chr2	13800145	13800146	0.375	1	0.625	.	ENST00000417751.4,LINC00276-002,lincRNA,KNOWN,ENSG00000230448.4,LINC00276,lincRNA,NOVEL,-,5prime_UTR,NON_CODING
chr2	13841715	13841716	0.182	0.812	0.63	.	ENST00000417751.4,LINC00276-002,lincRNA,KNOWN,ENSG00000230448.4,LINC00276,lincRNA,NOVEL,-,5prime_UTR,NON_CODING	ENST00000619143.1,AC016730.2-201,miRNA,NOVEL,ENSG00000277503.1,AC016730.2,miRNA,NOVEL,-,10kb_5prime,NON_CODING
chr2	13853466	13853467	0.4	1	0.6	.	ENST00000417751.4,LINC00276-002,lincRNA,KNOWN,ENSG00000230448.4,LINC00276,lincRNA,NOVEL,-,5prime_UTR,NON_CODING
chr2	14133532	14133533	0.3	0.9	0.6	.	ENST00000417751.4,LINC00276-002,lincRNA,KNOWN,ENSG00000230448.4,LINC00276,lincRNA,NOVEL,-,5prime_UTR,NON_CODING
chr2	15017236	15017237	0.4	1	0.6	.	.
chr2	15734992	15734993	0.167	0.833	0.666	.	ENST00000436967.3,AC008271.1-002,lincRNA,KNOWN,ENSG00000231031.5,AC008271.1,lincRNA,NOVEL,+,3prime_UTR,NON_CODING
chr2	15768908	15768909	0.781	0.167	-0.614	.	.
chr2	15965701	15965702	0.886	0.19	-0.696	.	.
chr2	15965723	15965724	0.92	0.329	-0.591	.	.
chr2	15965927	15965928	0.944	0.294	-0.65	.	.
chr2	16205007	16205008	0.96	0.263	-0.697	.	ENST00000444804.1,AC010745.1-001,lincRNA,KNOWN,ENSG00000226041.1,AC010745.1,lincRNA,NOVEL,+,1.5kb_3prime,NON_CODING	ENST00000515895.1,SNORA40.11-201,snoRNA,NOVEL,ENSG00000251704.1,SNORA40,snoRNA,NOVEL,+,10kb_3prime,NON_CODING
chr2	16340905	16340906	0.2	0.826	0.626	.	.
chr2	16400480	16400481	0.189	0.81	0.621	.	ENST00000425176.4,AC010880.1-002,lincRNA,KNOWN,ENSG00000224400.4,AC010880.1,lincRNA,NOVEL,+,3prime_UTR,NON_CODING	ENST00000427950.1,AC010880.1-001,lincRNA,KNOWN,ENSG00000224400.4,AC010880.1,lincRNA,NOVEL,+,3prime_UTR,NON_CODING
chr2	19282543	19282544	0.214	0.857	0.643	.	ENST00000432142.4,LINC01376-002,lincRNA,KNOWN,ENSG00000236204.4,LINC01376,lincRNA,NOVEL,-,5prime_UTR,NON_CODING	ENST00000418165.4,LINC01376-004,lincRNA,KNOWN,ENSG00000236204.4,LINC01376,lincRNA,NOVEL,-,5prime_UTR,NON_CODING	ENST00000449124.1,LINC01376-003,lincRNA,KNOWN,ENSG00000236204.4,LINC01376,lincRNA,NOVEL,-,5prime_UTR,NON_CODING
chr2	19361219	19361220	0.697	0.113	-0.584	Island	ENST00000272223.2,OSR1-001,protein_coding,KNOWN,ENSG00000143867.6,OSR1,protein_coding,KNOWN,-,10kb_5prime,NON_CODING	ENST00000487581.1,OSR1-002,retained_intron,KNOWN,ENSG00000143867.6,OSR1,protein_coding,KNOWN,-,10kb_5prime,NON_CODING	ENST00000498844.1,OSR1-003,processed_transcript,PUTATIVE,ENSG00000143867.6,OSR1,protein_coding,KNOWN,-,10kb_5prime,NON_CODING
chr2	20579348	20579349	0.186	0.776	0.59	.	ENST00000446825.1,HS1BP3-006,nonsense_mediated_decay,KNOWN,ENSG00000118960.11,HS1BP3,protein_coding,KNOWN,-,3prime_UTR,NON_CODING	ENST00000602736.1,RP11-130L8.2-001,lincRNA,KNOWN,ENSG00000269976.1,RP11-130L8.2,lincRNA,NOVEL,-,10kb_3prime,NON_CODING
chr2	20600365	20600366	0.915	0.294	-0.621	.	ENST00000415264.4,HS1BP3-007,protein_coding,PUTATIVE,ENSG00000118960.11,HS1BP3,protein_coding,KNOWN,-,Intron,NON_CODING	ENST00000446825.1,HS1BP3-006,nonsense_mediated_decay,KNOWN,ENSG00000118960.11,HS1BP3,protein_coding,KNOWN,-,3prime_UTR,NON_CODING	ENST00000449391.2,HS1BP3-IT1-001,sense_intronic,KNOWN,ENSG00000231948.2,HS1BP3-IT1,sense_intronic,NOVEL,-,10kb_5prime,NON_CODING	ENST00000421295.1,AC012065.5-001,processed_pseudogene,KNOWN,ENSG00000233416.1,AC012065.5,processed_pseudogene,KNOWN,-,10kb_3prime,NON_CODING
chr2	20670791	20670792	0.902	0.3	-0.602	Island	ENST00000602445.1,RP11-130L8.1-001,lincRNA,KNOWN,ENSG00000270100.1,RP11-130L8.1,lincRNA,NOVEL,-,10kb_3prime,NON_CODING	ENST00000272224.4,GDF7-001,protein_coding,KNOWN,ENSG00000143869.6,GDF7,protein_coding,KNOWN,+,Intron_1,NON_CODING
chr2	20670937	20670938	0.945	0.35	-0.595	Island	ENST00000602445.1,RP11-130L8.1-001,lincRNA,KNOWN,ENSG00000270100.1,RP11-130L8.1,lincRNA,NOVEL,-,10kb_3prime,NON_CODING	ENST00000272224.4,GDF7-001,protein_coding,KNOWN,ENSG00000143869.6,GDF7,protein_coding,KNOWN,+,Intron_1,NON_CODING
chr2	20670951	20670952	0.982	0.398	-0.584	Island	ENST00000602445.1,RP11-130L8.1-001,lincRNA,KNOWN,ENSG00000270100.1,RP11-130L8.1,lincRNA,NOVEL,-,10kb_3prime,NON_CODING	ENST00000272224.4,GDF7-001,protein_coding,KNOWN,ENSG00000143869.6,GDF7,protein_coding,KNOWN,+,Intron_1,NON_CODING
chr2	20670968	20670969	0.95	0.351	-0.599	Island	ENST00000602445.1,RP11-130L8.1-001,lincRNA,KNOWN,ENSG00000270100.1,RP11-130L8.1,lincRNA,NOVEL,-,10kb_3prime,NON_CODING	ENST00000272224.4,GDF7-001,protein_coding,KNOWN,ENSG00000143869.6,GDF7,protein_coding,KNOWN,+,Intron_1,NON_CODING
chr2	20670998	20670999	0.87	0.269	-0.601	Island	ENST00000602445.1,RP11-130L8.1-001,lincRNA,KNOWN,ENSG00000270100.1,RP11-130L8.1,lincRNA,NOVEL,-,10kb_3prime,NON_CODING	ENST00000272224.4,GDF7-001,protein_coding,KNOWN,ENSG00000143869.6,GDF7,protein_coding,KNOWN,+,Intron_1,NON_CODING
chr2	20671071	20671072	0.952	0.328	-0.624	Island	ENST00000602445.1,RP11-130L8.1-001,lincRNA,KNOWN,ENSG00000270100.1,RP11-130L8.1,lincRNA,NOVEL,-,10kb_3prime,NON_CODING	ENST00000272224.4,GDF7-001,protein_coding,KNOWN,ENSG00000143869.6,GDF7,protein_coding,KNOWN,+,Intron_1,NON_CODING
chr2	20671082	20671083	0.903	0.26	-0.643	Island	ENST00000602445.1,RP11-130L8.1-001,lincRNA,KNOWN,ENSG00000270100.1,RP11-130L8.1,lincRNA,NOVEL,-,10kb_3prime,NON_CODING	ENST00000272224.4,GDF7-001,protein_coding,KNOWN,ENSG00000143869.6,GDF7,protein_coding,KNOWN,+,Intron_1,NON_CODING
chr2	22399978	22399979	0.273	0.882	0.609	.	ENST00000450551.1,AC068490.2-001,lincRNA,KNOWN,ENSG00000231200.1,AC068490.2,lincRNA,NOVEL,-,5prime_UTR,NON_CODING	ENST00000419013.1,AC096570.2-001,lincRNA,KNOWN,ENSG00000234207.1,AC096570.2,lincRNA,NOVEL,+,3prime_UTR,NON_CODING
chr2	22562749	22562750	0.929	0.206	-0.723	.	.
chr2	23453143	23453144	0.111	0.706	0.595	.	ENST00000486442.4,KLHL29-001,protein_coding,KNOWN,ENSG00000119771.13,KLHL29,protein_coding,KNOWN,+,5prime_UTR,NON_CODING
chr2	24830079	24830080	0.952	0	-0.952	.	ENST00000260600.8,ADCY3-001,protein_coding,KNOWN,ENSG00000138031.13,ADCY3,protein_coding,KNOWN,-,Intron,NON_CODING	ENST00000606682.4,ADCY3-006,protein_coding,NOVEL,ENSG00000138031.13,ADCY3,protein_coding,KNOWN,-,Intron,NON_CODING	ENST00000405392.4,ADCY3-201,protein_coding,KNOWN,ENSG00000138031.13,ADCY3,protein_coding,KNOWN,-,Intron,NON_CODING	ENST00000455323.1,ADCY3-013,protein_coding,PUTATIVE,ENSG00000138031.13,ADCY3,protein_coding,KNOWN,-,Intron,NON_CODING	ENST00000450524.1,ADCY3-012,processed_transcript,KNOWN,ENSG00000138031.13,ADCY3,protein_coding,KNOWN,-,5prime_UTR,NON_CODING	ENST00000498288.1,ADCY3-009,protein_coding,PUTATIVE,ENSG00000138031.13,ADCY3,protein_coding,KNOWN,-,10kb_5prime,NON_CODING	ENST00000485887.1,ADCY3-008,retained_intron,KNOWN,ENSG00000138031.13,ADCY3,protein_coding,KNOWN,-,10kb_5prime,NON_CODING	ENST00000380834.5,CENPO-001,protein_coding,KNOWN,ENSG00000138092.9,CENPO,protein_coding,KNOWN,+,10kb_3prime,NON_CODING	ENST00000473706.4,CENPO-002,protein_coding,KNOWN,ENSG00000138092.9,CENPO,protein_coding,KNOWN,+,10kb_3prime,NON_CODING	ENST00000260662.2,CENPO-201,protein_coding,KNOWN,ENSG00000138092.9,CENPO,protein_coding,KNOWN,+,10kb_3prime,NON_CODING	ENST00000606114.1,RP11-443B20.1-001,antisense,KNOWN,ENSG00000271936.1,RP11-443B20.1,antisense,NOVEL,+,10kb_3prime,NON_CODING	ENST00000454027.1,ADCY3-007,processed_transcript,KNOWN,ENSG00000138031.13,ADCY3,protein_coding,KNOWN,-,10kb_3prime,NON_CODING	ENST00000427849.4,ADCY3-010,protein_coding,PUTATIVE,ENSG00000138031.13,ADCY3,protein_coding,KNOWN,-,10kb_3prime,NON_CODING	ENST00000435135.4,ADCY3-002,protein_coding,PUTATIVE,ENSG00000138031.13,ADCY3,protein_coding,KNOWN,-,10kb_3prime,NON_CODING	ENST00000479517.1,ADCY3-005,retained_intron,KNOWN,ENSG00000138031.13,ADCY3,protein_coding,KNOWN,-,10kb_3prime,NON_CODING
chr2	25372072	25372073	0.333	0.92	0.587	.	ENST00000431557.1,AC012074.2-001,lincRNA,KNOWN,ENSG00000235072.2,AC012074.2,lincRNA,NOVEL,-,5prime_UTR,NON_CODING	ENST00000313031.2,AC012074.2-002,lincRNA,KNOWN,ENSG00000235072.2,AC012074.2,lincRNA,NOVEL,-,1.5kb_5prime,NON_CODING	ENST00000496972.5,DTNB-202,protein_coding,KNOWN,ENSG00000138101.17,DTNB,protein_coding,KNOWN,-,10kb_3prime,NON_CODING	ENST00000398951.5,DTNB-007,nonsense_mediated_decay,KNOWN,ENSG00000138101.17,DTNB,protein_coding,KNOWN,-,10kb_3prime,NON_CODING	ENST00000404103.6,DTNB-003,protein_coding,KNOWN,ENSG00000138101.17,DTNB,protein_coding,KNOWN,-,10kb_3prime,NON_CODING	ENST00000407661.6,DTNB-004,protein_coding,KNOWN,ENSG00000138101.17,DTNB,protein_coding,KNOWN,-,10kb_3prime,NON_CODING	ENST00000407038.6,DTNB-005,protein_coding,KNOWN,ENSG00000138101.17,DTNB,protein_coding,KNOWN,-,10kb_3prime,NON_CODING	ENST00000405222.4,DTNB-006,protein_coding,KNOWN,ENSG00000138101.17,DTNB,protein_coding,KNOWN,-,10kb_3prime,NON_CODING	ENST00000406818.6,DTNB-001,protein_coding,KNOWN,ENSG00000138101.17,DTNB,protein_coding,KNOWN,-,10kb_3prime,NON_CODING	ENST00000497476.4,DTNB-029,processed_transcript,PUTATIVE,ENSG00000138101.17,DTNB,protein_coding,KNOWN,-,10kb_3prime,NON_CODING	ENST00000288642.11,DTNB-201,protein_coding,KNOWN,ENSG00000138101.17,DTNB,protein_coding,KNOWN,-,10kb_3prime,NON_CODING	ENST00000407186.4,DTNB-010,protein_coding,NOVEL,ENSG00000138101.17,DTNB,protein_coding,KNOWN,-,10kb_3prime,NON_CODING	ENST00000356599.8,DTNB-009,nonsense_mediated_decay,KNOWN,ENSG00000138101.17,DTNB,protein_coding,KNOWN,-,10kb_3prime,NON_CODING	ENST00000488457.1,DTNB-011,retained_intron,KNOWN,ENSG00000138101.17,DTNB,protein_coding,KNOWN,-,10kb_3prime,NON_CODING
chr2	26869113	26869114	0.368	0.963	0.595	.	ENST00000450961.4,DPYSL5-003,protein_coding,KNOWN,ENSG00000157851.15,DPYSL5,protein_coding,KNOWN,+,5prime_UTR,NON_CODING	ENST00000288699.9,DPYSL5-001,protein_coding,KNOWN,ENSG00000157851.15,DPYSL5,protein_coding,KNOWN,+,5prime_UTR,NON_CODING	ENST00000401478.4,DPYSL5-002,protein_coding,KNOWN,ENSG00000157851.15,DPYSL5,protein_coding,KNOWN,+,5prime_UTR,NON_CODING	ENST00000431402.4,DPYSL5-004,protein_coding,KNOWN,ENSG00000157851.15,DPYSL5,protein_coding,KNOWN,+,5prime_UTR,NON_CODING	ENST00000614712.3,DPYSL5-201,protein_coding,KNOWN,ENSG00000157851.15,DPYSL5,protein_coding,KNOWN,+,5prime_UTR,NON_CODING	ENST00000434719.1,DPYSL5-005,protein_coding,KNOWN,ENSG00000157851.15,DPYSL5,protein_coding,KNOWN,+,5prime_UTR,NON_CODING
chr2	27271974	27271975	0.29	0.921	0.631	.	ENST00000426924.4,SLC30A3-007,protein_coding,NOVEL,ENSG00000115194.9,SLC30A3,protein_coding,KNOWN,-,Intron,NON_CODING	ENST00000424577.4,SLC30A3-004,protein_coding,NOVEL,ENSG00000115194.9,SLC30A3,protein_coding,KNOWN,-,5prime_UTR,NON_CODING	ENST00000426569.1,SLC30A3-006,protein_coding,KNOWN,ENSG00000115194.9,SLC30A3,protein_coding,KNOWN,-,5prime_UTR,NON_CODING	ENST00000233535.7,SLC30A3-001,protein_coding,KNOWN,ENSG00000115194.9,SLC30A3,protein_coding,KNOWN,-,10kb_5prime,NON_CODING	ENST00000445870.4,SLC30A3-002,protein_coding,PUTATIVE,ENSG00000115194.9,SLC30A3,protein_coding,KNOWN,-,10kb_5prime,NON_CODING	ENST00000432351.4,SLC30A3-005,protein_coding,KNOWN,ENSG00000115194.9,SLC30A3,protein_coding,KNOWN,-,10kb_5prime,NON_CODING	ENST00000450118.4,SLC30A3-003,protein_coding,KNOWN,ENSG00000115194.9,SLC30A3,protein_coding,KNOWN,-,10kb_5prime,NON_CODING	ENST00000296097.6,DNAJC5G-001,protein_coding,KNOWN,ENSG00000163793.11,DNAJC5G,protein_coding,KNOWN,+,10kb_5prime,NON_CODING	ENST00000420191.4,DNAJC5G-007,protein_coding,NOVEL,ENSG00000163793.11,DNAJC5G,protein_coding,KNOWN,+,10kb_5prime,NON_CODING	ENST00000402462.4,DNAJC5G-002,protein_coding,KNOWN,ENSG00000163793.11,DNAJC5G,protein_coding,KNOWN,+,10kb_5prime,NON_CODING	ENST00000404433.4,DNAJC5G-004,protein_coding,NOVEL,ENSG00000163793.11,DNAJC5G,protein_coding,KNOWN,+,10kb_5prime,NON_CODING	ENST00000406962.1,DNAJC5G-003,protein_coding,NOVEL,ENSG00000163793.11,DNAJC5G,protein_coding,KNOWN,+,10kb_5prime,NON_CODING	ENST00000460358.1,DNAJC5G-006,retained_intron,KNOWN,ENSG00000163793.11,DNAJC5G,protein_coding,KNOWN,+,10kb_5prime,NON_CODING
chr2	27955485	27955486	0.143	0.778	0.635	.	ENST00000436924.4,BRE-006,protein_coding,KNOWN,ENSG00000158019.19,BRE,protein_coding,KNOWN,+,Intron,NON_CODING	ENST00000344773.5,BRE-001,protein_coding,KNOWN,ENSG00000158019.19,BRE,protein_coding,KNOWN,+,Intron,NON_CODING	ENST00000379624.4,BRE-003,protein_coding,KNOWN,ENSG00000158019.19,BRE,protein_coding,KNOWN,+,Intron,NON_CODING	ENST00000342045.5,BRE-004,protein_coding,KNOWN,ENSG00000158019.19,BRE,protein_coding,KNOWN,+,Intron,NON_CODING	ENST00000361704.5,BRE-005,protein_coding,KNOWN,ENSG00000158019.19,BRE,protein_coding,KNOWN,+,Intron,NON_CODING	ENST00000379632.5,BRE-002,protein_coding,KNOWN,ENSG00000158019.19,BRE,protein_coding,KNOWN,+,Intron,NON_CODING	ENST00000379629.6,BRE-009,protein_coding,PUTATIVE,ENSG00000158019.19,BRE,protein_coding,KNOWN,+,Intron,NON_CODING	ENST00000448427.1,MRPL33-006,nonsense_mediated_decay,KNOWN,ENSG00000243147.6,MRPL33,protein_coding,KNOWN,+,3prime_UTR,NON_CODING	ENST00000603461.1,BRE-010,processed_transcript,KNOWN,ENSG00000158019.19,BRE,protein_coding,KNOWN,+,3prime_UTR,NON_CODING	ENST00000604932.1,BRE-011,non_stop_decay,KNOWN,ENSG00000158019.19,BRE,protein_coding,KNOWN,+,3prime_UTR,NON_CODING
chr2	28346804	28346805	0.216	0.817	0.601	.	ENST00000344773.5,BRE-001,protein_coding,KNOWN,ENSG00000158019.19,BRE,protein_coding,KNOWN,+,10kb_3prime,NON_CODING	ENST00000379624.4,BRE-003,protein_coding,KNOWN,ENSG00000158019.19,BRE,protein_coding,KNOWN,+,10kb_3prime,NON_CODING	ENST00000342045.5,BRE-004,protein_coding,KNOWN,ENSG00000158019.19,BRE,protein_coding,KNOWN,+,10kb_3prime,NON_CODING	ENST00000361704.5,BRE-005,protein_coding,KNOWN,ENSG00000158019.19,BRE,protein_coding,KNOWN,+,10kb_3prime,NON_CODING	ENST00000379632.5,BRE-002,protein_coding,KNOWN,ENSG00000158019.19,BRE,protein_coding,KNOWN,+,10kb_3prime,NON_CODING
chr2	28543932	28543933	0.158	0.774	0.616	.	ENST00000327757.8,PLB1-012,protein_coding,NOVEL,ENSG00000163803.11,PLB1,protein_coding,KNOWN,+,Intron,NON_CODING	ENST00000422425.5,PLB1-201,protein_coding,KNOWN,ENSG00000163803.11,PLB1,protein_coding,KNOWN,+,Intron,NON_CODING	ENST00000404858.4,PLB1-001,protein_coding,PUTATIVE,ENSG00000163803.11,PLB1,protein_coding,KNOWN,+,Intron,NON_CODING	ENST00000436544.1,PLB1-002,protein_coding,PUTATIVE,ENSG00000163803.11,PLB1,protein_coding,KNOWN,+,10kb_5prime,NON_CODING	ENST00000416713.4,PLB1-006,protein_coding,NOVEL,ENSG00000163803.11,PLB1,protein_coding,KNOWN,+,10kb_3prime,NON_CODING
chr2	28543935	28543936	0.105	0.7	0.595	.	ENST00000327757.8,PLB1-012,protein_coding,NOVEL,ENSG00000163803.11,PLB1,protein_coding,KNOWN,+,Intron,NON_CODING	ENST00000422425.5,PLB1-201,protein_coding,KNOWN,ENSG00000163803.11,PLB1,protein_coding,KNOWN,+,Intron,NON_CODING	ENST00000404858.4,PLB1-001,protein_coding,PUTATIVE,ENSG00000163803.11,PLB1,protein_coding,KNOWN,+,Intron,NON_CODING	ENST00000436544.1,PLB1-002,protein_coding,PUTATIVE,ENSG00000163803.11,PLB1,protein_coding,KNOWN,+,10kb_5prime,NON_CODING	ENST00000416713.4,PLB1-006,protein_coding,NOVEL,ENSG00000163803.11,PLB1,protein_coding,KNOWN,+,10kb_3prime,NON_CODING
chr2	28543941	28543942	0	0.808	0.808	.	ENST00000327757.8,PLB1-012,protein_coding,NOVEL,ENSG00000163803.11,PLB1,protein_coding,KNOWN,+,Intron,NON_CODING	ENST00000422425.5,PLB1-201,protein_coding,KNOWN,ENSG00000163803.11,PLB1,protein_coding,KNOWN,+,Intron,NON_CODING	ENST00000404858.4,PLB1-001,protein_coding,PUTATIVE,ENSG00000163803.11,PLB1,protein_coding,KNOWN,+,Intron,NON_CODING	ENST00000436544.1,PLB1-002,protein_coding,PUTATIVE,ENSG00000163803.11,PLB1,protein_coding,KNOWN,+,10kb_5prime,NON_CODING	ENST00000416713.4,PLB1-006,protein_coding,NOVEL,ENSG00000163803.11,PLB1,protein_coding,KNOWN,+,10kb_3prime,NON_CODING
chr2	31274588	31274589	0.348	0.949	0.601	.	ENST00000322054.8,EHD3-001,protein_coding,KNOWN,ENSG00000013016.13,EHD3,protein_coding,KNOWN,+,10kb_3prime,NON_CODING	ENST00000541626.2,EHD3-201,protein_coding,KNOWN,ENSG00000013016.13,EHD3,protein_coding,KNOWN,+,10kb_3prime,NON_CODING
chr2	33476218	33476219	0.143	0.742	0.599	.	ENST00000402538.6,RASGRP3-001,protein_coding,KNOWN,ENSG00000152689.16,RASGRP3,protein_coding,KNOWN,+,5prime_UTR,NON_CODING	ENST00000437184.4,RASGRP3-007,protein_coding,KNOWN,ENSG00000152689.16,RASGRP3,protein_coding,KNOWN,+,5prime_UTR,NON_CODING	ENST00000484909.4,RASGRP3-002,retained_intron,KNOWN,ENSG00000152689.16,RASGRP3,protein_coding,KNOWN,+,3prime_UTR,NON_CODING	ENST00000497723.5,RASGRP3-009,processed_transcript,KNOWN,ENSG00000152689.16,RASGRP3,protein_coding,KNOWN,+,3prime_UTR,NON_CODING	ENST00000479528.4,RASGRP3-010,retained_intron,KNOWN,ENSG00000152689.16,RASGRP3,protein_coding,KNOWN,+,3prime_UTR,NON_CODING	ENST00000482857.4,RASGRP3-011,retained_intron,KNOWN,ENSG00000152689.16,RASGRP3,protein_coding,KNOWN,+,1.5kb_5prime,NON_CODING	ENST00000442390.4,RASGRP3-012,protein_coding,KNOWN,ENSG00000152689.16,RASGRP3,protein_coding,KNOWN,+,1.5kb_5prime,NON_CODING	ENST00000425210.4,RASGRP3-008,protein_coding,KNOWN,ENSG00000152689.16,RASGRP3,protein_coding,KNOWN,+,1.5kb_5prime,NON_CODING	ENST00000444784.4,RASGRP3-014,protein_coding,KNOWN,ENSG00000152689.16,RASGRP3,protein_coding,KNOWN,+,1.5kb_5prime,NON_CODING	ENST00000423159.4,RASGRP3-013,protein_coding,KNOWN,ENSG00000152689.16,RASGRP3,protein_coding,KNOWN,+,1.5kb_5prime,NON_CODING	ENST00000494927.1,RASGRP3-015,retained_intron,KNOWN,ENSG00000152689.16,RASGRP3,protein_coding,KNOWN,+,1.5kb_5prime,NON_CODING	ENST00000403687.6,RASGRP3-006,protein_coding,KNOWN,ENSG00000152689.16,RASGRP3,protein_coding,KNOWN,+,TSS_200,NON_CODING
chr2	34218052	34218053	0.273	1	0.727	.	ENST00000366209.5,LINC01317-002,lincRNA,KNOWN,ENSG00000203386.5,LINC01317,lincRNA,NOVEL,+,3prime_UTR,NON_CODING
chr2	34309595	34309596	0.333	0.917	0.584	.	.
chr2	34446927	34446928	0.182	0.917	0.735	.	ENST00000422558.1,AC073218.1-001,lincRNA,KNOWN,ENSG00000226785.1,AC073218.1,lincRNA,NOVEL,+,3prime_UTR,NON_CODING
chr2	34769727	34769728	0.364	1	0.636	.	.
chr2	36177929	36177930	0.32	0.926	0.606	.	.
chr2	38038289	38038290	0.864	0.275	-0.589	.	ENST00000234195.6,RMDN2-001,protein_coding,KNOWN,ENSG00000115841.18,RMDN2,protein_coding,KNOWN,+,Intron,NON_CODING	ENST00000630021.1,RMDN2-AS1-004,antisense,KNOWN,ENSG00000235848.3,RMDN2-AS1,antisense,NOVEL,-,5prime_UTR,NON_CODING	ENST00000601029.1,RMDN2-AS1-003,antisense,KNOWN,ENSG00000235848.3,RMDN2-AS1,antisense,NOVEL,-,5prime_UTR,NON_CODING	ENST00000469469.1,RMDN2-008,processed_transcript,KNOWN,ENSG00000115841.18,RMDN2,protein_coding,KNOWN,+,3prime_UTR,NON_CODING	ENST00000627614.1,RMDN2-AS1-005,antisense,KNOWN,ENSG00000235848.3,RMDN2-AS1,antisense,NOVEL,-,10kb_5prime,NON_CODING	ENST00000414365.3,RMDN2-AS1-001,antisense,KNOWN,ENSG00000235848.3,RMDN2-AS1,antisense,NOVEL,-,10kb_5prime,NON_CODING	ENST00000629814.1,RMDN2-AS1-006,antisense,KNOWN,ENSG00000235848.3,RMDN2-AS1,antisense,NOVEL,-,10kb_5prime,NON_CODING	ENST00000627330.1,RMDN2-AS1-010,antisense,KNOWN,ENSG00000235848.3,RMDN2-AS1,antisense,NOVEL,-,10kb_5prime,NON_CODING	ENST00000627113.1,RMDN2-AS1-012,antisense,KNOWN,ENSG00000235848.3,RMDN2-AS1,antisense,NOVEL,-,10kb_5prime,NON_CODING	ENST00000629310.1,RMDN2-AS1-014,antisense,KNOWN,ENSG00000235848.3,RMDN2-AS1,antisense,NOVEL,-,10kb_5prime,NON_CODING	ENST00000631208.1,RMDN2-AS1-011,antisense,KNOWN,ENSG00000235848.3,RMDN2-AS1,antisense,NOVEL,-,10kb_5prime,NON_CODING	ENST00000631120.1,RMDN2-AS1-009,antisense,KNOWN,ENSG00000235848.3,RMDN2-AS1,antisense,NOVEL,-,10kb_5prime,NON_CODING	ENST00000598798.1,RMDN2-AS1-002,antisense,KNOWN,ENSG00000235848.3,RMDN2-AS1,antisense,NOVEL,-,10kb_5prime,NON_CODING	ENST00000630340.1,RMDN2-AS1-013,antisense,KNOWN,ENSG00000235848.3,RMDN2-AS1,antisense,NOVEL,-,10kb_5prime,NON_CODING	ENST00000630458.1,RMDN2-AS1-008,antisense,KNOWN,ENSG00000235848.3,RMDN2-AS1,antisense,NOVEL,-,10kb_5prime,NON_CODING
chr2	38515803	38515804	0.115	0.8	0.685	.	ENST00000417039.4,AC016995.3-001,lincRNA,KNOWN,ENSG00000231367.4,AC016995.3,lincRNA,NOVEL,-,TSS_200,NON_CODING
chr2	39631945	39631946	0.176	0.918	0.742	.	ENST00000415640.1,AC007246.3-001,antisense,KNOWN,ENSG00000231312.5,AC007246.3,antisense,NOVEL,+,3prime_UTR,NON_CODING	ENST00000446698.4,AC007246.3-008,antisense,KNOWN,ENSG00000231312.5,AC007246.3,antisense,NOVEL,+,10kb_3prime,NON_CODING
chr2	40237006	40237007	0.308	0.909	0.601	.	ENST00000406785.5,SLC8A1-005,protein_coding,KNOWN,ENSG00000183023.17,SLC8A1,protein_coding,KNOWN,-,Intron,NON_CODING	ENST00000407929.5,SLC8A1-011,nonsense_mediated_decay,KNOWN,ENSG00000183023.17,SLC8A1,protein_coding,KNOWN,-,Intron,NON_CODING	ENST00000403092.4,SLC8A1-010,protein_coding,KNOWN,ENSG00000183023.17,SLC8A1,protein_coding,KNOWN,-,Intron,NON_CODING	ENST00000405901.6,SLC8A1-003,protein_coding,NOVEL,ENSG00000183023.17,SLC8A1,protein_coding,KNOWN,-,Intron,NON_CODING	ENST00000402441.4,SLC8A1-006,protein_coding,KNOWN,ENSG00000183023.17,SLC8A1,protein_coding,KNOWN,-,Intron,NON_CODING	ENST00000405269.4,SLC8A1-012,protein_coding,KNOWN,ENSG00000183023.17,SLC8A1,protein_coding,KNOWN,-,Intron,NON_CODING	ENST00000332839.7,SLC8A1-201,protein_coding,KNOWN,ENSG00000183023.17,SLC8A1,protein_coding,KNOWN,-,Intron,NON_CODING	ENST00000406391.2,SLC8A1-202,protein_coding,KNOWN,ENSG00000183023.17,SLC8A1,protein_coding,KNOWN,-,Intron,NON_CODING	ENST00000408028.5,SLC8A1-013,protein_coding,KNOWN,ENSG00000183023.17,SLC8A1,protein_coding,KNOWN,-,Intron,NON_CODING	ENST00000599740.1,SLC8A1-AS1-017,antisense,KNOWN,ENSG00000227028.5,SLC8A1-AS1,antisense,NOVEL,+,3prime_UTR,NON_CODING	ENST00000628471.1,SLC8A1-AS1-023,antisense,KNOWN,ENSG00000227028.5,SLC8A1-AS1,antisense,NOVEL,+,3prime_UTR,NON_CODING	ENST00000631142.1,SLC8A1-AS1-031,antisense,KNOWN,ENSG00000227028.5,SLC8A1-AS1,antisense,NOVEL,+,3prime_UTR,NON_CODING	ENST00000631330.1,SLC8A1-AS1-028,antisense,KNOWN,ENSG00000227028.5,SLC8A1-AS1,antisense,NOVEL,+,3prime_UTR,NON_CODING	ENST00000630783.1,SLC8A1-AS1-030,antisense,KNOWN,ENSG00000227028.5,SLC8A1-AS1,antisense,NOVEL,+,3prime_UTR,NON_CODING	ENST00000626098.1,SLC8A1-AS1-029,antisense,KNOWN,ENSG00000227028.5,SLC8A1-AS1,antisense,NOVEL,+,3prime_UTR,NON_CODING	ENST00000630006.1,SLC8A1-AS1-025,antisense,KNOWN,ENSG00000227028.5,SLC8A1-AS1,antisense,NOVEL,+,3prime_UTR,NON_CODING	ENST00000629157.1,SLC8A1-AS1-035,antisense,KNOWN,ENSG00000227028.5,SLC8A1-AS1,antisense,NOVEL,+,3prime_UTR,NON_CODING	ENST00000599268.4,SLC8A1-AS1-008,antisense,KNOWN,ENSG00000227028.5,SLC8A1-AS1,antisense,NOVEL,+,3prime_UTR,NON_CODING	ENST00000597385.4,SLC8A1-AS1-009,antisense,KNOWN,ENSG00000227028.5,SLC8A1-AS1,antisense,NOVEL,+,3prime_UTR,NON_CODING	ENST00000625234.1,SLC8A1-AS1-034,antisense,KNOWN,ENSG00000227028.5,SLC8A1-AS1,antisense,NOVEL,+,3prime_UTR,NON_CODING	ENST00000631204.1,SLC8A1-AS1-036,antisense,KNOWN,ENSG00000227028.5,SLC8A1-AS1,antisense,NOVEL,+,3prime_UTR,NON_CODING	ENST00000629180.1,SLC8A1-AS1-037,antisense,KNOWN,ENSG00000227028.5,SLC8A1-AS1,antisense,NOVEL,+,3prime_UTR,NON_CODING	ENST00000625324.1,SLC8A1-AS1-033,antisense,KNOWN,ENSG00000227028.5,SLC8A1-AS1,antisense,NOVEL,+,3prime_UTR,NON_CODING	ENST00000627108.1,SLC8A1-AS1-032,antisense,KNOWN,ENSG00000227028.5,SLC8A1-AS1,antisense,NOVEL,+,3prime_UTR,NON_CODING	ENST00000601679.4,SLC8A1-AS1-010,antisense,KNOWN,ENSG00000227028.5,SLC8A1-AS1,antisense,NOVEL,+,3prime_UTR,NON_CODING	ENST00000627219.1,SLC8A1-AS1-038,antisense,KNOWN,ENSG00000227028.5,SLC8A1-AS1,antisense,NOVEL,+,3prime_UTR,NON_CODING	ENST00000599956.4,SLC8A1-AS1-013,antisense,KNOWN,ENSG00000227028.5,SLC8A1-AS1,antisense,NOVEL,+,3prime_UTR,NON_CODING	ENST00000596532.4,SLC8A1-AS1-012,antisense,KNOWN,ENSG00000227028.5,SLC8A1-AS1,antisense,NOVEL,+,3prime_UTR,NON_CODING	ENST00000593878.4,SLC8A1-AS1-011,antisense,KNOWN,ENSG00000227028.5,SLC8A1-AS1,antisense,NOVEL,+,3prime_UTR,NON_CODING	ENST00000597170.4,SLC8A1-AS1-014,antisense,KNOWN,ENSG00000227028.5,SLC8A1-AS1,antisense,NOVEL,+,3prime_UTR,NON_CODING	ENST00000629329.1,SLC8A1-AS1-041,antisense,KNOWN,ENSG00000227028.5,SLC8A1-AS1,antisense,NOVEL,+,3prime_UTR,NON_CODING	ENST00000631137.1,SLC8A1-AS1-040,antisense,KNOWN,ENSG00000227028.5,SLC8A1-AS1,antisense,NOVEL,+,3prime_UTR,NON_CODING	ENST00000625381.1,SLC8A1-AS1-039,antisense,KNOWN,ENSG00000227028.5,SLC8A1-AS1,antisense,NOVEL,+,3prime_UTR,NON_CODING	ENST00000631022.1,SLC8A1-AS1-024,antisense,KNOWN,ENSG00000227028.5,SLC8A1-AS1,antisense,NOVEL,+,3prime_UTR,NON_CODING	ENST00000444629.4,SLC8A1-AS1-003,antisense,KNOWN,ENSG00000227028.5,SLC8A1-AS1,antisense,NOVEL,+,3prime_UTR,NON_CODING	ENST00000598247.4,SLC8A1-AS1-015,antisense,KNOWN,ENSG00000227028.5,SLC8A1-AS1,antisense,NOVEL,+,3prime_UTR,NON_CODING	ENST00000593848.4,SLC8A1-AS1-016,antisense,KNOWN,ENSG00000227028.5,SLC8A1-AS1,antisense,NOVEL,+,3prime_UTR,NON_CODING	ENST00000435515.4,SLC8A1-AS1-004,antisense,KNOWN,ENSG00000227028.5,SLC8A1-AS1,antisense,NOVEL,+,3prime_UTR,NON_CODING	ENST00000625780.1,SLC8A1-AS1-022,antisense,KNOWN,ENSG00000227028.5,SLC8A1-AS1,antisense,NOVEL,+,3prime_UTR,NON_CODING	ENST00000620276.2,SLC8A1-AS1-021,antisense,KNOWN,ENSG00000227028.5,SLC8A1-AS1,antisense,NOVEL,+,3prime_UTR,NON_CODING	ENST00000611583.2,SLC8A1-AS1-019,antisense,KNOWN,ENSG00000227028.5,SLC8A1-AS1,antisense,NOVEL,+,3prime_UTR,NON_CODING	ENST00000427354.4,SLC8A1-AS1-007,antisense,KNOWN,ENSG00000227028.5,SLC8A1-AS1,antisense,NOVEL,+,3prime_UTR,NON_CODING	ENST00000413479.4,SLC8A1-AS1-005,antisense,KNOWN,ENSG00000227028.5,SLC8A1-AS1,antisense,NOVEL,+,3prime_UTR,NON_CODING
chr2	40518214	40518215	0.357	1	0.643	.	ENST00000405269.4,SLC8A1-012,protein_coding,KNOWN,ENSG00000183023.17,SLC8A1,protein_coding,KNOWN,-,5prime_UTR,NON_CODING	ENST00000403092.4,SLC8A1-010,protein_coding,KNOWN,ENSG00000183023.17,SLC8A1,protein_coding,KNOWN,-,10kb_5prime,NON_CODING	ENST00000402441.4,SLC8A1-006,protein_coding,KNOWN,ENSG00000183023.17,SLC8A1,protein_coding,KNOWN,-,10kb_5prime,NON_CODING	ENST00000448531.1,SLC8A1-008,protein_coding,KNOWN,ENSG00000183023.17,SLC8A1,protein_coding,KNOWN,-,10kb_5prime,NON_CODING
chr2	41763081	41763082	0.818	0.167	-0.651	.	.
chr2	43294027	43294028	0.324	0.926	0.602	.	ENST00000405975.5,THADA-001,protein_coding,KNOWN,ENSG00000115970.17,THADA,protein_coding,KNOWN,-,Intron,NON_CODING	ENST00000407351.4,THADA-009,protein_coding,NOVEL,ENSG00000115970.17,THADA,protein_coding,KNOWN,-,Intron,NON_CODING	ENST00000405006.7,THADA-002,protein_coding,KNOWN,ENSG00000115970.17,THADA,protein_coding,KNOWN,-,Intron,NON_CODING	ENST00000486735.4,THADA-020,processed_transcript,KNOWN,ENSG00000115970.17,THADA,protein_coding,KNOWN,-,5prime_UTR,NON_CODING	ENST00000398653.4,THADA-003,nonsense_mediated_decay,KNOWN,ENSG00000115970.17,THADA,protein_coding,KNOWN,-,3prime_UTR,NON_CODING	ENST00000485018.1,THADA-016,retained_intron,KNOWN,ENSG00000115970.17,THADA,protein_coding,KNOWN,-,1.5kb_5prime,NON_CODING
chr2	43347422	43347423	0.2	0.947	0.747	.	ENST00000405975.5,THADA-001,protein_coding,KNOWN,ENSG00000115970.17,THADA,protein_coding,KNOWN,-,Intron,NON_CODING	ENST00000407351.4,THADA-009,protein_coding,NOVEL,ENSG00000115970.17,THADA,protein_coding,KNOWN,-,Intron,NON_CODING	ENST00000405006.7,THADA-002,protein_coding,KNOWN,ENSG00000115970.17,THADA,protein_coding,KNOWN,-,Intron,NON_CODING	ENST00000486735.4,THADA-020,processed_transcript,KNOWN,ENSG00000115970.17,THADA,protein_coding,KNOWN,-,5prime_UTR,NON_CODING	ENST00000473004.4,THADA-014,processed_transcript,KNOWN,ENSG00000115970.17,THADA,protein_coding,KNOWN,-,5prime_UTR,NON_CODING	ENST00000497770.1,THADA-015,processed_transcript,KNOWN,ENSG00000115970.17,THADA,protein_coding,KNOWN,-,5prime_UTR,NON_CODING	ENST00000402796.4,THADA-010,nonsense_mediated_decay,KNOWN,ENSG00000115970.17,THADA,protein_coding,KNOWN,-,5prime_UTR,NON_CODING	ENST00000485353.4,THADA-013,processed_transcript,KNOWN,ENSG00000115970.17,THADA,protein_coding,KNOWN,-,5prime_UTR,NON_CODING	ENST00000398653.4,THADA-003,nonsense_mediated_decay,KNOWN,ENSG00000115970.17,THADA,protein_coding,KNOWN,-,3prime_UTR,NON_CODING	ENST00000408045.6,THADA-021,nonsense_mediated_decay,KNOWN,ENSG00000115970.17,THADA,protein_coding,KNOWN,-,3prime_UTR,NON_CODING
chr2	44050685	44050686	0.182	0.929	0.747	.	.
chr2	44258215	44258216	0.207	0.833	0.626	.	.
chr2	44925743	44925744	0.125	0.722	0.597	Shelf	ENST00000437916.2,RP11-89K21.1-001,lincRNA,KNOWN,ENSG00000259439.2,RP11-89K21.1,lincRNA,NOVEL,-,5prime_UTR,NON_CODING	ENST00000432125.2,RP11-89K21.1-005,lincRNA,KNOWN,ENSG00000259439.2,RP11-89K21.1,lincRNA,NOVEL,-,5prime_UTR,NON_CODING	ENST00000560399.1,RP11-89K21.1-002,lincRNA,KNOWN,ENSG00000259439.2,RP11-89K21.1,lincRNA,NOVEL,-,10kb_5prime,NON_CODING	ENST00000620900.1,Six3os1_1.1-201,misc_RNA,NOVEL,ENSG00000274520.1,Six3os1_1,misc_RNA,NOVEL,+,10kb_5prime,NON_CODING	ENST00000616963.1,Six3os1_2.1-201,misc_RNA,NOVEL,ENSG00000277311.1,Six3os1_2,misc_RNA,NOVEL,+,10kb_5prime,NON_CODING	ENST00000622214.1,Six3os1_3.1-201,misc_RNA,NOVEL,ENSG00000276229.1,Six3os1_3,misc_RNA,NOVEL,+,10kb_5prime,NON_CODING	ENST00000615706.1,Six3os1_4.1-201,misc_RNA,NOVEL,ENSG00000277809.1,Six3os1_4,misc_RNA,NOVEL,+,10kb_5prime,NON_CODING	ENST00000623734.1,RP11-89K21.2-001,TEC,KNOWN,ENSG00000278957.1,RP11-89K21.2,TEC,KNOWN,-,10kb_3prime,NON_CODING	ENST00000430847.2,RP11-89K21.1-004,lincRNA,KNOWN,ENSG00000259439.2,RP11-89K21.1,lincRNA,NOVEL,-,10kb_3prime,NON_CODING	ENST00000444871.2,RP11-89K21.1-003,lincRNA,KNOWN,ENSG00000259439.2,RP11-89K21.1,lincRNA,NOVEL,-,10kb_3prime,NON_CODING
chr2	44945987	44945988	0.091	0.7	0.609	Shore	ENST00000260653.4,SIX3-001,protein_coding,KNOWN,ENSG00000138083.4,SIX3,protein_coding,KNOWN,+,3prime_UTR,NON_CODING	ENST00000437916.2,RP11-89K21.1-001,lincRNA,KNOWN,ENSG00000259439.2,RP11-89K21.1,lincRNA,NOVEL,-,10kb_5prime,NON_CODING	ENST00000444871.2,RP11-89K21.1-003,lincRNA,KNOWN,ENSG00000259439.2,RP11-89K21.1,lincRNA,NOVEL,-,10kb_5prime,NON_CODING	ENST00000419364.1,SIX3-AS1-001,lincRNA,KNOWN,ENSG00000236502.1,SIX3-AS1,lincRNA,KNOWN,-,10kb_5prime,NON_CODING	ENST00000456467.1,SIX3-AS1-002,lincRNA,KNOWN,ENSG00000236502.1,SIX3-AS1,lincRNA,KNOWN,-,10kb_5prime,NON_CODING	ENST00000425325.2,AC012354.6-001,lincRNA,KNOWN,ENSG00000225156.2,AC012354.6,lincRNA,NOVEL,+,10kb_5prime,NON_CODING	ENST00000611000.1,Six3os1_5.1-201,misc_RNA,NOVEL,ENSG00000276048.1,Six3os1_5,misc_RNA,NOVEL,+,10kb_3prime,NON_CODING	ENST00000620790.1,Six3os1_6.1-201,misc_RNA,NOVEL,ENSG00000274547.1,Six3os1_6,misc_RNA,NOVEL,+,10kb_3prime,NON_CODING	ENST00000621512.1,Six3os1_7.1-201,misc_RNA,NOVEL,ENSG00000276670.1,Six3os1_7,misc_RNA,NOVEL,+,10kb_3prime,NON_CODING
chr2	45882789	45882790	0.168	0.765	0.597	.	ENST00000306156.6,PRKCE-001,protein_coding,KNOWN,ENSG00000171132.12,PRKCE,protein_coding,KNOWN,+,Intron,NON_CODING	ENST00000480453.4,PRKCE-010,processed_transcript,KNOWN,ENSG00000171132.12,PRKCE,protein_coding,KNOWN,+,3prime_UTR,NON_CODING	ENST00000476675.4,PRKCE-011,processed_transcript,KNOWN,ENSG00000171132.12,PRKCE,protein_coding,KNOWN,+,3prime_UTR,NON_CODING
chr2	45882806	45882807	0.159	0.807	0.648	.	ENST00000306156.6,PRKCE-001,protein_coding,KNOWN,ENSG00000171132.12,PRKCE,protein_coding,KNOWN,+,Intron,NON_CODING	ENST00000480453.4,PRKCE-010,processed_transcript,KNOWN,ENSG00000171132.12,PRKCE,protein_coding,KNOWN,+,3prime_UTR,NON_CODING	ENST00000476675.4,PRKCE-011,processed_transcript,KNOWN,ENSG00000171132.12,PRKCE,protein_coding,KNOWN,+,3prime_UTR,NON_CODING
chr2	45882826	45882827	0.186	0.842	0.656	.	ENST00000306156.6,PRKCE-001,protein_coding,KNOWN,ENSG00000171132.12,PRKCE,protein_coding,KNOWN,+,Intron,NON_CODING	ENST00000480453.4,PRKCE-010,processed_transcript,KNOWN,ENSG00000171132.12,PRKCE,protein_coding,KNOWN,+,3prime_UTR,NON_CODING	ENST00000476675.4,PRKCE-011,processed_transcript,KNOWN,ENSG00000171132.12,PRKCE,protein_coding,KNOWN,+,3prime_UTR,NON_CODING
chr2	45882919	45882920	0.271	0.869	0.598	.	ENST00000306156.6,PRKCE-001,protein_coding,KNOWN,ENSG00000171132.12,PRKCE,protein_coding,KNOWN,+,Intron,NON_CODING	ENST00000480453.4,PRKCE-010,processed_transcript,KNOWN,ENSG00000171132.12,PRKCE,protein_coding,KNOWN,+,3prime_UTR,NON_CODING	ENST00000476675.4,PRKCE-011,processed_transcript,KNOWN,ENSG00000171132.12,PRKCE,protein_coding,KNOWN,+,3prime_UTR,NON_CODING
chr2	45882987	45882988	0.32	0.905	0.585	.	ENST00000306156.6,PRKCE-001,protein_coding,KNOWN,ENSG00000171132.12,PRKCE,protein_coding,KNOWN,+,Intron,NON_CODING	ENST00000480453.4,PRKCE-010,processed_transcript,KNOWN,ENSG00000171132.12,PRKCE,protein_coding,KNOWN,+,3prime_UTR,NON_CODING	ENST00000476675.4,PRKCE-011,processed_transcript,KNOWN,ENSG00000171132.12,PRKCE,protein_coding,KNOWN,+,3prime_UTR,NON_CODING
chr2	45883005	45883006	0.279	0.903	0.624	.	ENST00000306156.6,PRKCE-001,protein_coding,KNOWN,ENSG00000171132.12,PRKCE,protein_coding,KNOWN,+,Intron,NON_CODING	ENST00000480453.4,PRKCE-010,processed_transcript,KNOWN,ENSG00000171132.12,PRKCE,protein_coding,KNOWN,+,3prime_UTR,NON_CODING	ENST00000476675.4,PRKCE-011,processed_transcript,KNOWN,ENSG00000171132.12,PRKCE,protein_coding,KNOWN,+,3prime_UTR,NON_CODING
chr2	45930658	45930659	0.274	0.901	0.627	.	ENST00000306156.6,PRKCE-001,protein_coding,KNOWN,ENSG00000171132.12,PRKCE,protein_coding,KNOWN,+,Intron,NON_CODING	ENST00000480453.4,PRKCE-010,processed_transcript,KNOWN,ENSG00000171132.12,PRKCE,protein_coding,KNOWN,+,3prime_UTR,NON_CODING	ENST00000476675.4,PRKCE-011,processed_transcript,KNOWN,ENSG00000171132.12,PRKCE,protein_coding,KNOWN,+,3prime_UTR,NON_CODING
chr2	47088749	47088750	0.25	0.885	0.635	.	ENST00000449846.4,C2orf61-002,protein_coding,PUTATIVE,ENSG00000239605.7,C2orf61,protein_coding,KNOWN,-,Intron,NON_CODING	ENST00000445927.5,C2orf61-201,protein_coding,KNOWN,ENSG00000239605.7,C2orf61,protein_coding,KNOWN,-,Intron,NON_CODING	ENST00000496939.1,C2orf61-003,processed_transcript,PUTATIVE,ENSG00000239605.7,C2orf61,protein_coding,KNOWN,-,5prime_UTR,NON_CODING	ENST00000464527.2,C2orf61-005,processed_transcript,PUTATIVE,ENSG00000239605.7,C2orf61,protein_coding,KNOWN,-,5prime_UTR,NON_CODING	ENST00000422269.1,RP11-761B3.1-001,nonsense_mediated_decay,KNOWN,ENSG00000273269.1,RP11-761B3.1,protein_coding,NOVEL,-,5prime_UTR,NON_CODING	ENST00000482548.1,C2orf61-004,processed_transcript,PUTATIVE,ENSG00000239605.7,C2orf61,protein_coding,KNOWN,-,5prime_UTR,NON_CODING
chr2	47370310	47370311	0.294	0.889	0.595	Shore	ENST00000405271.4,EPCAM-002,protein_coding,PUTATIVE,ENSG00000119888.9,EPCAM,protein_coding,KNOWN,+,Intron,NON_CODING	ENST00000456133.4,EPCAM-003,nonsense_mediated_decay,KNOWN,ENSG00000119888.9,EPCAM,protein_coding,KNOWN,+,Intron,NON_CODING	ENST00000263735.7,EPCAM-001,protein_coding,KNOWN,ENSG00000119888.9,EPCAM,protein_coding,KNOWN,+,Intron,NON_CODING	ENST00000419334.1,EPCAM-006,protein_coding,NOVEL,ENSG00000119888.9,EPCAM,protein_coding,KNOWN,+,Intron,NON_CODING	ENST00000474691.1,EPCAM-004,retained_intron,KNOWN,ENSG00000119888.9,EPCAM,protein_coding,KNOWN,+,3prime_UTR,NON_CODING	ENST00000490733.1,EPCAM-005,retained_intron,KNOWN,ENSG00000119888.9,EPCAM,protein_coding,KNOWN,+,10kb_5prime,NON_CODING	ENST00000385188.1,MIR559-201,miRNA,KNOWN,ENSG00000207923.1,MIR559,miRNA,KNOWN,+,10kb_5prime,NON_CODING
chr2	47952943	47952944	0.385	1	0.615	.	ENST00000447571.4,AC079807.4-001,lincRNA,KNOWN,ENSG00000230773.5,AC079807.4,lincRNA,NOVEL,-,5prime_UTR,NON_CODING	ENST00000587616.1,AC079807.4-002,lincRNA,KNOWN,ENSG00000230773.5,AC079807.4,lincRNA,NOVEL,-,5prime_UTR,NON_CODING
chr2	50556964	50556965	0.083	0.769	0.686	.	ENST00000625672.1,NRXN1-018,protein_coding,NOVEL,ENSG00000179915.19,NRXN1,protein_coding,KNOWN,-,Intron,NON_CODING	ENST00000406316.5,NRXN1-001,protein_coding,KNOWN,ENSG00000179915.19,NRXN1,protein_coding,KNOWN,-,Intron,NON_CODING	ENST00000404971.4,NRXN1-002,protein_coding,KNOWN,ENSG00000179915.19,NRXN1,protein_coding,KNOWN,-,Intron,NON_CODING	ENST00000401669.5,NRXN1-003,protein_coding,NOVEL,ENSG00000179915.19,NRXN1,protein_coding,KNOWN,-,Intron,NON_CODING	ENST00000405472.6,NRXN1-010,protein_coding,NOVEL,ENSG00000179915.19,NRXN1,protein_coding,KNOWN,-,Intron,NON_CODING	ENST00000630543.1,NRXN1-024,protein_coding,NOVEL,ENSG00000179915.19,NRXN1,protein_coding,KNOWN,-,Intron,NON_CODING	ENST00000406859.6,NRXN1-202,protein_coding,KNOWN,ENSG00000179915.19,NRXN1,protein_coding,KNOWN,-,Intron,NON_CODING	ENST00000402717.5,NRXN1-201,protein_coding,KNOWN,ENSG00000179915.19,NRXN1,protein_coding,KNOWN,-,Intron,NON_CODING	ENST00000495871.2,NRXN1-008,protein_coding,NOVEL,ENSG00000179915.19,NRXN1,protein_coding,KNOWN,-,Intron,NON_CODING	ENST00000331040.8,NRXN1-006,processed_transcript,KNOWN,ENSG00000179915.19,NRXN1,protein_coding,KNOWN,-,5prime_UTR,NON_CODING
chr2	54570105	54570106	0.806	0.2	-0.606	.	ENST00000356805.7,SPTBN1-001,protein_coding,KNOWN,ENSG00000115306.14,SPTBN1,protein_coding,KNOWN,+,Intron,NON_CODING	ENST00000615901.3,SPTBN1-201,protein_coding,KNOWN,ENSG00000115306.14,SPTBN1,protein_coding,KNOWN,+,Intron,NON_CODING	ENST00000389980.6,SPTBN1-003,protein_coding,KNOWN,ENSG00000115306.14,SPTBN1,protein_coding,KNOWN,+,Intron,NON_CODING	ENST00000333896.5,SPTBN1-002,protein_coding,KNOWN,ENSG00000115306.14,SPTBN1,protein_coding,KNOWN,+,Intron,NON_CODING	ENST00000613920.1,AC093110.1-201,miRNA,NOVEL,ENSG00000274648.1,AC093110.1,miRNA,NOVEL,+,10kb_5prime,NON_CODING
chr2	54899202	54899203	0.294	0.929	0.635	.	ENST00000356458.6,EML6-001,protein_coding,NOVEL,ENSG00000214595.10,EML6,protein_coding,KNOWN,+,Intron,NON_CODING
chr2	55088135	55088136	0.227	0.814	0.587	.	ENST00000427710.4,RTN4-004,protein_coding,KNOWN,ENSG00000115310.16,RTN4,protein_coding,KNOWN,-,5prime_UTR,NON_CODING	ENST00000461004.1,RTN4-005,processed_transcript,KNOWN,ENSG00000115310.16,RTN4,protein_coding,KNOWN,-,5prime_UTR,NON_CODING
chr2	56140347	56140348	0.1	0.923	0.823	.	ENST00000606639.1,RP11-481J13.1-001,lincRNA,KNOWN,ENSG00000272180.1,RP11-481J13.1,lincRNA,NOVEL,+,3prime_UTR,NON_CODING	ENST00000607540.1,RP11-482H16.1-001,processed_transcript,KNOWN,ENSG00000271894.1,RP11-482H16.1,processed_transcript,NOVEL,+,10kb_5prime,NON_CODING
chr2	56245974	56245975	0.273	0.889	0.616	.	ENST00000407595.2,CCDC85A-001,protein_coding,KNOWN,ENSG00000055813.5,CCDC85A,protein_coding,KNOWN,+,Intron,NON_CODING	ENST00000607540.1,RP11-482H16.1-001,processed_transcript,KNOWN,ENSG00000271894.1,RP11-482H16.1,processed_transcript,NOVEL,+,3prime_UTR,NON_CODING
chr2	56297968	56297969	0.4	1	0.6	.	ENST00000407595.2,CCDC85A-001,protein_coding,KNOWN,ENSG00000055813.5,CCDC85A,protein_coding,KNOWN,+,Intron,NON_CODING	ENST00000607540.1,RP11-482H16.1-001,processed_transcript,KNOWN,ENSG00000271894.1,RP11-482H16.1,processed_transcript,NOVEL,+,3prime_UTR,NON_CODING
chr2	56356851	56356852	0.316	0.931	0.615	.	ENST00000407595.2,CCDC85A-001,protein_coding,KNOWN,ENSG00000055813.5,CCDC85A,protein_coding,KNOWN,+,Intron,NON_CODING	ENST00000607540.1,RP11-482H16.1-001,processed_transcript,KNOWN,ENSG00000271894.1,RP11-482H16.1,processed_transcript,NOVEL,+,3prime_UTR,NON_CODING
chr2	56358095	56358096	0.268	0.895	0.627	.	ENST00000407595.2,CCDC85A-001,protein_coding,KNOWN,ENSG00000055813.5,CCDC85A,protein_coding,KNOWN,+,Intron,NON_CODING	ENST00000607540.1,RP11-482H16.1-001,processed_transcript,KNOWN,ENSG00000271894.1,RP11-482H16.1,processed_transcript,NOVEL,+,3prime_UTR,NON_CODING
chr2	56570004	56570005	0.25	1	0.75	.	.
chr2	56629704	56629705	0.211	0.81	0.599	.	.
chr2	56741150	56741151	0.3	1	0.7	.	ENST00000418901.1,AC008173.1-001,processed_pseudogene,KNOWN,ENSG00000231570.1,AC008173.1,processed_pseudogene,KNOWN,+,10kb_5prime,NON_CODING
chr2	56800326	56800327	0.357	1	0.643	.	.
chr2	56818022	56818023	0.258	0.96	0.702	.	.
chr2	56901275	56901276	0.278	0.889	0.611	.	.
chr2	56908662	56908663	0.214	0.9	0.686	.	.
chr2	57007757	57007758	0.25	0.842	0.592	.	.
chr2	57022426	57022427	0.25	0.912	0.662	.	.
chr2	57023565	57023566	0.333	1	0.667	.	.
chr2	57057706	57057707	0.077	0.846	0.769	.	ENST00000604970.1,RP11-443I9.1-001,processed_pseudogene,KNOWN,ENSG00000271115.1,RP11-443I9.1,processed_pseudogene,KNOWN,-,10kb_5prime,NON_CODING
chr2	57311608	57311609	0.091	0.75	0.659	.	.
chr2	57341028	57341029	0.357	0.971	0.614	.	.
chr2	57492454	57492455	0.217	0.944	0.727	.	.
chr2	57695559	57695560	0.333	0.917	0.584	.	.
chr2	59947443	59947444	0.167	0.8	0.633	.	ENST00000606382.1,RP11-444A22.1-001,lincRNA,KNOWN,ENSG00000271955.1,RP11-444A22.1,lincRNA,NOVEL,-,5prime_UTR,NON_CODING
chr2	60215631	60215632	0.929	0.214	-0.715	.	.
chr2	64136927	64136928	0.25	0.857	0.607	.	ENST00000358912.4,PELI1-001,protein_coding,KNOWN,ENSG00000197329.10,PELI1,protein_coding,KNOWN,-,5prime_UTR,NON_CODING	ENST00000466177.5,PELI1-004,processed_transcript,KNOWN,ENSG00000197329.10,PELI1,protein_coding,KNOWN,-,5prime_UTR,NON_CODING	ENST00000494203.1,PELI1-002,processed_transcript,KNOWN,ENSG00000197329.10,PELI1,protein_coding,KNOWN,-,5prime_UTR,NON_CODING	ENST00000468869.2,PELI1-003,processed_transcript,KNOWN,ENSG00000197329.10,PELI1,protein_coding,KNOWN,-,5prime_UTR,NON_CODING	ENST00000438115.5,AC074289.1-001,antisense,KNOWN,ENSG00000225889.6,AC074289.1,antisense,NOVEL,+,10kb_5prime,NON_CODING
chr2	65143746	65143747	0.4	1	0.6	.	.
chr2	65438446	65438447	0.745	0.056	-0.689	Shore	ENST00000606978.4,AC074391.1-009,lincRNA,KNOWN,ENSG00000204929.10,AC074391.1,lincRNA,NOVEL,+,3prime_UTR,NON_CODING	ENST00000377977.3,AC074391.1-010,lincRNA,KNOWN,ENSG00000204929.10,AC074391.1,lincRNA,NOVEL,+,3prime_UTR,NON_CODING	ENST00000597541.4,AC012370.3-002,lincRNA,KNOWN,ENSG00000234255.7,AC012370.3,lincRNA,NOVEL,-,1.5kb_3prime,NON_CODING	ENST00000356388.7,SPRED2-001,protein_coding,KNOWN,ENSG00000198369.8,SPRED2,protein_coding,KNOWN,-,10kb_5prime,NON_CODING	ENST00000440972.1,SPRED2-007,protein_coding,KNOWN,ENSG00000198369.8,SPRED2,protein_coding,KNOWN,-,10kb_5prime,NON_CODING	ENST00000600508.4,AC012370.3-006,lincRNA,KNOWN,ENSG00000234255.7,AC012370.3,lincRNA,NOVEL,-,10kb_3prime,NON_CODING	ENST00000604709.1,AC012370.3-007,lincRNA,KNOWN,ENSG00000234255.7,AC012370.3,lincRNA,NOVEL,-,10kb_3prime,NON_CODING
chr2	70446719	70446720	0.35	0.947	0.597	.	ENST00000295400.9,TGFA-001,protein_coding,KNOWN,ENSG00000163235.14,TGFA,protein_coding,KNOWN,-,1.5kb_3prime,NON_CODING	ENST00000419940.4,TGFA-006,protein_coding,PUTATIVE,ENSG00000163235.14,TGFA,protein_coding,KNOWN,-,10kb_3prime,NON_CODING	ENST00000445399.4,TGFA-005,protein_coding,PUTATIVE,ENSG00000163235.14,TGFA,protein_coding,KNOWN,-,10kb_3prime,NON_CODING	ENST00000418333.5,TGFA-016,protein_coding,KNOWN,ENSG00000163235.14,TGFA,protein_coding,KNOWN,-,10kb_3prime,NON_CODING	ENST00000450929.4,TGFA-003,protein_coding,PUTATIVE,ENSG00000163235.14,TGFA,protein_coding,KNOWN,-,10kb_3prime,NON_CODING	ENST00000444975.4,TGFA-002,protein_coding,PUTATIVE,ENSG00000163235.14,TGFA,protein_coding,KNOWN,-,10kb_3prime,NON_CODING	ENST00000401177.2,AC017084.1-201,miRNA,NOVEL,ENSG00000215996.2,AC017084.1,miRNA,NOVEL,-,10kb_3prime,NON_CODING	ENST00000394241.3,TGFA-012,protein_coding,NOVEL,ENSG00000163235.14,TGFA,protein_coding,KNOWN,-,10kb_3prime,NON_CODING	ENST00000460808.4,TGFA-015,processed_transcript,KNOWN,ENSG00000163235.14,TGFA,protein_coding,KNOWN,-,10kb_3prime,NON_CODING
chr2	71200082	71200083	0.273	0.941	0.668	.	ENST00000244221.8,PAIP2B-001,protein_coding,KNOWN,ENSG00000124374.8,PAIP2B,protein_coding,KNOWN,-,Intron,NON_CODING
chr2	72002440	72002441	0.25	0.857	0.607	.	.
chr2	72064416	72064417	0.241	1	0.759	.	.
chr2	72108452	72108453	0.182	0.929	0.747	.	.
chr2	72258254	72258255	0.353	0.938	0.585	.	ENST00000272427.9,EXOC6B-001,protein_coding,KNOWN,ENSG00000144036.13,EXOC6B,protein_coding,KNOWN,-,Intron,NON_CODING	ENST00000490919.4,EXOC6B-007,processed_transcript,KNOWN,ENSG00000144036.13,EXOC6B,protein_coding,KNOWN,-,5prime_UTR,NON_CODING	ENST00000471335.4,EXOC6B-006,processed_transcript,KNOWN,ENSG00000144036.13,EXOC6B,protein_coding,KNOWN,-,5prime_UTR,NON_CODING	ENST00000492257.1,EXOC6B-008,processed_transcript,KNOWN,ENSG00000144036.13,EXOC6B,protein_coding,KNOWN,-,5prime_UTR,NON_CODING
chr2	72995937	72995938	0.976	0.364	-0.612	.	ENST00000272433.5,SFXN5-001,protein_coding,KNOWN,ENSG00000144040.11,SFXN5,protein_coding,KNOWN,-,Intron,NON_CODING	ENST00000411783.4,SFXN5-003,protein_coding,PUTATIVE,ENSG00000144040.11,SFXN5,protein_coding,KNOWN,-,Intron,NON_CODING	ENST00000410065.4,SFXN5-002,protein_coding,PUTATIVE,ENSG00000144040.11,SFXN5,protein_coding,KNOWN,-,Intron,NON_CODING	ENST00000474528.4,SFXN5-005,processed_transcript,KNOWN,ENSG00000144040.11,SFXN5,protein_coding,KNOWN,-,5prime_UTR,NON_CODING	ENST00000461352.4,SFXN5-004,processed_transcript,KNOWN,ENSG00000144040.11,SFXN5,protein_coding,KNOWN,-,5prime_UTR,NON_CODING	ENST00000463277.4,SFXN5-015,processed_transcript,KNOWN,ENSG00000144040.11,SFXN5,protein_coding,KNOWN,-,5prime_UTR,NON_CODING	ENST00000416579.4,SFXN5-014,processed_transcript,KNOWN,ENSG00000144040.11,SFXN5,protein_coding,KNOWN,-,5prime_UTR,NON_CODING	ENST00000464825.4,SFXN5-018,processed_transcript,KNOWN,ENSG00000144040.11,SFXN5,protein_coding,KNOWN,-,5prime_UTR,NON_CODING	ENST00000482542.4,SFXN5-016,processed_transcript,KNOWN,ENSG00000144040.11,SFXN5,protein_coding,KNOWN,-,1.5kb_5prime,NON_CODING	ENST00000450185.4,SFXN5-006,nonsense_mediated_decay,KNOWN,ENSG00000144040.11,SFXN5,protein_coding,KNOWN,-,1.5kb_3prime,NON_CODING	ENST00000482289.4,SFXN5-010,processed_transcript,KNOWN,ENSG00000144040.11,SFXN5,protein_coding,KNOWN,-,10kb_5prime,NON_CODING	ENST00000442582.1,SFXN5-011,protein_coding,PUTATIVE,ENSG00000144040.11,SFXN5,protein_coding,KNOWN,-,10kb_3prime,NON_CODING	ENST00000487508.4,SFXN5-017,processed_transcript,KNOWN,ENSG00000144040.11,SFXN5,protein_coding,KNOWN,-,10kb_3prime,NON_CODING	ENST00000497144.4,SFXN5-022,processed_transcript,KNOWN,ENSG00000144040.11,SFXN5,protein_coding,KNOWN,-,10kb_3prime,NON_CODING
chr2	73131000	73131001	0.3	0.9	0.6	.	ENST00000475951.1,RAB11FIP5-007,processed_transcript,PUTATIVE,ENSG00000135631.14,RAB11FIP5,protein_coding,KNOWN,-,5prime_UTR,NON_CODING
chr2	74303499	74303500	0.389	1	0.611	.	ENST00000394019.5,SLC4A5-002,protein_coding,KNOWN,ENSG00000188687.14,SLC4A5,protein_coding,KNOWN,-,Intron,NON_CODING	ENST00000346834.7,SLC4A5-201,protein_coding,KNOWN,ENSG00000188687.14,SLC4A5,protein_coding,KNOWN,-,Intron,NON_CODING	ENST00000423644.4,SLC4A5-202,protein_coding,KNOWN,ENSG00000188687.14,SLC4A5,protein_coding,KNOWN,-,Intron,NON_CODING	ENST00000358683.7,SLC4A5-007,protein_coding,NOVEL,ENSG00000188687.14,SLC4A5,protein_coding,KNOWN,-,Intron,NON_CODING	ENST00000377632.4,SLC4A5-003,protein_coding,NOVEL,ENSG00000188687.14,SLC4A5,protein_coding,KNOWN,-,Intron,NON_CODING	ENST00000377634.7,SLC4A5-001,protein_coding,KNOWN,ENSG00000188687.14,SLC4A5,protein_coding,KNOWN,-,Intron,NON_CODING	ENST00000425249.4,SLC4A5-006,protein_coding,NOVEL,ENSG00000188687.14,SLC4A5,protein_coding,KNOWN,-,Intron,NON_CODING	ENST00000444570.4,SLC4A5-009,protein_coding,KNOWN,ENSG00000188687.14,SLC4A5,protein_coding,KNOWN,-,Intron,NON_CODING	ENST00000436454.1,SLC4A5-008,protein_coding,KNOWN,ENSG00000188687.14,SLC4A5,protein_coding,KNOWN,-,Intron,NON_CODING	ENST00000451608.2,RP11-287D1.3-002,nonsense_mediated_decay,KNOWN,ENSG00000264324.1,RP11-287D1.3,protein_coding,NOVEL,-,5prime_UTR,NON_CODING	ENST00000483195.4,SLC4A5-005,processed_transcript,KNOWN,ENSG00000188687.14,SLC4A5,protein_coding,KNOWN,-,5prime_UTR,NON_CODING	ENST00000454475.1,KRT18P26-001,processed_pseudogene,KNOWN,ENSG00000229798.1,KRT18P26,processed_pseudogene,KNOWN,-,10kb_3prime,NON_CODING
chr2	75554518	75554519	0.273	1	0.727	.	ENST00000490746.4,EVA1A-007,processed_transcript,KNOWN,ENSG00000115363.12,EVA1A,protein_coding,KNOWN,-,5prime_UTR,NON_CODING	ENST00000485891.1,EVA1A-006,processed_transcript,KNOWN,ENSG00000115363.12,EVA1A,protein_coding,KNOWN,-,5prime_UTR,NON_CODING	ENST00000393913.6,EVA1A-001,protein_coding,KNOWN,ENSG00000115363.12,EVA1A,protein_coding,KNOWN,-,5prime_UTR,NON_CODING	ENST00000233712.4,EVA1A-201,protein_coding,KNOWN,ENSG00000115363.12,EVA1A,protein_coding,KNOWN,-,5prime_UTR,NON_CODING	ENST00000410113.4,EVA1A-002,protein_coding,KNOWN,ENSG00000115363.12,EVA1A,protein_coding,KNOWN,-,5prime_UTR,NON_CODING	ENST00000410071.4,EVA1A-005,protein_coding,KNOWN,ENSG00000115363.12,EVA1A,protein_coding,KNOWN,-,5prime_UTR,NON_CODING	ENST00000432649.4,EVA1A-003,protein_coding,KNOWN,ENSG00000115363.12,EVA1A,protein_coding,KNOWN,-,5prime_UTR,NON_CODING	ENST00000486696.1,EVA1A-008,processed_transcript,KNOWN,ENSG00000115363.12,EVA1A,protein_coding,KNOWN,-,5prime_UTR,NON_CODING	ENST00000486489.1,EVA1A-004,processed_transcript,KNOWN,ENSG00000115363.12,EVA1A,protein_coding,KNOWN,-,10kb_3prime,NON_CODING
chr2	79437856	79437857	0.882	0.286	-0.596	.	ENST00000466387.4,CTNNA2-002,protein_coding,KNOWN,ENSG00000066032.17,CTNNA2,protein_coding,KNOWN,+,5prime_UTR,NON_CODING
chr2	80299113	80299114	0.793	0.182	-0.611	Shelf	ENST00000466387.4,CTNNA2-002,protein_coding,KNOWN,ENSG00000066032.17,CTNNA2,protein_coding,KNOWN,+,Intron,NON_CODING	ENST00000496558.4,CTNNA2-001,protein_coding,KNOWN,ENSG00000066032.17,CTNNA2,protein_coding,KNOWN,+,Intron,NON_CODING	ENST00000629316.1,CTNNA2-021,protein_coding,KNOWN,ENSG00000066032.17,CTNNA2,protein_coding,KNOWN,+,Intron,NON_CODING	ENST00000402739.7,CTNNA2-003,protein_coding,PUTATIVE,ENSG00000066032.17,CTNNA2,protein_coding,KNOWN,+,Intron,NON_CODING	ENST00000417012.4,LRRTM1-001,nonsense_mediated_decay,KNOWN,ENSG00000162951.9,LRRTM1,protein_coding,KNOWN,-,3prime_UTR,NON_CODING	ENST00000433224.1,LRRTM1-006,nonsense_mediated_decay,KNOWN,ENSG00000162951.9,LRRTM1,protein_coding,KNOWN,-,3prime_UTR,NON_CODING	ENST00000541047.4,CTNNA2-204,protein_coding,KNOWN,ENSG00000066032.17,CTNNA2,protein_coding,KNOWN,+,10kb_5prime,NON_CODING	ENST00000493024.4,CTNNA2-014,processed_transcript,KNOWN,ENSG00000066032.17,CTNNA2,protein_coding,KNOWN,+,10kb_5prime,NON_CODING	ENST00000295057.3,LRRTM1-002,protein_coding,KNOWN,ENSG00000162951.9,LRRTM1,protein_coding,KNOWN,-,10kb_3prime,NON_CODING	ENST00000409148.1,LRRTM1-007,protein_coding,KNOWN,ENSG00000162951.9,LRRTM1,protein_coding,KNOWN,-,10kb_3prime,NON_CODING	ENST00000416268.1,LRRTM1-004,protein_coding,KNOWN,ENSG00000162951.9,LRRTM1,protein_coding,KNOWN,-,10kb_3prime,NON_CODING	ENST00000452811.1,LRRTM1-005,protein_coding,KNOWN,ENSG00000162951.9,LRRTM1,protein_coding,KNOWN,-,10kb_3prime,NON_CODING	ENST00000415098.1,LRRTM1-003,protein_coding,KNOWN,ENSG00000162951.9,LRRTM1,protein_coding,KNOWN,-,10kb_3prime,NON_CODING
chr2	80322786	80322787	0.698	0.07	-0.628	Shore	ENST00000466387.4,CTNNA2-002,protein_coding,KNOWN,ENSG00000066032.17,CTNNA2,protein_coding,KNOWN,+,Intron,NON_CODING	ENST00000496558.4,CTNNA2-001,protein_coding,KNOWN,ENSG00000066032.17,CTNNA2,protein_coding,KNOWN,+,Intron,NON_CODING	ENST00000629316.1,CTNNA2-021,protein_coding,KNOWN,ENSG00000066032.17,CTNNA2,protein_coding,KNOWN,+,Intron,NON_CODING	ENST00000402739.7,CTNNA2-003,protein_coding,PUTATIVE,ENSG00000066032.17,CTNNA2,protein_coding,KNOWN,+,Intron,NON_CODING	ENST00000343114.6,CTNNA2-201,protein_coding,KNOWN,ENSG00000066032.17,CTNNA2,protein_coding,KNOWN,+,Intron,NON_CODING	ENST00000541047.4,CTNNA2-204,protein_coding,KNOWN,ENSG00000066032.17,CTNNA2,protein_coding,KNOWN,+,5prime_UTR,NON_CODING	ENST00000361291.7,CTNNA2-202,protein_coding,KNOWN,ENSG00000066032.17,CTNNA2,protein_coding,KNOWN,+,5prime_UTR,NON_CODING	ENST00000540488.4,CTNNA2-203,protein_coding,KNOWN,ENSG00000066032.17,CTNNA2,protein_coding,KNOWN,+,5prime_UTR,NON_CODING	ENST00000493024.4,CTNNA2-014,processed_transcript,KNOWN,ENSG00000066032.17,CTNNA2,protein_coding,KNOWN,+,3prime_UTR,NON_CODING	ENST00000409550.2,CTNNA2-015,protein_coding,PUTATIVE,ENSG00000066032.17,CTNNA2,protein_coding,KNOWN,+,10kb_5prime,NON_CODING
chr2	85579002	85579003	0.143	0.8	0.657	.	ENST00000263864.8,VAMP8-001,protein_coding,KNOWN,ENSG00000118640.9,VAMP8,protein_coding,KNOWN,+,Intron,NON_CODING	ENST00000409760.1,VAMP8-003,protein_coding,PUTATIVE,ENSG00000118640.9,VAMP8,protein_coding,KNOWN,+,Intron,NON_CODING	ENST00000432071.1,VAMP8-002,protein_coding,PUTATIVE,ENSG00000118640.9,VAMP8,protein_coding,KNOWN,+,5prime_UTR,NON_CODING	ENST00000630104.1,AC016753.2-201,protein_coding,NOVEL,ENSG00000281331.1,AC016753.2,protein_coding,NOVEL,-,10kb_5prime,NON_CODING	ENST00000306384.4,VAMP5-001,protein_coding,KNOWN,ENSG00000168899.4,VAMP5,protein_coding,KNOWN,+,10kb_5prime,NON_CODING
chr2	85998435	85998436	0.125	0.786	0.661	.	.
chr2	86587052	86587053	0.333	0.917	0.584	.	ENST00000439940.5,CHMP3-201,protein_coding,KNOWN,ENSG00000115561.13,CHMP3,protein_coding,KNOWN,-,Intron,NON_CODING	ENST00000604011.4,RNF103-CHMP3-002,protein_coding,KNOWN,ENSG00000249884.7,RNF103-CHMP3,protein_coding,KNOWN,-,Intron,NON_CODING	ENST00000440757.2,RNF103-CHMP3-001,protein_coding,NOVEL,ENSG00000249884.7,RNF103-CHMP3,protein_coding,KNOWN,-,Intron,NON_CODING	ENST00000597638.1,AC015971.2-004,antisense,KNOWN,ENSG00000228363.2,AC015971.2,antisense,NOVEL,+,3prime_UTR,NON_CODING	ENST00000439077.1,AC015971.2-002,antisense,KNOWN,ENSG00000228363.2,AC015971.2,antisense,NOVEL,+,3prime_UTR,NON_CODING	ENST00000516644.2,AC015971.1-201,miRNA,NOVEL,ENSG00000252453.2,AC015971.1,miRNA,NOVEL,+,1.5kb_3prime,NON_CODING
chr2	87825864	87825865	0.138	0.76	0.622	Island	ENST00000398146.3,RGPD2-001,protein_coding,KNOWN,ENSG00000185304.13,RGPD2,protein_coding,KNOWN,-,5prime_UTR,NON_CODING	ENST00000435212.2,MTATP8P2-001,processed_pseudogene,KNOWN,ENSG00000229604.2,MTATP8P2,processed_pseudogene,KNOWN,+,1.5kb_3prime,NON_CODING
chr2	88017736	88017737	0.921	0.32	-0.601	Shore	ENST00000410792.1,RNU2-63P-201,snRNA,KNOWN,ENSG00000222724.1,RNU2-63P,snRNA,KNOWN,-,1.5kb_5prime,NON_CODING	ENST00000347055.3,KRCC1-001,protein_coding,KNOWN,ENSG00000172086.7,KRCC1,protein_coding,KNOWN,-,10kb_3prime,NON_CODING
chr2	88170780	88170781	0.667	0.079	-0.588	Island	ENST00000377254.6,THNSL2-201,protein_coding,KNOWN,ENSG00000144115.15,THNSL2,protein_coding,KNOWN,+,5prime_UTR,NON_CODING	ENST00000419759.4,THNSL2-005,protein_coding,KNOWN,ENSG00000144115.15,THNSL2,protein_coding,KNOWN,+,5prime_UTR,NON_CODING	ENST00000449349.4,THNSL2-004,protein_coding,PUTATIVE,ENSG00000144115.15,THNSL2,protein_coding,KNOWN,+,5prime_UTR,NON_CODING	ENST00000343544.7,THNSL2-002,protein_coding,KNOWN,ENSG00000144115.15,THNSL2,protein_coding,KNOWN,+,5prime_UTR,NON_CODING	ENST00000324166.6,THNSL2-001,protein_coding,KNOWN,ENSG00000144115.15,THNSL2,protein_coding,KNOWN,+,1.5kb_5prime,NON_CODING	ENST00000475910.1,THNSL2-003,retained_intron,KNOWN,ENSG00000144115.15,THNSL2,protein_coding,KNOWN,+,10kb_5prime,NON_CODING	ENST00000496844.4,THNSL2-008,processed_transcript,KNOWN,ENSG00000144115.15,THNSL2,protein_coding,KNOWN,+,10kb_5prime,NON_CODING	ENST00000476349.1,THNSL2-007,retained_intron,KNOWN,ENSG00000144115.15,THNSL2,protein_coding,KNOWN,+,10kb_5prime,NON_CODING
chr2	88672664	88672665	0.286	0.944	0.658	.	.
chr2	90323644	90323645	0.294	0.944	0.65	Island	ENST00000603238.1,IGKV1OR2-118-001,IG_V_pseudogene,KNOWN,ENSG00000270999.1,IGKV1OR2-118,IG_V_pseudogene,KNOWN,-,10kb_5prime,NON_CODING
chr2	90323667	90323668	0.333	0.955	0.622	Island	ENST00000603238.1,IGKV1OR2-118-001,IG_V_pseudogene,KNOWN,ENSG00000270999.1,IGKV1OR2-118,IG_V_pseudogene,KNOWN,-,10kb_5prime,NON_CODING
chr2	90323833	90323834	0.368	0.977	0.609	Island	ENST00000603238.1,IGKV1OR2-118-001,IG_V_pseudogene,KNOWN,ENSG00000270999.1,IGKV1OR2-118,IG_V_pseudogene,KNOWN,-,10kb_5prime,NON_CODING
chr2	90323872	90323873	0.316	0.944	0.628	Island	ENST00000603238.1,IGKV1OR2-118-001,IG_V_pseudogene,KNOWN,ENSG00000270999.1,IGKV1OR2-118,IG_V_pseudogene,KNOWN,-,10kb_5prime,NON_CODING
chr2	90324141	90324142	0.333	0.935	0.602	Island	ENST00000603238.1,IGKV1OR2-118-001,IG_V_pseudogene,KNOWN,ENSG00000270999.1,IGKV1OR2-118,IG_V_pseudogene,KNOWN,-,10kb_5prime,NON_CODING
chr2	90324160	90324161	0.333	0.97	0.637	Island	ENST00000603238.1,IGKV1OR2-118-001,IG_V_pseudogene,KNOWN,ENSG00000270999.1,IGKV1OR2-118,IG_V_pseudogene,KNOWN,-,10kb_5prime,NON_CODING
chr2	90324162	90324163	0.333	0.971	0.638	Island	ENST00000603238.1,IGKV1OR2-118-001,IG_V_pseudogene,KNOWN,ENSG00000270999.1,IGKV1OR2-118,IG_V_pseudogene,KNOWN,-,10kb_5prime,NON_CODING
chr2	90324168	90324169	0.182	0.933	0.751	Island	ENST00000603238.1,IGKV1OR2-118-001,IG_V_pseudogene,KNOWN,ENSG00000270999.1,IGKV1OR2-118,IG_V_pseudogene,KNOWN,-,10kb_5prime,NON_CODING
chr2	90324184	90324185	0.273	0.97	0.697	Island	ENST00000603238.1,IGKV1OR2-118-001,IG_V_pseudogene,KNOWN,ENSG00000270999.1,IGKV1OR2-118,IG_V_pseudogene,KNOWN,-,10kb_5prime,NON_CODING
chr2	90324201	90324202	0.267	0.939	0.672	Island	ENST00000603238.1,IGKV1OR2-118-001,IG_V_pseudogene,KNOWN,ENSG00000270999.1,IGKV1OR2-118,IG_V_pseudogene,KNOWN,-,10kb_5prime,NON_CODING
chr2	90324209	90324210	0.333	0.929	0.596	Island	ENST00000603238.1,IGKV1OR2-118-001,IG_V_pseudogene,KNOWN,ENSG00000270999.1,IGKV1OR2-118,IG_V_pseudogene,KNOWN,-,10kb_5prime,NON_CODING
chr2	90324214	90324215	0.308	0.96	0.652	Island	ENST00000603238.1,IGKV1OR2-118-001,IG_V_pseudogene,KNOWN,ENSG00000270999.1,IGKV1OR2-118,IG_V_pseudogene,KNOWN,-,10kb_5prime,NON_CODING
chr2	90324227	90324228	0.364	0.957	0.593	Island	ENST00000603238.1,IGKV1OR2-118-001,IG_V_pseudogene,KNOWN,ENSG00000270999.1,IGKV1OR2-118,IG_V_pseudogene,KNOWN,-,10kb_5prime,NON_CODING
chr2	90324230	90324231	0.273	0.952	0.679	Island	ENST00000603238.1,IGKV1OR2-118-001,IG_V_pseudogene,KNOWN,ENSG00000270999.1,IGKV1OR2-118,IG_V_pseudogene,KNOWN,-,10kb_5prime,NON_CODING
chr2	90324250	90324251	0.231	0.895	0.664	Island	ENST00000603238.1,IGKV1OR2-118-001,IG_V_pseudogene,KNOWN,ENSG00000270999.1,IGKV1OR2-118,IG_V_pseudogene,KNOWN,-,10kb_5prime,NON_CODING
chr2	90324253	90324254	0.308	0.895	0.587	Island	ENST00000603238.1,IGKV1OR2-118-001,IG_V_pseudogene,KNOWN,ENSG00000270999.1,IGKV1OR2-118,IG_V_pseudogene,KNOWN,-,10kb_5prime,NON_CODING
chr2	90324356	90324357	0.222	0.824	0.602	Island	ENST00000603238.1,IGKV1OR2-118-001,IG_V_pseudogene,KNOWN,ENSG00000270999.1,IGKV1OR2-118,IG_V_pseudogene,KNOWN,-,10kb_5prime,NON_CODING
chr2	90324497	90324498	0.364	1	0.636	Island	ENST00000603238.1,IGKV1OR2-118-001,IG_V_pseudogene,KNOWN,ENSG00000270999.1,IGKV1OR2-118,IG_V_pseudogene,KNOWN,-,10kb_5prime,NON_CODING
chr2	90325992	90325993	0.273	1	0.727	Island	.
chr2	91478431	91478432	0.966	0.35	-0.616	Island	.
chr2	91478433	91478434	0.96	0.238	-0.722	Island	.
chr2	91659954	91659955	0.292	0.913	0.621	.	ENST00000609777.4,AC027612.6-002,processed_transcript,KNOWN,ENSG00000143429.8,AC027612.6,transcribed_unprocessed_pseudogene,KNOWN,-,5prime_UTR,NON_CODING	ENST00000544283.4,AC027612.6-003,processed_transcript,KNOWN,ENSG00000143429.8,AC027612.6,transcribed_unprocessed_pseudogene,KNOWN,-,10kb_5prime,NON_CODING	ENST00000608018.4,AC027612.6-005,processed_transcript,KNOWN,ENSG00000143429.8,AC027612.6,transcribed_unprocessed_pseudogene,KNOWN,-,10kb_5prime,NON_CODING	ENST00000423774.1,AC027612.6-001,transcribed_unprocessed_pseudogene,KNOWN,ENSG00000143429.8,AC027612.6,transcribed_unprocessed_pseudogene,KNOWN,-,10kb_5prime,NON_CODING	ENST00000608501.4,AC027612.6-006,processed_transcript,KNOWN,ENSG00000143429.8,AC027612.6,transcribed_unprocessed_pseudogene,KNOWN,-,TSS_200,NON_CODING	ENST00000608531.1,AC027612.6-004,processed_transcript,KNOWN,ENSG00000143429.8,AC027612.6,transcribed_unprocessed_pseudogene,KNOWN,-,TSS_200,NON_CODING
chr2	91659964	91659965	0.36	0.96	0.6	.	ENST00000609777.4,AC027612.6-002,processed_transcript,KNOWN,ENSG00000143429.8,AC027612.6,transcribed_unprocessed_pseudogene,KNOWN,-,5prime_UTR,NON_CODING	ENST00000544283.4,AC027612.6-003,processed_transcript,KNOWN,ENSG00000143429.8,AC027612.6,transcribed_unprocessed_pseudogene,KNOWN,-,10kb_5prime,NON_CODING	ENST00000608018.4,AC027612.6-005,processed_transcript,KNOWN,ENSG00000143429.8,AC027612.6,transcribed_unprocessed_pseudogene,KNOWN,-,10kb_5prime,NON_CODING	ENST00000423774.1,AC027612.6-001,transcribed_unprocessed_pseudogene,KNOWN,ENSG00000143429.8,AC027612.6,transcribed_unprocessed_pseudogene,KNOWN,-,10kb_5prime,NON_CODING	ENST00000608501.4,AC027612.6-006,processed_transcript,KNOWN,ENSG00000143429.8,AC027612.6,transcribed_unprocessed_pseudogene,KNOWN,-,TSS_200,NON_CODING	ENST00000608531.1,AC027612.6-004,processed_transcript,KNOWN,ENSG00000143429.8,AC027612.6,transcribed_unprocessed_pseudogene,KNOWN,-,TSS_200,NON_CODING
chr2	91659976	91659977	0.214	0.92	0.706	.	ENST00000544283.4,AC027612.6-003,processed_transcript,KNOWN,ENSG00000143429.8,AC027612.6,transcribed_unprocessed_pseudogene,KNOWN,-,10kb_5prime,NON_CODING	ENST00000608018.4,AC027612.6-005,processed_transcript,KNOWN,ENSG00000143429.8,AC027612.6,transcribed_unprocessed_pseudogene,KNOWN,-,10kb_5prime,NON_CODING	ENST00000423774.1,AC027612.6-001,transcribed_unprocessed_pseudogene,KNOWN,ENSG00000143429.8,AC027612.6,transcribed_unprocessed_pseudogene,KNOWN,-,10kb_5prime,NON_CODING	ENST00000609777.4,AC027612.6-002,processed_transcript,KNOWN,ENSG00000143429.8,AC027612.6,transcribed_unprocessed_pseudogene,KNOWN,-,TSS_200,NON_CODING	ENST00000608501.4,AC027612.6-006,processed_transcript,KNOWN,ENSG00000143429.8,AC027612.6,transcribed_unprocessed_pseudogene,KNOWN,-,TSS_200,NON_CODING	ENST00000608531.1,AC027612.6-004,processed_transcript,KNOWN,ENSG00000143429.8,AC027612.6,transcribed_unprocessed_pseudogene,KNOWN,-,TSS_200,NON_CODING
chr2	91659986	91659987	0.286	0.926	0.64	.	ENST00000544283.4,AC027612.6-003,processed_transcript,KNOWN,ENSG00000143429.8,AC027612.6,transcribed_unprocessed_pseudogene,KNOWN,-,10kb_5prime,NON_CODING	ENST00000608018.4,AC027612.6-005,processed_transcript,KNOWN,ENSG00000143429.8,AC027612.6,transcribed_unprocessed_pseudogene,KNOWN,-,10kb_5prime,NON_CODING	ENST00000423774.1,AC027612.6-001,transcribed_unprocessed_pseudogene,KNOWN,ENSG00000143429.8,AC027612.6,transcribed_unprocessed_pseudogene,KNOWN,-,10kb_5prime,NON_CODING	ENST00000609777.4,AC027612.6-002,processed_transcript,KNOWN,ENSG00000143429.8,AC027612.6,transcribed_unprocessed_pseudogene,KNOWN,-,TSS_200,NON_CODING	ENST00000608501.4,AC027612.6-006,processed_transcript,KNOWN,ENSG00000143429.8,AC027612.6,transcribed_unprocessed_pseudogene,KNOWN,-,TSS_200,NON_CODING	ENST00000608531.1,AC027612.6-004,processed_transcript,KNOWN,ENSG00000143429.8,AC027612.6,transcribed_unprocessed_pseudogene,KNOWN,-,TSS_200,NON_CODING
chr2	91686173	91686174	0.127	0.874	0.747	Island	ENST00000436174.4,AC027612.3-002,processed_transcript,KNOWN,ENSG00000230572.4,AC027612.3,transcribed_unprocessed_pseudogene,KNOWN,-,5prime_UTR,NON_CODING	ENST00000456605.1,DRD5P1-001,processed_pseudogene,KNOWN,ENSG00000184303.5,DRD5P1,processed_pseudogene,KNOWN,-,1.5kb_5prime,NON_CODING
chr2	91686175	91686176	0.302	0.895	0.593	Island	ENST00000436174.4,AC027612.3-002,processed_transcript,KNOWN,ENSG00000230572.4,AC027612.3,transcribed_unprocessed_pseudogene,KNOWN,-,5prime_UTR,NON_CODING	ENST00000456605.1,DRD5P1-001,processed_pseudogene,KNOWN,ENSG00000184303.5,DRD5P1,processed_pseudogene,KNOWN,-,1.5kb_5prime,NON_CODING
chr2	91686188	91686189	0.169	0.864	0.695	Island	ENST00000436174.4,AC027612.3-002,processed_transcript,KNOWN,ENSG00000230572.4,AC027612.3,transcribed_unprocessed_pseudogene,KNOWN,-,5prime_UTR,NON_CODING	ENST00000456605.1,DRD5P1-001,processed_pseudogene,KNOWN,ENSG00000184303.5,DRD5P1,processed_pseudogene,KNOWN,-,1.5kb_5prime,NON_CODING
chr2	91686232	91686233	0.22	0.889	0.669	Island	ENST00000436174.4,AC027612.3-002,processed_transcript,KNOWN,ENSG00000230572.4,AC027612.3,transcribed_unprocessed_pseudogene,KNOWN,-,5prime_UTR,NON_CODING	ENST00000456605.1,DRD5P1-001,processed_pseudogene,KNOWN,ENSG00000184303.5,DRD5P1,processed_pseudogene,KNOWN,-,1.5kb_5prime,NON_CODING
chr2	91686259	91686260	0.283	0.871	0.588	Island	ENST00000436174.4,AC027612.3-002,processed_transcript,KNOWN,ENSG00000230572.4,AC027612.3,transcribed_unprocessed_pseudogene,KNOWN,-,5prime_UTR,NON_CODING	ENST00000456605.1,DRD5P1-001,processed_pseudogene,KNOWN,ENSG00000184303.5,DRD5P1,processed_pseudogene,KNOWN,-,1.5kb_5prime,NON_CODING
chr2	91686265	91686266	0.149	0.784	0.635	Island	ENST00000436174.4,AC027612.3-002,processed_transcript,KNOWN,ENSG00000230572.4,AC027612.3,transcribed_unprocessed_pseudogene,KNOWN,-,5prime_UTR,NON_CODING	ENST00000456605.1,DRD5P1-001,processed_pseudogene,KNOWN,ENSG00000184303.5,DRD5P1,processed_pseudogene,KNOWN,-,1.5kb_5prime,NON_CODING
chr2	91686283	91686284	0.157	0.8	0.643	Island	ENST00000436174.4,AC027612.3-002,processed_transcript,KNOWN,ENSG00000230572.4,AC027612.3,transcribed_unprocessed_pseudogene,KNOWN,-,5prime_UTR,NON_CODING	ENST00000456605.1,DRD5P1-001,processed_pseudogene,KNOWN,ENSG00000184303.5,DRD5P1,processed_pseudogene,KNOWN,-,1.5kb_5prime,NON_CODING
chr2	91686315	91686316	0.128	0.815	0.687	Island	ENST00000436174.4,AC027612.3-002,processed_transcript,KNOWN,ENSG00000230572.4,AC027612.3,transcribed_unprocessed_pseudogene,KNOWN,-,5prime_UTR,NON_CODING	ENST00000456605.1,DRD5P1-001,processed_pseudogene,KNOWN,ENSG00000184303.5,DRD5P1,processed_pseudogene,KNOWN,-,1.5kb_5prime,NON_CODING
chr2	91686317	91686318	0.217	0.841	0.624	Island	ENST00000436174.4,AC027612.3-002,processed_transcript,KNOWN,ENSG00000230572.4,AC027612.3,transcribed_unprocessed_pseudogene,KNOWN,-,5prime_UTR,NON_CODING	ENST00000456605.1,DRD5P1-001,processed_pseudogene,KNOWN,ENSG00000184303.5,DRD5P1,processed_pseudogene,KNOWN,-,1.5kb_5prime,NON_CODING
chr2	91686329	91686330	0.239	0.855	0.616	Island	ENST00000436174.4,AC027612.3-002,processed_transcript,KNOWN,ENSG00000230572.4,AC027612.3,transcribed_unprocessed_pseudogene,KNOWN,-,5prime_UTR,NON_CODING	ENST00000456605.1,DRD5P1-001,processed_pseudogene,KNOWN,ENSG00000184303.5,DRD5P1,processed_pseudogene,KNOWN,-,1.5kb_5prime,NON_CODING
chr2	91686331	91686332	0.238	0.945	0.707	Island	ENST00000436174.4,AC027612.3-002,processed_transcript,KNOWN,ENSG00000230572.4,AC027612.3,transcribed_unprocessed_pseudogene,KNOWN,-,5prime_UTR,NON_CODING	ENST00000456605.1,DRD5P1-001,processed_pseudogene,KNOWN,ENSG00000184303.5,DRD5P1,processed_pseudogene,KNOWN,-,1.5kb_5prime,NON_CODING
chr2	91686339	91686340	0.293	0.958	0.665	Island	ENST00000436174.4,AC027612.3-002,processed_transcript,KNOWN,ENSG00000230572.4,AC027612.3,transcribed_unprocessed_pseudogene,KNOWN,-,5prime_UTR,NON_CODING	ENST00000456605.1,DRD5P1-001,processed_pseudogene,KNOWN,ENSG00000184303.5,DRD5P1,processed_pseudogene,KNOWN,-,1.5kb_5prime,NON_CODING
chr2	91686384	91686385	0.273	0.969	0.696	Island	ENST00000436174.4,AC027612.3-002,processed_transcript,KNOWN,ENSG00000230572.4,AC027612.3,transcribed_unprocessed_pseudogene,KNOWN,-,5prime_UTR,NON_CODING	ENST00000456605.1,DRD5P1-001,processed_pseudogene,KNOWN,ENSG00000184303.5,DRD5P1,processed_pseudogene,KNOWN,-,1.5kb_5prime,NON_CODING
chr2	91686393	91686394	0.281	0.897	0.616	Island	ENST00000436174.4,AC027612.3-002,processed_transcript,KNOWN,ENSG00000230572.4,AC027612.3,transcribed_unprocessed_pseudogene,KNOWN,-,5prime_UTR,NON_CODING	ENST00000456605.1,DRD5P1-001,processed_pseudogene,KNOWN,ENSG00000184303.5,DRD5P1,processed_pseudogene,KNOWN,-,1.5kb_5prime,NON_CODING
chr2	91686430	91686431	0.263	0.895	0.632	Island	ENST00000436174.4,AC027612.3-002,processed_transcript,KNOWN,ENSG00000230572.4,AC027612.3,transcribed_unprocessed_pseudogene,KNOWN,-,5prime_UTR,NON_CODING	ENST00000456605.1,DRD5P1-001,processed_pseudogene,KNOWN,ENSG00000184303.5,DRD5P1,processed_pseudogene,KNOWN,-,1.5kb_5prime,NON_CODING
chr2	91749209	91749210	0.216	0.829	0.613	Island	ENST00000445234.1,AC027612.4-001,unprocessed_pseudogene,KNOWN,ENSG00000223703.1,AC027612.4,unprocessed_pseudogene,KNOWN,+,3prime_UTR,NON_CODING	ENST00000413684.1,AC027612.1-001,processed_pseudogene,KNOWN,ENSG00000232531.3,AC027612.1,processed_pseudogene,KNOWN,-,1.5kb_5prime,NON_CODING
chr2	91749241	91749242	0.2	0.792	0.592	Island	ENST00000445234.1,AC027612.4-001,unprocessed_pseudogene,KNOWN,ENSG00000223703.1,AC027612.4,unprocessed_pseudogene,KNOWN,+,3prime_UTR,NON_CODING	ENST00000413684.1,AC027612.1-001,processed_pseudogene,KNOWN,ENSG00000232531.3,AC027612.1,processed_pseudogene,KNOWN,-,1.5kb_5prime,NON_CODING
chr2	91809412	91809413	0.281	1	0.719	Island	ENST00000514060.2,IGKV1OR2-1-001,IG_V_pseudogene,KNOWN,ENSG00000235235.6,IGKV1OR2-1,IG_V_pseudogene,KNOWN,+,10kb_5prime,NON_CODING
chr2	91809419	91809420	0.365	0.965	0.6	Island	ENST00000514060.2,IGKV1OR2-1-001,IG_V_pseudogene,KNOWN,ENSG00000235235.6,IGKV1OR2-1,IG_V_pseudogene,KNOWN,+,10kb_5prime,NON_CODING
chr2	91809424	91809425	0.303	1	0.697	Island	ENST00000514060.2,IGKV1OR2-1-001,IG_V_pseudogene,KNOWN,ENSG00000235235.6,IGKV1OR2-1,IG_V_pseudogene,KNOWN,+,10kb_5prime,NON_CODING
chr2	91809442	91809443	0.188	0.906	0.718	Island	ENST00000514060.2,IGKV1OR2-1-001,IG_V_pseudogene,KNOWN,ENSG00000235235.6,IGKV1OR2-1,IG_V_pseudogene,KNOWN,+,10kb_5prime,NON_CODING
chr2	91809445	91809446	0.333	0.962	0.629	Island	ENST00000514060.2,IGKV1OR2-1-001,IG_V_pseudogene,KNOWN,ENSG00000235235.6,IGKV1OR2-1,IG_V_pseudogene,KNOWN,+,10kb_5prime,NON_CODING
chr2	91809462	91809463	0.25	0.946	0.696	Island	ENST00000514060.2,IGKV1OR2-1-001,IG_V_pseudogene,KNOWN,ENSG00000235235.6,IGKV1OR2-1,IG_V_pseudogene,KNOWN,+,10kb_5prime,NON_CODING
chr2	91809465	91809466	0.203	0.944	0.741	Island	ENST00000514060.2,IGKV1OR2-1-001,IG_V_pseudogene,KNOWN,ENSG00000235235.6,IGKV1OR2-1,IG_V_pseudogene,KNOWN,+,10kb_5prime,NON_CODING
chr2	91809468	91809469	0.395	0.982	0.587	Island	ENST00000514060.2,IGKV1OR2-1-001,IG_V_pseudogene,KNOWN,ENSG00000235235.6,IGKV1OR2-1,IG_V_pseudogene,KNOWN,+,10kb_5prime,NON_CODING
chr2	91809470	91809471	0.321	0.981	0.66	Island	ENST00000514060.2,IGKV1OR2-1-001,IG_V_pseudogene,KNOWN,ENSG00000235235.6,IGKV1OR2-1,IG_V_pseudogene,KNOWN,+,10kb_5prime,NON_CODING
chr2	91809485	91809486	0.286	0.965	0.679	Island	ENST00000514060.2,IGKV1OR2-1-001,IG_V_pseudogene,KNOWN,ENSG00000235235.6,IGKV1OR2-1,IG_V_pseudogene,KNOWN,+,10kb_5prime,NON_CODING
chr2	91809501	91809502	0.287	0.909	0.622	Island	ENST00000514060.2,IGKV1OR2-1-001,IG_V_pseudogene,KNOWN,ENSG00000235235.6,IGKV1OR2-1,IG_V_pseudogene,KNOWN,+,10kb_5prime,NON_CODING
chr2	91809518	91809519	0.29	0.883	0.593	Island	ENST00000514060.2,IGKV1OR2-1-001,IG_V_pseudogene,KNOWN,ENSG00000235235.6,IGKV1OR2-1,IG_V_pseudogene,KNOWN,+,10kb_5prime,NON_CODING
chr2	91809521	91809522	0.27	0.898	0.628	Island	ENST00000514060.2,IGKV1OR2-1-001,IG_V_pseudogene,KNOWN,ENSG00000235235.6,IGKV1OR2-1,IG_V_pseudogene,KNOWN,+,10kb_5prime,NON_CODING
chr2	91809524	91809525	0.253	0.895	0.642	Island	ENST00000514060.2,IGKV1OR2-1-001,IG_V_pseudogene,KNOWN,ENSG00000235235.6,IGKV1OR2-1,IG_V_pseudogene,KNOWN,+,10kb_5prime,NON_CODING
chr2	91809542	91809543	0.314	0.929	0.615	Island	ENST00000514060.2,IGKV1OR2-1-001,IG_V_pseudogene,KNOWN,ENSG00000235235.6,IGKV1OR2-1,IG_V_pseudogene,KNOWN,+,10kb_5prime,NON_CODING
chr2	91809548	91809549	0.178	0.952	0.774	Island	ENST00000514060.2,IGKV1OR2-1-001,IG_V_pseudogene,KNOWN,ENSG00000235235.6,IGKV1OR2-1,IG_V_pseudogene,KNOWN,+,10kb_5prime,NON_CODING
chr2	91809550	91809551	0.269	0.967	0.698	Island	ENST00000514060.2,IGKV1OR2-1-001,IG_V_pseudogene,KNOWN,ENSG00000235235.6,IGKV1OR2-1,IG_V_pseudogene,KNOWN,+,10kb_5prime,NON_CODING
chr2	91809561	91809562	0.186	0.94	0.754	Island	ENST00000514060.2,IGKV1OR2-1-001,IG_V_pseudogene,KNOWN,ENSG00000235235.6,IGKV1OR2-1,IG_V_pseudogene,KNOWN,+,10kb_5prime,NON_CODING
chr2	91809565	91809566	0.2	0.943	0.743	Island	ENST00000514060.2,IGKV1OR2-1-001,IG_V_pseudogene,KNOWN,ENSG00000235235.6,IGKV1OR2-1,IG_V_pseudogene,KNOWN,+,10kb_5prime,NON_CODING
chr2	91809568	91809569	0.2	0.954	0.754	Island	ENST00000514060.2,IGKV1OR2-1-001,IG_V_pseudogene,KNOWN,ENSG00000235235.6,IGKV1OR2-1,IG_V_pseudogene,KNOWN,+,10kb_5prime,NON_CODING
chr2	91809571	91809572	0.261	0.969	0.708	Island	ENST00000514060.2,IGKV1OR2-1-001,IG_V_pseudogene,KNOWN,ENSG00000235235.6,IGKV1OR2-1,IG_V_pseudogene,KNOWN,+,10kb_5prime,NON_CODING
chr2	91809573	91809574	0.187	0.902	0.715	Island	ENST00000514060.2,IGKV1OR2-1-001,IG_V_pseudogene,KNOWN,ENSG00000235235.6,IGKV1OR2-1,IG_V_pseudogene,KNOWN,+,10kb_5prime,NON_CODING
chr2	91809585	91809586	0.247	0.919	0.672	Island	ENST00000514060.2,IGKV1OR2-1-001,IG_V_pseudogene,KNOWN,ENSG00000235235.6,IGKV1OR2-1,IG_V_pseudogene,KNOWN,+,10kb_5prime,NON_CODING
chr2	91809606	91809607	0.192	0.849	0.657	Island	ENST00000514060.2,IGKV1OR2-1-001,IG_V_pseudogene,KNOWN,ENSG00000235235.6,IGKV1OR2-1,IG_V_pseudogene,KNOWN,+,10kb_5prime,NON_CODING
chr2	91809609	91809610	0.333	0.929	0.596	Island	ENST00000514060.2,IGKV1OR2-1-001,IG_V_pseudogene,KNOWN,ENSG00000235235.6,IGKV1OR2-1,IG_V_pseudogene,KNOWN,+,10kb_5prime,NON_CODING
chr2	91809639	91809640	0.134	0.851	0.717	Island	ENST00000514060.2,IGKV1OR2-1-001,IG_V_pseudogene,KNOWN,ENSG00000235235.6,IGKV1OR2-1,IG_V_pseudogene,KNOWN,+,10kb_5prime,NON_CODING
chr2	91809654	91809655	0.284	0.909	0.625	Island	ENST00000514060.2,IGKV1OR2-1-001,IG_V_pseudogene,KNOWN,ENSG00000235235.6,IGKV1OR2-1,IG_V_pseudogene,KNOWN,+,10kb_5prime,NON_CODING
chr2	91809678	91809679	0.282	0.958	0.676	Island	ENST00000514060.2,IGKV1OR2-1-001,IG_V_pseudogene,KNOWN,ENSG00000235235.6,IGKV1OR2-1,IG_V_pseudogene,KNOWN,+,10kb_5prime,NON_CODING
chr2	91809680	91809681	0.291	0.957	0.666	Island	ENST00000514060.2,IGKV1OR2-1-001,IG_V_pseudogene,KNOWN,ENSG00000235235.6,IGKV1OR2-1,IG_V_pseudogene,KNOWN,+,10kb_5prime,NON_CODING
chr2	91809893	91809894	0.121	0.955	0.834	Island	ENST00000514060.2,IGKV1OR2-1-001,IG_V_pseudogene,KNOWN,ENSG00000235235.6,IGKV1OR2-1,IG_V_pseudogene,KNOWN,+,10kb_5prime,NON_CODING
chr2	91809896	91809897	0.333	0.956	0.623	Island	ENST00000514060.2,IGKV1OR2-1-001,IG_V_pseudogene,KNOWN,ENSG00000235235.6,IGKV1OR2-1,IG_V_pseudogene,KNOWN,+,10kb_5prime,NON_CODING
chr2	91809910	91809911	0.175	0.938	0.763	Island	ENST00000514060.2,IGKV1OR2-1-001,IG_V_pseudogene,KNOWN,ENSG00000235235.6,IGKV1OR2-1,IG_V_pseudogene,KNOWN,+,10kb_5prime,NON_CODING
chr2	91809913	91809914	0.225	0.962	0.737	Island	ENST00000514060.2,IGKV1OR2-1-001,IG_V_pseudogene,KNOWN,ENSG00000235235.6,IGKV1OR2-1,IG_V_pseudogene,KNOWN,+,10kb_5prime,NON_CODING
chr2	91809916	91809917	0.25	0.935	0.685	Island	ENST00000514060.2,IGKV1OR2-1-001,IG_V_pseudogene,KNOWN,ENSG00000235235.6,IGKV1OR2-1,IG_V_pseudogene,KNOWN,+,10kb_5prime,NON_CODING
chr2	91809919	91809920	0.233	0.942	0.709	Island	ENST00000514060.2,IGKV1OR2-1-001,IG_V_pseudogene,KNOWN,ENSG00000235235.6,IGKV1OR2-1,IG_V_pseudogene,KNOWN,+,10kb_5prime,NON_CODING
chr2	91809922	91809923	0.186	0.979	0.793	Island	ENST00000514060.2,IGKV1OR2-1-001,IG_V_pseudogene,KNOWN,ENSG00000235235.6,IGKV1OR2-1,IG_V_pseudogene,KNOWN,+,10kb_5prime,NON_CODING
chr2	91809925	91809926	0.239	0.943	0.704	Island	ENST00000514060.2,IGKV1OR2-1-001,IG_V_pseudogene,KNOWN,ENSG00000235235.6,IGKV1OR2-1,IG_V_pseudogene,KNOWN,+,10kb_5prime,NON_CODING
chr2	91809928	91809929	0.159	0.961	0.802	Island	ENST00000514060.2,IGKV1OR2-1-001,IG_V_pseudogene,KNOWN,ENSG00000235235.6,IGKV1OR2-1,IG_V_pseudogene,KNOWN,+,10kb_5prime,NON_CODING
chr2	91809931	91809932	0.14	0.942	0.802	Island	ENST00000514060.2,IGKV1OR2-1-001,IG_V_pseudogene,KNOWN,ENSG00000235235.6,IGKV1OR2-1,IG_V_pseudogene,KNOWN,+,10kb_5prime,NON_CODING
chr2	91809934	91809935	0.196	0.961	0.765	Island	ENST00000514060.2,IGKV1OR2-1-001,IG_V_pseudogene,KNOWN,ENSG00000235235.6,IGKV1OR2-1,IG_V_pseudogene,KNOWN,+,10kb_5prime,NON_CODING
chr2	91809937	91809938	0.306	0.922	0.616	Island	ENST00000514060.2,IGKV1OR2-1-001,IG_V_pseudogene,KNOWN,ENSG00000235235.6,IGKV1OR2-1,IG_V_pseudogene,KNOWN,+,10kb_5prime,NON_CODING
chr2	91809940	91809941	0.275	0.925	0.65	Island	ENST00000514060.2,IGKV1OR2-1-001,IG_V_pseudogene,KNOWN,ENSG00000235235.6,IGKV1OR2-1,IG_V_pseudogene,KNOWN,+,10kb_5prime,NON_CODING
chr2	91809978	91809979	0.232	0.984	0.752	Island	ENST00000514060.2,IGKV1OR2-1-001,IG_V_pseudogene,KNOWN,ENSG00000235235.6,IGKV1OR2-1,IG_V_pseudogene,KNOWN,+,10kb_5prime,NON_CODING
chr2	91809998	91809999	0.321	0.973	0.652	Island	ENST00000514060.2,IGKV1OR2-1-001,IG_V_pseudogene,KNOWN,ENSG00000235235.6,IGKV1OR2-1,IG_V_pseudogene,KNOWN,+,10kb_5prime,NON_CODING
chr2	91810001	91810002	0.196	1	0.804	Island	ENST00000514060.2,IGKV1OR2-1-001,IG_V_pseudogene,KNOWN,ENSG00000235235.6,IGKV1OR2-1,IG_V_pseudogene,KNOWN,+,10kb_5prime,NON_CODING
chr2	91810004	91810005	0.37	0.974	0.604	Island	ENST00000514060.2,IGKV1OR2-1-001,IG_V_pseudogene,KNOWN,ENSG00000235235.6,IGKV1OR2-1,IG_V_pseudogene,KNOWN,+,10kb_5prime,NON_CODING
chr2	91810006	91810007	0.255	0.975	0.72	Island	ENST00000514060.2,IGKV1OR2-1-001,IG_V_pseudogene,KNOWN,ENSG00000235235.6,IGKV1OR2-1,IG_V_pseudogene,KNOWN,+,10kb_5prime,NON_CODING
chr2	91810017	91810018	0.143	0.957	0.814	Island	ENST00000514060.2,IGKV1OR2-1-001,IG_V_pseudogene,KNOWN,ENSG00000235235.6,IGKV1OR2-1,IG_V_pseudogene,KNOWN,+,10kb_5prime,NON_CODING
chr2	91810022	91810023	0.315	0.953	0.638	Island	ENST00000514060.2,IGKV1OR2-1-001,IG_V_pseudogene,KNOWN,ENSG00000235235.6,IGKV1OR2-1,IG_V_pseudogene,KNOWN,+,10kb_5prime,NON_CODING
chr2	91810186	91810187	0.289	0.964	0.675	Island	ENST00000514060.2,IGKV1OR2-1-001,IG_V_pseudogene,KNOWN,ENSG00000235235.6,IGKV1OR2-1,IG_V_pseudogene,KNOWN,+,10kb_5prime,NON_CODING
chr2	91810235	91810236	0.261	0.949	0.688	Island	ENST00000514060.2,IGKV1OR2-1-001,IG_V_pseudogene,KNOWN,ENSG00000235235.6,IGKV1OR2-1,IG_V_pseudogene,KNOWN,+,10kb_5prime,NON_CODING
chr2	91810240	91810241	0.321	0.95	0.629	Island	ENST00000514060.2,IGKV1OR2-1-001,IG_V_pseudogene,KNOWN,ENSG00000235235.6,IGKV1OR2-1,IG_V_pseudogene,KNOWN,+,10kb_5prime,NON_CODING
chr2	91810259	91810260	0.345	0.959	0.614	Island	ENST00000514060.2,IGKV1OR2-1-001,IG_V_pseudogene,KNOWN,ENSG00000235235.6,IGKV1OR2-1,IG_V_pseudogene,KNOWN,+,10kb_5prime,NON_CODING
chr2	91810275	91810276	0.367	0.97	0.603	Island	ENST00000514060.2,IGKV1OR2-1-001,IG_V_pseudogene,KNOWN,ENSG00000235235.6,IGKV1OR2-1,IG_V_pseudogene,KNOWN,+,10kb_5prime,NON_CODING
chr2	91810297	91810298	0.227	0.981	0.754	Island	ENST00000514060.2,IGKV1OR2-1-001,IG_V_pseudogene,KNOWN,ENSG00000235235.6,IGKV1OR2-1,IG_V_pseudogene,KNOWN,+,10kb_5prime,NON_CODING
chr2	91810313	91810314	0.273	0.977	0.704	Island	ENST00000514060.2,IGKV1OR2-1-001,IG_V_pseudogene,KNOWN,ENSG00000235235.6,IGKV1OR2-1,IG_V_pseudogene,KNOWN,+,10kb_5prime,NON_CODING
chr2	91810315	91810316	0.3	0.976	0.676	Island	ENST00000514060.2,IGKV1OR2-1-001,IG_V_pseudogene,KNOWN,ENSG00000235235.6,IGKV1OR2-1,IG_V_pseudogene,KNOWN,+,10kb_5prime,NON_CODING
chr2	91810321	91810322	0.393	1	0.607	Island	ENST00000514060.2,IGKV1OR2-1-001,IG_V_pseudogene,KNOWN,ENSG00000235235.6,IGKV1OR2-1,IG_V_pseudogene,KNOWN,+,10kb_5prime,NON_CODING
chr2	91810340	91810341	0.125	1	0.875	Island	ENST00000514060.2,IGKV1OR2-1-001,IG_V_pseudogene,KNOWN,ENSG00000235235.6,IGKV1OR2-1,IG_V_pseudogene,KNOWN,+,10kb_5prime,NON_CODING
chr2	91810400	91810401	0.25	0.846	0.596	Island	ENST00000514060.2,IGKV1OR2-1-001,IG_V_pseudogene,KNOWN,ENSG00000235235.6,IGKV1OR2-1,IG_V_pseudogene,KNOWN,+,10kb_5prime,NON_CODING
chr2	91810419	91810420	0.2	0.875	0.675	Island	ENST00000514060.2,IGKV1OR2-1-001,IG_V_pseudogene,KNOWN,ENSG00000235235.6,IGKV1OR2-1,IG_V_pseudogene,KNOWN,+,10kb_5prime,NON_CODING
chr2	91810422	91810423	0.294	0.882	0.588	Island	ENST00000514060.2,IGKV1OR2-1-001,IG_V_pseudogene,KNOWN,ENSG00000235235.6,IGKV1OR2-1,IG_V_pseudogene,KNOWN,+,10kb_5prime,NON_CODING
chr2	94590339	94590340	0.25	0.875	0.625	.	ENST00000561882.1,RP11-407P15.2-001,protein_coding,NOVEL,ENSG00000259916.1,RP11-407P15.2,protein_coding,NOVEL,+,Intron,NON_CODING	ENST00000562821.4,RP11-407P15.1-001,processed_transcript,KNOWN,ENSG00000261522.4,RP11-407P15.1,transcribed_unprocessed_pseudogene,KNOWN,-,10kb_5prime,NON_CODING	ENST00000562856.1,RP11-407P15.1-002,transcribed_unprocessed_pseudogene,KNOWN,ENSG00000261522.4,RP11-407P15.1,transcribed_unprocessed_pseudogene,KNOWN,-,10kb_5prime,NON_CODING
chr2	94857496	94857497	0.75	0.165	-0.585	Island	ENST00000432432.5,ANKRD20A8P-002,processed_transcript,KNOWN,ENSG00000229089.5,ANKRD20A8P,transcribed_unprocessed_pseudogene,KNOWN,-,1.5kb_5prime,NON_CODING	ENST00000446135.2,ANKRD20A8P-001,transcribed_unprocessed_pseudogene,KNOWN,ENSG00000229089.5,ANKRD20A8P,transcribed_unprocessed_pseudogene,KNOWN,-,1.5kb_5prime,NON_CODING	ENST00000618617.1,RP11-71B7.1-001,processed_pseudogene,KNOWN,ENSG00000278631.1,RP11-71B7.1,processed_pseudogene,KNOWN,+,10kb_5prime,NON_CODING	ENST00000568768.4,AC097374.2-003,processed_transcript,KNOWN,ENSG00000259848.7,AC097374.2,transcribed_unprocessed_pseudogene,KNOWN,-,10kb_3prime,NON_CODING
chr2	95267289	95267290	0.062	0.688	0.626	.	ENST00000317620.12,PROM2-201,protein_coding,KNOWN,ENSG00000155066.14,PROM2,protein_coding,KNOWN,+,10kb_5prime,NON_CODING	ENST00000403131.5,PROM2-002,protein_coding,KNOWN,ENSG00000155066.14,PROM2,protein_coding,KNOWN,+,10kb_5prime,NON_CODING	ENST00000317668.7,PROM2-001,protein_coding,KNOWN,ENSG00000155066.14,PROM2,protein_coding,KNOWN,+,10kb_5prime,NON_CODING	ENST00000487138.4,PROM2-003,retained_intron,KNOWN,ENSG00000155066.14,PROM2,protein_coding,KNOWN,+,10kb_5prime,NON_CODING	ENST00000463580.4,PROM2-006,processed_transcript,KNOWN,ENSG00000155066.14,PROM2,protein_coding,KNOWN,+,10kb_5prime,NON_CODING	ENST00000431567.4,PROM2-005,nonsense_mediated_decay,KNOWN,ENSG00000155066.14,PROM2,protein_coding,KNOWN,+,10kb_5prime,NON_CODING	ENST00000477767.1,PROM2-007,processed_transcript,KNOWN,ENSG00000155066.14,PROM2,protein_coding,KNOWN,+,10kb_5prime,NON_CODING	ENST00000614286.1,AC092835.2-003,protein_coding,PUTATIVE,ENSG00000233757.5,AC092835.2,protein_coding,NOVEL,+,10kb_3prime,NON_CODING	ENST00000610384.1,AC092835.2-004,processed_transcript,KNOWN,ENSG00000233757.5,AC092835.2,protein_coding,NOVEL,+,10kb_3prime,NON_CODING
chr2	96386474	96386475	0.214	1	0.786	.	.
chr2	100543112	100543113	0.182	0.828	0.646	.	.
chr2	101020067	101020068	0.182	1	0.818	.	ENST00000441435.1,RPL31-011,protein_coding,PUTATIVE,ENSG00000071082.9,RPL31,protein_coding,KNOWN,+,Intron,NON_CODING	ENST00000376840.7,TBC1D8-011,protein_coding,KNOWN,ENSG00000204634.11,TBC1D8,protein_coding,KNOWN,-,Intron,NON_CODING	ENST00000409318.1,TBC1D8-001,protein_coding,KNOWN,ENSG00000204634.11,TBC1D8,protein_coding,KNOWN,-,Intron,NON_CODING	ENST00000494011.1,TBC1D8-010,retained_intron,KNOWN,ENSG00000204634.11,TBC1D8,protein_coding,KNOWN,-,5prime_UTR,NON_CODING	ENST00000409028.7,RPL31-007,protein_coding,PUTATIVE,ENSG00000071082.9,RPL31,protein_coding,KNOWN,+,1.5kb_3prime,NON_CODING	ENST00000409650.4,RPL31-009,protein_coding,PUTATIVE,ENSG00000071082.9,RPL31,protein_coding,KNOWN,+,10kb_3prime,NON_CODING	ENST00000409038.4,RPL31-008,protein_coding,PUTATIVE,ENSG00000071082.9,RPL31,protein_coding,KNOWN,+,10kb_3prime,NON_CODING	ENST00000629034.1,Metazoa_SRP.353-201,misc_RNA,NOVEL,ENSG00000281681.1,Metazoa_SRP,misc_RNA,NOVEL,-,10kb_3prime,NON_CODING	ENST00000473937.4,TBC1D8-007,retained_intron,KNOWN,ENSG00000204634.11,TBC1D8,protein_coding,KNOWN,-,10kb_3prime,NON_CODING	ENST00000485875.1,TBC1D8-009,retained_intron,KNOWN,ENSG00000204634.11,TBC1D8,protein_coding,KNOWN,-,10kb_3prime,NON_CODING	ENST00000481317.1,TBC1D8-008,processed_transcript,KNOWN,ENSG00000204634.11,TBC1D8,protein_coding,KNOWN,-,10kb_3prime,NON_CODING
chr2	102063794	102063795	0.297	0.886	0.589	.	ENST00000452403.4,IL1R1-012,protein_coding,KNOWN,ENSG00000115594.10,IL1R1,protein_coding,KNOWN,+,1.5kb_5prime,NON_CODING	ENST00000424272.4,IL1R1-013,protein_coding,NOVEL,ENSG00000115594.10,IL1R1,protein_coding,KNOWN,+,10kb_5prime,NON_CODING	ENST00000409929.4,IL1R1-006,protein_coding,NOVEL,ENSG00000115594.10,IL1R1,protein_coding,KNOWN,+,10kb_5prime,NON_CODING
chr2	102064582	102064583	0.147	0.812	0.665	.	ENST00000452403.4,IL1R1-012,protein_coding,KNOWN,ENSG00000115594.10,IL1R1,protein_coding,KNOWN,+,5prime_UTR,NON_CODING	ENST00000424272.4,IL1R1-013,protein_coding,NOVEL,ENSG00000115594.10,IL1R1,protein_coding,KNOWN,+,10kb_5prime,NON_CODING	ENST00000409929.4,IL1R1-006,protein_coding,NOVEL,ENSG00000115594.10,IL1R1,protein_coding,KNOWN,+,10kb_5prime,NON_CODING
chr2	102064593	102064594	0.121	0.778	0.657	.	ENST00000452403.4,IL1R1-012,protein_coding,KNOWN,ENSG00000115594.10,IL1R1,protein_coding,KNOWN,+,5prime_UTR,NON_CODING	ENST00000424272.4,IL1R1-013,protein_coding,NOVEL,ENSG00000115594.10,IL1R1,protein_coding,KNOWN,+,10kb_5prime,NON_CODING	ENST00000409929.4,IL1R1-006,protein_coding,NOVEL,ENSG00000115594.10,IL1R1,protein_coding,KNOWN,+,10kb_5prime,NON_CODING
chr2	102863435	102863436	0.3	0.933	0.633	.	ENST00000611915.1,AC007251.2-001,lincRNA,KNOWN,ENSG00000277527.1,AC007251.2,lincRNA,NOVEL,-,10kb_3prime,NON_CODING
chr2	103023179	103023180	0.3	0.933	0.633	.	ENST00000453878.1,AC108051.3-002,lincRNA,KNOWN,ENSG00000224850.1,AC108051.3,lincRNA,NOVEL,+,10kb_3prime,NON_CODING
chr2	103777896	103777897	0.286	0.882	0.596	.	.
chr2	103909128	103909129	0.062	0.857	0.795	.	ENST00000537492.4,RP11-76I14.1-003,lincRNA,KNOWN,ENSG00000256637.5,RP11-76I14.1,lincRNA,NOVEL,+,3prime_UTR,NON_CODING	ENST00000544869.4,RP11-76I14.1-004,lincRNA,KNOWN,ENSG00000256637.5,RP11-76I14.1,lincRNA,NOVEL,+,3prime_UTR,NON_CODING
chr2	103959039	103959040	0.3	0.9	0.6	.	ENST00000537492.4,RP11-76I14.1-003,lincRNA,KNOWN,ENSG00000256637.5,RP11-76I14.1,lincRNA,NOVEL,+,3prime_UTR,NON_CODING	ENST00000544869.4,RP11-76I14.1-004,lincRNA,KNOWN,ENSG00000256637.5,RP11-76I14.1,lincRNA,NOVEL,+,3prime_UTR,NON_CODING	ENST00000614829.1,DAOA-AS1_2.1-201,misc_RNA,NOVEL,ENSG00000273515.1,DAOA-AS1_2,misc_RNA,NOVEL,-,10kb_5prime,NON_CODING
chr2	104632802	104632803	0.385	1	0.615	.	.
chr2	104914276	104914277	0.412	1	0.588	.	ENST00000598623.1,RP11-13J10.1-001,sense_overlapping,KNOWN,ENSG00000269707.1,RP11-13J10.1,sense_overlapping,NOVEL,+,3prime_UTR,NON_CODING
chr2	106078252	106078253	0.222	1	0.778	.	ENST00000409944.4,C2orf40-002,protein_coding,PUTATIVE,ENSG00000119147.8,C2orf40,protein_coding,KNOWN,+,1.5kb_3prime,NON_CODING	ENST00000238044.6,C2orf40-001,protein_coding,KNOWN,ENSG00000119147.8,C2orf40,protein_coding,KNOWN,+,1.5kb_3prime,NON_CODING	ENST00000437659.1,C2orf40-005,protein_coding,PUTATIVE,ENSG00000119147.8,C2orf40,protein_coding,KNOWN,+,1.5kb_3prime,NON_CODING	ENST00000479337.1,C2orf40-003,retained_intron,KNOWN,ENSG00000119147.8,C2orf40,protein_coding,KNOWN,+,1.5kb_3prime,NON_CODING	ENST00000493478.4,C2orf40-004,processed_transcript,KNOWN,ENSG00000119147.8,C2orf40,protein_coding,KNOWN,+,10kb_3prime,NON_CODING	ENST00000489174.1,C2orf40-006,processed_transcript,KNOWN,ENSG00000119147.8,C2orf40,protein_coding,KNOWN,+,10kb_3prime,NON_CODING
chr2	107003404	107003405	0.32	0.96	0.64	.	.
chr2	108209423	108209424	0.235	0.909	0.674	.	ENST00000445083.1,AC019100.3-001,antisense,KNOWN,ENSG00000225328.1,AC019100.3,antisense,NOVEL,-,5prime_UTR,NON_CODING
chr2	108230049	108230050	0.267	0.929	0.662	.	ENST00000444575.2,RP11-443K8.2-001,processed_pseudogene,KNOWN,ENSG00000236877.2,RP11-443K8.2,processed_pseudogene,KNOWN,-,10kb_5prime,NON_CODING
chr2	108266112	108266113	0.188	0.831	0.643	.	ENST00000329106.2,SULT1C3-001,protein_coding,KNOWN,ENSG00000196228.3,SULT1C3,protein_coding,KNOWN,+,1.5kb_3prime,NON_CODING
chr2	108619967	108619968	0.118	0.833	0.715	.	ENST00000544547.4,LIMS1-202,protein_coding,KNOWN,ENSG00000169756.15,LIMS1,protein_coding,KNOWN,+,Intron,NON_CODING	ENST00000428064.4,LIMS1-007,protein_coding,PUTATIVE,ENSG00000169756.15,LIMS1,protein_coding,KNOWN,+,Intron,NON_CODING	ENST00000410093.4,LIMS1-006,protein_coding,PUTATIVE,ENSG00000169756.15,LIMS1,protein_coding,KNOWN,+,Intron,NON_CODING	ENST00000332345.9,LIMS1-002,protein_coding,KNOWN,ENSG00000169756.15,LIMS1,protein_coding,KNOWN,+,5prime_UTR,NON_CODING	ENST00000393310.4,LIMS1-001,protein_coding,KNOWN,ENSG00000169756.15,LIMS1,protein_coding,KNOWN,+,5prime_UTR,NON_CODING	ENST00000449684.5,LIMS1-008,processed_transcript,KNOWN,ENSG00000169756.15,LIMS1,protein_coding,KNOWN,+,1.5kb_5prime,NON_CODING	ENST00000409441.4,LIMS1-003,protein_coding,KNOWN,ENSG00000169756.15,LIMS1,protein_coding,KNOWN,+,1.5kb_5prime,NON_CODING	ENST00000422797.4,LIMS1-004,nonsense_mediated_decay,KNOWN,ENSG00000169756.15,LIMS1,protein_coding,KNOWN,+,1.5kb_5prime,NON_CODING
chr2	109443900	109443901	0.4	1	0.6	.	ENST00000309415.7,SH3RF3-001,protein_coding,KNOWN,ENSG00000172985.10,SH3RF3,protein_coding,KNOWN,+,Intron,NON_CODING
chr2	109699874	109699875	0.129	0.778	0.649	.	.
chr2	109716838	109716839	0.25	0.867	0.617	.	.
chr2	109716840	109716841	0.25	0.923	0.673	.	.
chr2	110212279	110212280	0.608	0.023	-0.585	Island	ENST00000414416.2,LINC00116-001,protein_coding,PUTATIVE,ENSG00000175701.9,LINC00116,protein_coding,KNOWN,-,3prime_UTR,NON_CODING	ENST00000611969.3,LINC00116-003,protein_coding,NOVEL,ENSG00000175701.9,LINC00116,protein_coding,KNOWN,-,3prime_UTR,NON_CODING	ENST00000426713.1,LINC00116-002,protein_coding,NOVEL,ENSG00000175701.9,LINC00116,protein_coding,KNOWN,-,3prime_UTR,NON_CODING	ENST00000316534.7,NPHP1-002,protein_coding,KNOWN,ENSG00000144061.11,NPHP1,protein_coding,KNOWN,-,10kb_5prime,NON_CODING	ENST00000445609.5,NPHP1-011,protein_coding,KNOWN,ENSG00000144061.11,NPHP1,protein_coding,KNOWN,-,10kb_5prime,NON_CODING	ENST00000393272.6,NPHP1-001,protein_coding,KNOWN,ENSG00000144061.11,NPHP1,protein_coding,KNOWN,-,10kb_5prime,NON_CODING	ENST00000496524.4,NPHP1-005,retained_intron,KNOWN,ENSG00000144061.11,NPHP1,protein_coding,KNOWN,-,10kb_5prime,NON_CODING	ENST00000461707.4,NPHP1-006,retained_intron,KNOWN,ENSG00000144061.11,NPHP1,protein_coding,KNOWN,-,10kb_5prime,NON_CODING	ENST00000355301.7,NPHP1-004,protein_coding,KNOWN,ENSG00000144061.11,NPHP1,protein_coding,KNOWN,-,10kb_5prime,NON_CODING	ENST00000417665.4,NPHP1-007,protein_coding,NOVEL,ENSG00000144061.11,NPHP1,protein_coding,KNOWN,-,10kb_5prime,NON_CODING	ENST00000418527.1,NPHP1-003,protein_coding,PUTATIVE,ENSG00000144061.11,NPHP1,protein_coding,KNOWN,-,10kb_5prime,NON_CODING	ENST00000449600.1,NPHP1-008,nonsense_mediated_decay,KNOWN,ENSG00000144061.11,NPHP1,protein_coding,KNOWN,-,10kb_5prime,NON_CODING
chr2	110212300	110212301	0.619	0.026	-0.593	Island	ENST00000414416.2,LINC00116-001,protein_coding,PUTATIVE,ENSG00000175701.9,LINC00116,protein_coding,KNOWN,-,3prime_UTR,NON_CODING	ENST00000611969.3,LINC00116-003,protein_coding,NOVEL,ENSG00000175701.9,LINC00116,protein_coding,KNOWN,-,3prime_UTR,NON_CODING	ENST00000426713.1,LINC00116-002,protein_coding,NOVEL,ENSG00000175701.9,LINC00116,protein_coding,KNOWN,-,3prime_UTR,NON_CODING	ENST00000316534.7,NPHP1-002,protein_coding,KNOWN,ENSG00000144061.11,NPHP1,protein_coding,KNOWN,-,10kb_5prime,NON_CODING	ENST00000445609.5,NPHP1-011,protein_coding,KNOWN,ENSG00000144061.11,NPHP1,protein_coding,KNOWN,-,10kb_5prime,NON_CODING	ENST00000393272.6,NPHP1-001,protein_coding,KNOWN,ENSG00000144061.11,NPHP1,protein_coding,KNOWN,-,10kb_5prime,NON_CODING	ENST00000496524.4,NPHP1-005,retained_intron,KNOWN,ENSG00000144061.11,NPHP1,protein_coding,KNOWN,-,10kb_5prime,NON_CODING	ENST00000461707.4,NPHP1-006,retained_intron,KNOWN,ENSG00000144061.11,NPHP1,protein_coding,KNOWN,-,10kb_5prime,NON_CODING	ENST00000355301.7,NPHP1-004,protein_coding,KNOWN,ENSG00000144061.11,NPHP1,protein_coding,KNOWN,-,10kb_5prime,NON_CODING	ENST00000417665.4,NPHP1-007,protein_coding,NOVEL,ENSG00000144061.11,NPHP1,protein_coding,KNOWN,-,10kb_5prime,NON_CODING	ENST00000418527.1,NPHP1-003,protein_coding,PUTATIVE,ENSG00000144061.11,NPHP1,protein_coding,KNOWN,-,10kb_5prime,NON_CODING	ENST00000449600.1,NPHP1-008,nonsense_mediated_decay,KNOWN,ENSG00000144061.11,NPHP1,protein_coding,KNOWN,-,10kb_5prime,NON_CODING
chr2	110246309	110246310	0.957	0.28	-0.677	Island	ENST00000562665.4,RP11-1223D19.1-004,lincRNA,KNOWN,ENSG00000261760.5,RP11-1223D19.1,lincRNA,NOVEL,+,3prime_UTR,NON_CODING	ENST00000568189.4,RP11-1223D19.1-009,lincRNA,KNOWN,ENSG00000261760.5,RP11-1223D19.1,lincRNA,NOVEL,+,3prime_UTR,NON_CODING	ENST00000564038.4,RP11-1223D19.1-007,lincRNA,KNOWN,ENSG00000261760.5,RP11-1223D19.1,lincRNA,NOVEL,+,3prime_UTR,NON_CODING	ENST00000566951.4,RP11-1223D19.1-008,lincRNA,KNOWN,ENSG00000261760.5,RP11-1223D19.1,lincRNA,NOVEL,+,3prime_UTR,NON_CODING	ENST00000568756.5,RP11-1223D19.1-011,lincRNA,KNOWN,ENSG00000261760.5,RP11-1223D19.1,lincRNA,NOVEL,+,3prime_UTR,NON_CODING	ENST00000562613.1,RP11-1223D19.1-010,lincRNA,KNOWN,ENSG00000261760.5,RP11-1223D19.1,lincRNA,NOVEL,+,3prime_UTR,NON_CODING	ENST00000414416.2,LINC00116-001,protein_coding,PUTATIVE,ENSG00000175701.9,LINC00116,protein_coding,KNOWN,-,1.5kb_5prime,NON_CODING	ENST00000561715.1,RP11-1223D19.1-005,lincRNA,KNOWN,ENSG00000261760.5,RP11-1223D19.1,lincRNA,NOVEL,+,1.5kb_3prime,NON_CODING
chr2	112432880	112432881	0.65	0.034	-0.616	Island	ENST00000302558.6,RGPD8-006,protein_coding,KNOWN,ENSG00000169629.10,RGPD8,protein_coding,KNOWN,-,Intron,NON_CODING	ENST00000330575.8,RGPD8-007,protein_coding,PUTATIVE,ENSG00000169629.10,RGPD8,protein_coding,KNOWN,-,Intron,NON_CODING	ENST00000496537.1,RGPD8-003,protein_coding,PUTATIVE,ENSG00000169629.10,RGPD8,protein_coding,KNOWN,-,Intron,NON_CODING	ENST00000409750.4,RGPD8-001,protein_coding,NOVEL,ENSG00000169629.10,RGPD8,protein_coding,KNOWN,-,5prime_UTR,NON_CODING
chr2	112902055	112902056	0.286	0.966	0.68	.	.
chr2	113432395	113432396	0.974	0.389	-0.585	.	ENST00000608834.1,RP11-480C16.1-001,lincRNA,KNOWN,ENSG00000272563.1,RP11-480C16.1,lincRNA,NOVEL,+,1.5kb_5prime,NON_CODING	ENST00000259199.7,CBWD2-001,protein_coding,KNOWN,ENSG00000136682.13,CBWD2,protein_coding,KNOWN,+,10kb_5prime,NON_CODING	ENST00000416503.5,CBWD2-201,protein_coding,KNOWN,ENSG00000136682.13,CBWD2,protein_coding,KNOWN,+,10kb_5prime,NON_CODING	ENST00000433343.5,CBWD2-202,protein_coding,KNOWN,ENSG00000136682.13,CBWD2,protein_coding,KNOWN,+,10kb_5prime,NON_CODING	ENST00000358604.6,CBWD2-004,nonsense_mediated_decay,KNOWN,ENSG00000136682.13,CBWD2,protein_coding,KNOWN,+,10kb_5prime,NON_CODING	ENST00000463627.1,CBWD2-014,retained_intron,KNOWN,ENSG00000136682.13,CBWD2,protein_coding,KNOWN,+,10kb_5prime,NON_CODING	ENST00000456188.4,CBWD2-006,nonsense_mediated_decay,KNOWN,ENSG00000136682.13,CBWD2,protein_coding,KNOWN,+,10kb_5prime,NON_CODING	ENST00000490323.4,CBWD2-005,retained_intron,KNOWN,ENSG00000136682.13,CBWD2,protein_coding,KNOWN,+,10kb_5prime,NON_CODING	ENST00000492566.1,CBWD2-015,retained_intron,KNOWN,ENSG00000136682.13,CBWD2,protein_coding,KNOWN,+,10kb_5prime,NON_CODING	ENST00000422178.1,AC016745.3-001,antisense,KNOWN,ENSG00000234997.1,AC016745.3,antisense,NOVEL,+,10kb_3prime,NON_CODING
chr2	113818657	113818658	0.095	0.739	0.644	.	.
chr2	115060629	115060630	0.182	0.929	0.747	.	ENST00000410059.4,DPP10-001,protein_coding,KNOWN,ENSG00000175497.15,DPP10,protein_coding,KNOWN,+,Intron,NON_CODING	ENST00000436732.4,DPP10-008,protein_coding,PUTATIVE,ENSG00000175497.15,DPP10,protein_coding,KNOWN,+,5prime_UTR,NON_CODING	ENST00000409163.4,DPP10-002,protein_coding,PUTATIVE,ENSG00000175497.15,DPP10,protein_coding,KNOWN,+,5prime_UTR,NON_CODING	ENST00000461250.4,DPP10-003,retained_intron,KNOWN,ENSG00000175497.15,DPP10,protein_coding,KNOWN,+,3prime_UTR,NON_CODING	ENST00000492708.1,DPP10-010,processed_transcript,KNOWN,ENSG00000175497.15,DPP10,protein_coding,KNOWN,+,10kb_5prime,NON_CODING	ENST00000393146.5,DPP10-009,protein_coding,PUTATIVE,ENSG00000175497.15,DPP10,protein_coding,KNOWN,+,10kb_5prime,NON_CODING
chr2	118843420	118843421	0.75	0.065	-0.685	Shore	ENST00000295206.6,EN1-001,protein_coding,KNOWN,ENSG00000163064.6,EN1,protein_coding,KNOWN,-,Intron,NON_CODING	ENST00000546667.1,EN1-002,processed_transcript,KNOWN,ENSG00000163064.6,EN1,protein_coding,KNOWN,-,5prime_UTR,NON_CODING	ENST00000584273.1,RP11-19E11.1-002,lincRNA,KNOWN,ENSG00000258910.2,RP11-19E11.1,lincRNA,NOVEL,-,10kb_5prime,NON_CODING	ENST00000557729.1,RP11-19E11.1-001,lincRNA,KNOWN,ENSG00000258910.2,RP11-19E11.1,lincRNA,NOVEL,-,10kb_5prime,NON_CODING
chr2	118970832	118970833	0.325	0.926	0.601	.	ENST00000327097.4,MARCO-001,protein_coding,KNOWN,ENSG00000019169.10,MARCO,protein_coding,KNOWN,+,Intron,NON_CODING	ENST00000412481.1,MARCO-003,protein_coding,PUTATIVE,ENSG00000019169.10,MARCO,protein_coding,KNOWN,+,1.5kb_3prime,NON_CODING
chr2	120740662	120740663	0.773	0.1	-0.673	Shore	ENST00000418323.4,GLI2-007,protein_coding,NOVEL,ENSG00000074047.19,GLI2,protein_coding,KNOWN,+,5prime_UTR,NON_CODING	ENST00000482119.4,GLI2-014,processed_transcript,KNOWN,ENSG00000074047.19,GLI2,protein_coding,KNOWN,+,3prime_UTR,NON_CODING	ENST00000472722.4,GLI2-015,retained_intron,KNOWN,ENSG00000074047.19,GLI2,protein_coding,KNOWN,+,3prime_UTR,NON_CODING
chr2	120937555	120937556	0.176	0.793	0.617	.	ENST00000445186.4,GLI2-005,nonsense_mediated_decay,KNOWN,ENSG00000074047.19,GLI2,protein_coding,KNOWN,+,Intron,NON_CODING	ENST00000452692.4,GLI2-002,nonsense_mediated_decay,KNOWN,ENSG00000074047.19,GLI2,protein_coding,KNOWN,+,Intron,NON_CODING	ENST00000341310.9,GLI2-006,nonsense_mediated_decay,KNOWN,ENSG00000074047.19,GLI2,protein_coding,KNOWN,+,Intron,NON_CODING	ENST00000438299.4,GLI2-001,nonsense_mediated_decay,KNOWN,ENSG00000074047.19,GLI2,protein_coding,KNOWN,+,Intron,NON_CODING	ENST00000452319.4,GLI2-009,protein_coding,NOVEL,ENSG00000074047.19,GLI2,protein_coding,KNOWN,+,Intron,NON_CODING	ENST00000361492.7,GLI2-202,protein_coding,KNOWN,ENSG00000074047.19,GLI2,protein_coding,KNOWN,+,Intron,NON_CODING	ENST00000360874.9,GLI2-012,protein_coding,PUTATIVE,ENSG00000074047.19,GLI2,protein_coding,KNOWN,+,Intron,NON_CODING	ENST00000314490.14,GLI2-201,protein_coding,KNOWN,ENSG00000074047.19,GLI2,protein_coding,KNOWN,+,5prime_UTR,NON_CODING	ENST00000482119.4,GLI2-014,processed_transcript,KNOWN,ENSG00000074047.19,GLI2,protein_coding,KNOWN,+,3prime_UTR,NON_CODING	ENST00000472722.4,GLI2-015,retained_intron,KNOWN,ENSG00000074047.19,GLI2,protein_coding,KNOWN,+,3prime_UTR,NON_CODING	ENST00000435313.5,GLI2-008,processed_transcript,KNOWN,ENSG00000074047.19,GLI2,protein_coding,KNOWN,+,3prime_UTR,NON_CODING	ENST00000433812.1,GLI2-011,nonsense_mediated_decay,KNOWN,ENSG00000074047.19,GLI2,protein_coding,KNOWN,+,3prime_UTR,NON_CODING	ENST00000437950.4,GLI2-004,nonsense_mediated_decay,KNOWN,ENSG00000074047.19,GLI2,protein_coding,KNOWN,+,Intron_1,NON_CODING
chr2	120937748	120937749	0.182	0.923	0.741	.	ENST00000445186.4,GLI2-005,nonsense_mediated_decay,KNOWN,ENSG00000074047.19,GLI2,protein_coding,KNOWN,+,Intron,NON_CODING	ENST00000452692.4,GLI2-002,nonsense_mediated_decay,KNOWN,ENSG00000074047.19,GLI2,protein_coding,KNOWN,+,Intron,NON_CODING	ENST00000341310.9,GLI2-006,nonsense_mediated_decay,KNOWN,ENSG00000074047.19,GLI2,protein_coding,KNOWN,+,Intron,NON_CODING	ENST00000438299.4,GLI2-001,nonsense_mediated_decay,KNOWN,ENSG00000074047.19,GLI2,protein_coding,KNOWN,+,Intron,NON_CODING	ENST00000452319.4,GLI2-009,protein_coding,NOVEL,ENSG00000074047.19,GLI2,protein_coding,KNOWN,+,Intron,NON_CODING	ENST00000361492.7,GLI2-202,protein_coding,KNOWN,ENSG00000074047.19,GLI2,protein_coding,KNOWN,+,Intron,NON_CODING	ENST00000360874.9,GLI2-012,protein_coding,PUTATIVE,ENSG00000074047.19,GLI2,protein_coding,KNOWN,+,Intron,NON_CODING	ENST00000314490.14,GLI2-201,protein_coding,KNOWN,ENSG00000074047.19,GLI2,protein_coding,KNOWN,+,5prime_UTR,NON_CODING	ENST00000482119.4,GLI2-014,processed_transcript,KNOWN,ENSG00000074047.19,GLI2,protein_coding,KNOWN,+,3prime_UTR,NON_CODING	ENST00000472722.4,GLI2-015,retained_intron,KNOWN,ENSG00000074047.19,GLI2,protein_coding,KNOWN,+,3prime_UTR,NON_CODING	ENST00000435313.5,GLI2-008,processed_transcript,KNOWN,ENSG00000074047.19,GLI2,protein_coding,KNOWN,+,3prime_UTR,NON_CODING	ENST00000433812.1,GLI2-011,nonsense_mediated_decay,KNOWN,ENSG00000074047.19,GLI2,protein_coding,KNOWN,+,3prime_UTR,NON_CODING	ENST00000437950.4,GLI2-004,nonsense_mediated_decay,KNOWN,ENSG00000074047.19,GLI2,protein_coding,KNOWN,+,Intron_1,NON_CODING
chr2	124632511	124632512	0.385	1	0.615	.	ENST00000431078.1,CNTNAP5-001,protein_coding,KNOWN,ENSG00000155052.14,CNTNAP5,protein_coding,KNOWN,+,Intron,NON_CODING
chr2	125189898	125189899	0.4	1	0.6	.	.
chr2	126341018	126341019	0.182	0.846	0.664	.	ENST00000435352.1,AC023347.1-001,lincRNA,KNOWN,ENSG00000235774.1,AC023347.1,lincRNA,NOVEL,+,3prime_UTR,NON_CODING
chr2	127543359	127543360	0.154	0.929	0.775	.	ENST00000428314.4,MYO7B-201,protein_coding,KNOWN,ENSG00000169994.17,MYO7B,protein_coding,KNOWN,+,5prime_UTR,NON_CODING
chr2	127817259	127817260	0.294	0.929	0.635	.	ENST00000322313.7,WDR33-001,protein_coding,KNOWN,ENSG00000136709.10,WDR33,protein_coding,KNOWN,-,10kb_5prime,NON_CODING	ENST00000436787.4,WDR33-004,protein_coding,PUTATIVE,ENSG00000136709.10,WDR33,protein_coding,KNOWN,-,10kb_5prime,NON_CODING	ENST00000393006.4,WDR33-003,protein_coding,KNOWN,ENSG00000136709.10,WDR33,protein_coding,KNOWN,-,10kb_5prime,NON_CODING	ENST00000409658.6,WDR33-002,protein_coding,KNOWN,ENSG00000136709.10,WDR33,protein_coding,KNOWN,-,10kb_5prime,NON_CODING	ENST00000408998.1,WDR33-005,protein_coding,KNOWN,ENSG00000136709.10,WDR33,protein_coding,KNOWN,-,10kb_5prime,NON_CODING
chr2	128054456	128054457	0	0.977	0.977	.	.
chr2	128369831	128369832	0.833	0.235	-0.598	.	.
chr2	128493475	128493476	0.16	0.778	0.618	Island	.
chr2	131394312	131394313	0.867	0.25	-0.617	Shore	ENST00000413613.1,MED15P3-001,processed_pseudogene,KNOWN,ENSG00000226831.1,MED15P3,processed_pseudogene,KNOWN,-,1.5kb_3prime,NON_CODING	ENST00000419962.1,MTND2P18-001,unprocessed_pseudogene,KNOWN,ENSG00000234939.1,MTND2P18,unprocessed_pseudogene,KNOWN,-,10kb_5prime,NON_CODING	ENST00000440488.1,MTND1P26-001,unprocessed_pseudogene,KNOWN,ENSG00000234576.1,MTND1P26,unprocessed_pseudogene,KNOWN,-,10kb_5prime,NON_CODING	ENST00000437751.1,LINC01120-001,lincRNA,KNOWN,ENSG00000223631.1,LINC01120,lincRNA,NOVEL,+,10kb_5prime,NON_CODING	ENST00000620841.1,RP11-109E12.4-001,unprocessed_pseudogene,KNOWN,ENSG00000276460.1,RP11-109E12.4,unprocessed_pseudogene,KNOWN,-,10kb_3prime,NON_CODING
chr2	131403991	131403992	0.333	0.96	0.627	.	ENST00000437751.1,LINC01120-001,lincRNA,KNOWN,ENSG00000223631.1,LINC01120,lincRNA,NOVEL,+,3prime_UTR,NON_CODING	ENST00000413613.1,MED15P3-001,processed_pseudogene,KNOWN,ENSG00000226831.1,MED15P3,processed_pseudogene,KNOWN,-,10kb_5prime,NON_CODING	ENST00000620841.1,RP11-109E12.4-001,unprocessed_pseudogene,KNOWN,ENSG00000276460.1,RP11-109E12.4,unprocessed_pseudogene,KNOWN,-,10kb_5prime,NON_CODING
chr2	131970812	131970813	0.105	0.722	0.617	.	ENST00000419362.1,AJ239322.1-001,lincRNA,KNOWN,ENSG00000235615.2,AJ239322.1,lincRNA,NOVEL,-,5prime_UTR,NON_CODING	ENST00000421696.2,AJ239322.3-001,lincRNA,KNOWN,ENSG00000244337.2,AJ239322.3,lincRNA,NOVEL,+,10kb_3prime,NON_CODING
chr2	132031386	132031387	0.05	0.667	0.617	.	ENST00000450396.1,AC093787.1-001,processed_pseudogene,KNOWN,ENSG00000226886.1,AC093787.1,processed_pseudogene,KNOWN,-,10kb_3prime,NON_CODING
chr2	132244139	132244140	0.326	0.914	0.588	.	ENST00000470729.4,ANKRD30BL-002,processed_transcript,KNOWN,ENSG00000163046.14,ANKRD30BL,protein_coding,KNOWN,-,5prime_UTR,NON_CODING	ENST00000365304.1,RNA5-8SP5-201,rRNA,KNOWN,ENSG00000202174.1,RNA5-8SP5,rRNA,KNOWN,-,10kb_3prime,NON_CODING
chr2	133600418	133600419	0.9	0.273	-0.627	.	ENST00000363838.1,RN7SKP93-201,misc_RNA,KNOWN,ENSG00000200708.1,RN7SKP93,misc_RNA,KNOWN,+,10kb_3prime,NON_CODING
chr2	133600481	133600482	0.906	0.214	-0.692	.	ENST00000363838.1,RN7SKP93-201,misc_RNA,KNOWN,ENSG00000200708.1,RN7SKP93,misc_RNA,KNOWN,+,10kb_3prime,NON_CODING
chr2	133600508	133600509	0.829	0.185	-0.644	.	ENST00000363838.1,RN7SKP93-201,misc_RNA,KNOWN,ENSG00000200708.1,RN7SKP93,misc_RNA,KNOWN,+,10kb_3prime,NON_CODING
chr2	133600534	133600535	0.844	0.185	-0.659	.	ENST00000363838.1,RN7SKP93-201,misc_RNA,KNOWN,ENSG00000200708.1,RN7SKP93,misc_RNA,KNOWN,+,10kb_3prime,NON_CODING
chr2	135334767	135334768	0.077	1	0.923	.	ENST00000401392.4,ZRANB3-002,protein_coding,NOVEL,ENSG00000121988.16,ZRANB3,protein_coding,KNOWN,-,Intron,NON_CODING	ENST00000264159.9,ZRANB3-001,protein_coding,KNOWN,ENSG00000121988.16,ZRANB3,protein_coding,KNOWN,-,Intron,NON_CODING	ENST00000403017.2,ZRANB3-003,nonsense_mediated_decay,KNOWN,ENSG00000121988.16,ZRANB3,protein_coding,KNOWN,-,Intron,NON_CODING	ENST00000536680.4,ZRANB3-201,protein_coding,KNOWN,ENSG00000121988.16,ZRANB3,protein_coding,KNOWN,-,5prime_UTR,NON_CODING	ENST00000452187.5,ZRANB3-004,processed_transcript,KNOWN,ENSG00000121988.16,ZRANB3,protein_coding,KNOWN,-,5prime_UTR,NON_CODING
chr2	136181448	136181449	0.214	0.821	0.607	.	.
chr2	136238785	136238786	0.188	0.848	0.66	.	ENST00000624070.1,RP11-1193F23.1-001,TEC,KNOWN,ENSG00000279024.1,RP11-1193F23.1,TEC,KNOWN,+,10kb_3prime,NON_CODING
chr2	136238789	136238790	0.258	0.853	0.595	.	ENST00000624070.1,RP11-1193F23.1-001,TEC,KNOWN,ENSG00000279024.1,RP11-1193F23.1,TEC,KNOWN,+,10kb_3prime,NON_CODING
chr2	136805582	136805583	0.25	0.895	0.645	.	ENST00000472720.4,THSD7B-002,nonsense_mediated_decay,KNOWN,ENSG00000144229.10,THSD7B,protein_coding,KNOWN,+,5prime_UTR,NON_CODING	ENST00000409968.4,THSD7B-001,protein_coding,NOVEL,ENSG00000144229.10,THSD7B,protein_coding,KNOWN,+,5prime_UTR,NON_CODING
chr2	137748833	137748834	0.238	0.938	0.7	.	.
chr2	137929650	137929651	0.237	0.833	0.596	.	.
chr2	138522069	138522070	0.85	0.259	-0.591	.	ENST00000280098.7,SPOPL-001,protein_coding,KNOWN,ENSG00000144228.7,SPOPL,protein_coding,KNOWN,+,5prime_UTR,NON_CODING	ENST00000430968.4,SPOPL-003,nonsense_mediated_decay,KNOWN,ENSG00000144228.7,SPOPL,protein_coding,KNOWN,+,5prime_UTR,NON_CODING
chr2	138532254	138532255	0.218	0.857	0.639	.	ENST00000280098.7,SPOPL-001,protein_coding,KNOWN,ENSG00000144228.7,SPOPL,protein_coding,KNOWN,+,5prime_UTR,NON_CODING	ENST00000430968.4,SPOPL-003,nonsense_mediated_decay,KNOWN,ENSG00000144228.7,SPOPL,protein_coding,KNOWN,+,5prime_UTR,NON_CODING
chr2	138800138	138800139	0.182	0.833	0.651	.	.
chr2	141137349	141137350	0.273	0.905	0.632	.	ENST00000389484.6,LRP1B-001,protein_coding,KNOWN,ENSG00000168702.15,LRP1B,protein_coding,KNOWN,-,Intron,NON_CODING	ENST00000618808.3,LRP1B-201,protein_coding,KNOWN,ENSG00000168702.15,LRP1B,protein_coding,KNOWN,-,Intron,NON_CODING	ENST00000434794.1,LRP1B-002,protein_coding,NOVEL,ENSG00000168702.15,LRP1B,protein_coding,KNOWN,-,Intron,NON_CODING
chr2	141137434	141137435	0.182	0.839	0.657	.	ENST00000389484.6,LRP1B-001,protein_coding,KNOWN,ENSG00000168702.15,LRP1B,protein_coding,KNOWN,-,Intron,NON_CODING	ENST00000618808.3,LRP1B-201,protein_coding,KNOWN,ENSG00000168702.15,LRP1B,protein_coding,KNOWN,-,Intron,NON_CODING	ENST00000434794.1,LRP1B-002,protein_coding,NOVEL,ENSG00000168702.15,LRP1B,protein_coding,KNOWN,-,Intron,NON_CODING
chr2	142920886	142920887	0.231	0.867	0.636	.	ENST00000264170.7,KYNU-001,protein_coding,KNOWN,ENSG00000115919.13,KYNU,protein_coding,KNOWN,+,Intron,NON_CODING	ENST00000375773.5,KYNU-003,protein_coding,KNOWN,ENSG00000115919.13,KYNU,protein_coding,KNOWN,+,Intron,NON_CODING	ENST00000409512.4,KYNU-002,protein_coding,KNOWN,ENSG00000115919.13,KYNU,protein_coding,KNOWN,+,Intron,NON_CODING	ENST00000410015.5,KYNU-004,protein_coding,PUTATIVE,ENSG00000115919.13,KYNU,protein_coding,KNOWN,+,Intron,NON_CODING	ENST00000424385.4,KYNU-005,nonsense_mediated_decay,KNOWN,ENSG00000115919.13,KYNU,protein_coding,KNOWN,+,Intron,NON_CODING	ENST00000621320.3,KYNU-007,protein_coding,PUTATIVE,ENSG00000115919.13,KYNU,protein_coding,KNOWN,+,Intron,NON_CODING	ENST00000612147.3,KYNU-008,protein_coding,PUTATIVE,ENSG00000115919.13,KYNU,protein_coding,KNOWN,+,Intron,NON_CODING	ENST00000460143.1,KYNU-006,retained_intron,KNOWN,ENSG00000115919.13,KYNU,protein_coding,KNOWN,+,3prime_UTR,NON_CODING	ENST00000613664.1,KYNU-009,protein_coding,PUTATIVE,ENSG00000115919.13,KYNU,protein_coding,KNOWN,+,10kb_5prime,NON_CODING
chr2	143524258	143524259	0.273	0.897	0.624	.	ENST00000295095.9,ARHGAP15-001,protein_coding,KNOWN,ENSG00000075884.11,ARHGAP15,protein_coding,KNOWN,+,Intron,NON_CODING	ENST00000546678.1,RP11-570L15.2-001,antisense,KNOWN,ENSG00000257640.1,RP11-570L15.2,antisense,NOVEL,-,5prime_UTR,NON_CODING	ENST00000553076.1,RP11-570L15.1-001,antisense,KNOWN,ENSG00000258268.1,RP11-570L15.1,antisense,NOVEL,-,5prime_UTR,NON_CODING	ENST00000548242.4,ARHGAP15-010,processed_transcript,KNOWN,ENSG00000075884.11,ARHGAP15,protein_coding,KNOWN,+,3prime_UTR,NON_CODING	ENST00000549436.4,ARHGAP15-013,retained_intron,KNOWN,ENSG00000075884.11,ARHGAP15,protein_coding,KNOWN,+,3prime_UTR,NON_CODING	ENST00000552289.1,ARHGAP15-012,retained_intron,KNOWN,ENSG00000075884.11,ARHGAP15,protein_coding,KNOWN,+,10kb_3prime,NON_CODING
chr2	143937947	143937948	0.926	0.304	-0.622	Shore	ENST00000422799.1,AC016910.1-001,antisense,KNOWN,ENSG00000232377.1,AC016910.1,antisense,NOVEL,+,3prime_UTR,NON_CODING	ENST00000392869.5,GTDC1-001,protein_coding,KNOWN,ENSG00000121964.13,GTDC1,protein_coding,KNOWN,-,1.5kb_3prime,NON_CODING	ENST00000409214.4,GTDC1-006,protein_coding,KNOWN,ENSG00000121964.13,GTDC1,protein_coding,KNOWN,-,10kb_3prime,NON_CODING	ENST00000392867.6,GTDC1-002,protein_coding,KNOWN,ENSG00000121964.13,GTDC1,protein_coding,KNOWN,-,10kb_3prime,NON_CODING	ENST00000618778.3,GTDC1-204,protein_coding,KNOWN,ENSG00000121964.13,GTDC1,protein_coding,KNOWN,-,10kb_3prime,NON_CODING	ENST00000241391.8,GTDC1-201,protein_coding,KNOWN,ENSG00000121964.13,GTDC1,protein_coding,KNOWN,-,10kb_3prime,NON_CODING	ENST00000409298.4,GTDC1-007,protein_coding,NOVEL,ENSG00000121964.13,GTDC1,protein_coding,KNOWN,-,10kb_3prime,NON_CODING	ENST00000344850.7,GTDC1-202,protein_coding,KNOWN,ENSG00000121964.13,GTDC1,protein_coding,KNOWN,-,10kb_3prime,NON_CODING	ENST00000542155.4,GTDC1-203,protein_coding,KNOWN,ENSG00000121964.13,GTDC1,protein_coding,KNOWN,-,10kb_3prime,NON_CODING	ENST00000392871.5,GTDC1-008,nonsense_mediated_decay,KNOWN,ENSG00000121964.13,GTDC1,protein_coding,KNOWN,-,10kb_3prime,NON_CODING	ENST00000415569.4,GTDC1-005,nonsense_mediated_decay,KNOWN,ENSG00000121964.13,GTDC1,protein_coding,KNOWN,-,10kb_3prime,NON_CODING	ENST00000463875.5,GTDC1-004,protein_coding,PUTATIVE,ENSG00000121964.13,GTDC1,protein_coding,KNOWN,-,10kb_3prime,NON_CODING
chr2	143938209	143938210	0.84	0.25	-0.59	Shore	ENST00000422799.1,AC016910.1-001,antisense,KNOWN,ENSG00000232377.1,AC016910.1,antisense,NOVEL,+,3prime_UTR,NON_CODING	ENST00000392869.5,GTDC1-001,protein_coding,KNOWN,ENSG00000121964.13,GTDC1,protein_coding,KNOWN,-,3prime_UTR,NON_CODING	ENST00000409214.4,GTDC1-006,protein_coding,KNOWN,ENSG00000121964.13,GTDC1,protein_coding,KNOWN,-,10kb_3prime,NON_CODING	ENST00000392867.6,GTDC1-002,protein_coding,KNOWN,ENSG00000121964.13,GTDC1,protein_coding,KNOWN,-,10kb_3prime,NON_CODING	ENST00000618778.3,GTDC1-204,protein_coding,KNOWN,ENSG00000121964.13,GTDC1,protein_coding,KNOWN,-,10kb_3prime,NON_CODING	ENST00000241391.8,GTDC1-201,protein_coding,KNOWN,ENSG00000121964.13,GTDC1,protein_coding,KNOWN,-,10kb_3prime,NON_CODING	ENST00000409298.4,GTDC1-007,protein_coding,NOVEL,ENSG00000121964.13,GTDC1,protein_coding,KNOWN,-,10kb_3prime,NON_CODING	ENST00000344850.7,GTDC1-202,protein_coding,KNOWN,ENSG00000121964.13,GTDC1,protein_coding,KNOWN,-,10kb_3prime,NON_CODING	ENST00000542155.4,GTDC1-203,protein_coding,KNOWN,ENSG00000121964.13,GTDC1,protein_coding,KNOWN,-,10kb_3prime,NON_CODING	ENST00000392871.5,GTDC1-008,nonsense_mediated_decay,KNOWN,ENSG00000121964.13,GTDC1,protein_coding,KNOWN,-,10kb_3prime,NON_CODING	ENST00000415569.4,GTDC1-005,nonsense_mediated_decay,KNOWN,ENSG00000121964.13,GTDC1,protein_coding,KNOWN,-,10kb_3prime,NON_CODING	ENST00000463875.5,GTDC1-004,protein_coding,PUTATIVE,ENSG00000121964.13,GTDC1,protein_coding,KNOWN,-,10kb_3prime,NON_CODING
chr2	144596428	144596429	0.103	0.714	0.611	.	.
chr2	145669478	145669479	0.194	0.857	0.663	.	.
chr2	147546084	147546085	0.294	0.92	0.626	.	.
chr2	147636603	147636604	0.308	0.905	0.597	.	.
chr2	150327808	150327809	0.75	0.119	-0.631	.	.
chr2	150327997	150327998	0.75	0.116	-0.634	.	.
chr2	152269018	152269019	0.211	0.963	0.752	.	.
chr2	152898931	152898932	0.308	1	0.692	.	.
chr2	154034669	154034670	0.133	0.792	0.659	.	ENST00000392825.6,GALNT13-001,protein_coding,KNOWN,ENSG00000144278.13,GALNT13,protein_coding,KNOWN,+,Intron,NON_CODING	ENST00000409237.4,GALNT13-005,protein_coding,KNOWN,ENSG00000144278.13,GALNT13,protein_coding,KNOWN,+,Intron,NON_CODING
chr2	154895991	154895992	0.333	1	0.667	.	.
chr2	157247452	157247453	0.364	1	0.636	.	.
chr2	158232597	158232598	0.333	0.929	0.596	.	ENST00000283233.8,CCDC148-001,protein_coding,KNOWN,ENSG00000153237.16,CCDC148,protein_coding,KNOWN,-,Intron,NON_CODING	ENST00000409187.4,CCDC148-007,protein_coding,NOVEL,ENSG00000153237.16,CCDC148,protein_coding,KNOWN,-,Intron,NON_CODING	ENST00000412781.2,CCDC148-AS1-001,antisense,KNOWN,ENSG00000227480.2,CCDC148-AS1,antisense,NOVEL,+,3prime_UTR,NON_CODING	ENST00000454257.4,CCDC148-005,nonsense_mediated_decay,KNOWN,ENSG00000153237.16,CCDC148,protein_coding,KNOWN,-,3prime_UTR,NON_CODING	ENST00000448656.4,CCDC148-006,nonsense_mediated_decay,KNOWN,ENSG00000153237.16,CCDC148,protein_coding,KNOWN,-,3prime_UTR,NON_CODING
chr2	159125459	159125460	0.333	0.962	0.629	.	ENST00000263635.7,TANC1-001,protein_coding,KNOWN,ENSG00000115183.12,TANC1,protein_coding,KNOWN,+,Intron,NON_CODING	ENST00000454300.4,TANC1-201,protein_coding,KNOWN,ENSG00000115183.12,TANC1,protein_coding,KNOWN,+,5prime_UTR,NON_CODING
chr2	160208562	160208563	0.894	0.295	-0.599	.	ENST00000485635.1,ITGB6-005,processed_transcript,KNOWN,ENSG00000115221.9,ITGB6,protein_coding,KNOWN,-,5prime_UTR,NON_CODING	ENST00000498478.1,ITGB6-008,processed_transcript,KNOWN,ENSG00000115221.9,ITGB6,protein_coding,KNOWN,-,5prime_UTR,NON_CODING	ENST00000283249.5,ITGB6-001,protein_coding,KNOWN,ENSG00000115221.9,ITGB6,protein_coding,KNOWN,-,10kb_5prime,NON_CODING	ENST00000620391.3,ITGB6-201,protein_coding,KNOWN,ENSG00000115221.9,ITGB6,protein_coding,KNOWN,-,10kb_5prime,NON_CODING	ENST00000409583.4,ITGB6-002,nonsense_mediated_decay,KNOWN,ENSG00000115221.9,ITGB6,protein_coding,KNOWN,-,10kb_5prime,NON_CODING	ENST00000428609.5,ITGB6-006,protein_coding,PUTATIVE,ENSG00000115221.9,ITGB6,protein_coding,KNOWN,-,10kb_5prime,NON_CODING	ENST00000409967.5,ITGB6-004,protein_coding,NOVEL,ENSG00000115221.9,ITGB6,protein_coding,KNOWN,-,10kb_5prime,NON_CODING	ENST00000409872.1,ITGB6-007,protein_coding,KNOWN,ENSG00000115221.9,ITGB6,protein_coding,KNOWN,-,10kb_5prime,NON_CODING
chr2	161239521	161239522	0.787	0.176	-0.611	Island	ENST00000421122.5,AC009299.2-002,antisense,KNOWN,ENSG00000235724.7,AC009299.2,antisense,NOVEL,-,5prime_UTR,NON_CODING	ENST00000445372.4,AC009299.2-001,antisense,KNOWN,ENSG00000235724.7,AC009299.2,antisense,NOVEL,-,5prime_UTR,NON_CODING	ENST00000439050.1,AC009299.3-001,lincRNA,KNOWN,ENSG00000227403.1,AC009299.3,lincRNA,NOVEL,+,10kb_5prime,NON_CODING	ENST00000436506.1,AC009299.3-002,lincRNA,KNOWN,ENSG00000227403.1,AC009299.3,lincRNA,NOVEL,+,10kb_5prime,NON_CODING	ENST00000259075.5,TANK-001,protein_coding,KNOWN,ENSG00000136560.12,TANK,protein_coding,KNOWN,+,10kb_3prime,NON_CODING	ENST00000392749.5,TANK-002,protein_coding,KNOWN,ENSG00000136560.12,TANK,protein_coding,KNOWN,+,10kb_3prime,NON_CODING	ENST00000429217.4,TANK-016,protein_coding,NOVEL,ENSG00000136560.12,TANK,protein_coding,KNOWN,+,10kb_3prime,NON_CODING	ENST00000406287.4,TANK-008,protein_coding,PUTATIVE,ENSG00000136560.12,TANK,protein_coding,KNOWN,+,10kb_3prime,NON_CODING	ENST00000402568.4,TANK-014,protein_coding,PUTATIVE,ENSG00000136560.12,TANK,protein_coding,KNOWN,+,10kb_3prime,NON_CODING	ENST00000405852.4,TANK-004,protein_coding,NOVEL,ENSG00000136560.12,TANK,protein_coding,KNOWN,+,10kb_3prime,NON_CODING	ENST00000468831.4,TANK-013,retained_intron,KNOWN,ENSG00000136560.12,TANK,protein_coding,KNOWN,+,10kb_3prime,NON_CODING	ENST00000437623.1,TANK-023,protein_coding,PUTATIVE,ENSG00000136560.12,TANK,protein_coding,KNOWN,+,10kb_3prime,NON_CODING	ENST00000439442.1,TANK-020,protein_coding,NOVEL,ENSG00000136560.12,TANK,protein_coding,KNOWN,+,10kb_3prime,NON_CODING	ENST00000435692.5,AC009299.2-003,antisense,KNOWN,ENSG00000235724.7,AC009299.2,antisense,NOVEL,-,10kb_3prime,NON_CODING	ENST00000629581.1,AC009299.2-009,antisense,KNOWN,ENSG00000235724.7,AC009299.2,antisense,NOVEL,-,10kb_3prime,NON_CODING	ENST00000628617.1,AC009299.2-006,antisense,KNOWN,ENSG00000235724.7,AC009299.2,antisense,NOVEL,-,10kb_3prime,NON_CODING	ENST00000628042.1,AC009299.2-007,antisense,KNOWN,ENSG00000235724.7,AC009299.2,antisense,NOVEL,-,10kb_3prime,NON_CODING	ENST00000609940.4,AC009299.2-004,antisense,KNOWN,ENSG00000235724.7,AC009299.2,antisense,NOVEL,-,10kb_3prime,NON_CODING	ENST00000628613.1,AC009299.2-008,antisense,KNOWN,ENSG00000235724.7,AC009299.2,antisense,NOVEL,-,10kb_3prime,NON_CODING	ENST00000610254.1,AC009299.2-005,antisense,KNOWN,ENSG00000235724.7,AC009299.2,antisense,NOVEL,-,10kb_3prime,NON_CODING
chr2	161341186	161341187	0.722	0.083	-0.639	Island	ENST00000409682.6,PSMD14-001,protein_coding,KNOWN,ENSG00000115233.10,PSMD14,protein_coding,KNOWN,+,Intron,NON_CODING	ENST00000437630.1,PSMD14-002,protein_coding,KNOWN,ENSG00000115233.10,PSMD14,protein_coding,KNOWN,+,Intron,NON_CODING	ENST00000482477.2,AC009299.5-001,processed_pseudogene,KNOWN,ENSG00000232320.6,AC009299.5,processed_pseudogene,KNOWN,-,5prime_UTR,NON_CODING	ENST00000408663.1,AC009299.1-201,miRNA,NOVEL,ENSG00000221590.1,AC009299.1,miRNA,NOVEL,-,10kb_3prime,NON_CODING
chr2	161568697	161568698	0.167	0.844	0.677	.	ENST00000451026.1,AC062022.1-001,processed_pseudogene,KNOWN,ENSG00000226946.1,AC062022.1,processed_pseudogene,KNOWN,-,5prime_UTR,NON_CODING	ENST00000482861.4,SLC4A10-007,processed_transcript,KNOWN,ENSG00000144290.15,SLC4A10,protein_coding,KNOWN,+,3prime_UTR,NON_CODING	ENST00000605990.4,SLC4A10-008,processed_transcript,KNOWN,ENSG00000144290.15,SLC4A10,protein_coding,KNOWN,+,3prime_UTR,NON_CODING	ENST00000606386.1,SLC4A10-011,processed_transcript,KNOWN,ENSG00000144290.15,SLC4A10,protein_coding,KNOWN,+,3prime_UTR,NON_CODING
chr2	162951545	162951546	0.333	0.933	0.6	.	.
chr2	163539937	163539938	0.286	0.941	0.655	.	.
chr2	163594324	163594325	0.864	0.25	-0.614	.	ENST00000409634.4,FIGN-004,protein_coding,PUTATIVE,ENSG00000182263.12,FIGN,protein_coding,KNOWN,-,Intron,NON_CODING	ENST00000333129.3,FIGN-001,protein_coding,KNOWN,ENSG00000182263.12,FIGN,protein_coding,KNOWN,-,10kb_3prime,NON_CODING
chr2	163614605	163614606	0.182	1	0.818	.	ENST00000409634.4,FIGN-004,protein_coding,PUTATIVE,ENSG00000182263.12,FIGN,protein_coding,KNOWN,-,Intron,NON_CODING	ENST00000333129.3,FIGN-001,protein_coding,KNOWN,ENSG00000182263.12,FIGN,protein_coding,KNOWN,-,Intron,NON_CODING	ENST00000482917.1,FIGN-003,processed_transcript,KNOWN,ENSG00000182263.12,FIGN,protein_coding,KNOWN,-,5prime_UTR,NON_CODING
chr2	164248236	164248237	0.235	0.85	0.615	.	ENST00000429636.1,AC092684.1-001,lincRNA,KNOWN,ENSG00000237844.1,AC092684.1,lincRNA,NOVEL,-,5prime_UTR,NON_CODING
chr2	164910379	164910380	0.109	0.745	0.636	.	ENST00000303735.7,SLC38A11-001,protein_coding,KNOWN,ENSG00000169507.8,SLC38A11,protein_coding,KNOWN,-,Intron,NON_CODING	ENST00000409149.6,SLC38A11-003,protein_coding,KNOWN,ENSG00000169507.8,SLC38A11,protein_coding,KNOWN,-,Intron,NON_CODING	ENST00000409058.4,SLC38A11-002,protein_coding,PUTATIVE,ENSG00000169507.8,SLC38A11,protein_coding,KNOWN,-,Intron,NON_CODING	ENST00000409662.4,SLC38A11-009,protein_coding,KNOWN,ENSG00000169507.8,SLC38A11,protein_coding,KNOWN,-,Intron,NON_CODING	ENST00000424914.1,SLC38A11-010,protein_coding,NOVEL,ENSG00000169507.8,SLC38A11,protein_coding,KNOWN,-,Intron,NON_CODING	ENST00000483641.4,SLC38A11-007,retained_intron,KNOWN,ENSG00000169507.8,SLC38A11,protein_coding,KNOWN,-,5prime_UTR,NON_CODING	ENST00000470576.1,SLC38A11-008,retained_intron,KNOWN,ENSG00000169507.8,SLC38A11,protein_coding,KNOWN,-,5prime_UTR,NON_CODING	ENST00000493887.4,SLC38A11-005,processed_transcript,KNOWN,ENSG00000169507.8,SLC38A11,protein_coding,KNOWN,-,1.5kb_3prime,NON_CODING	ENST00000627211.1,AC013463.2-004,antisense,KNOWN,ENSG00000236283.2,AC013463.2,antisense,NOVEL,+,10kb_5prime,NON_CODING	ENST00000629991.1,AC013463.2-005,antisense,KNOWN,ENSG00000236283.2,AC013463.2,antisense,NOVEL,+,10kb_5prime,NON_CODING	ENST00000628960.1,AC013463.2-007,antisense,KNOWN,ENSG00000236283.2,AC013463.2,antisense,NOVEL,+,10kb_5prime,NON_CODING	ENST00000465898.1,SLC38A11-006,retained_intron,KNOWN,ENSG00000169507.8,SLC38A11,protein_coding,KNOWN,-,10kb_3prime,NON_CODING
chr2	166268921	166268922	0.25	0.867	0.617	.	ENST00000409672.4,SCN9A-001,protein_coding,KNOWN,ENSG00000169432.13,SCN9A,protein_coding,KNOWN,-,Intron,NON_CODING	ENST00000303354.9,SCN9A-201,protein_coding,KNOWN,ENSG00000169432.13,SCN9A,protein_coding,KNOWN,-,Intron,NON_CODING	ENST00000409435.4,SCN9A-004,protein_coding,KNOWN,ENSG00000169432.13,SCN9A,protein_coding,KNOWN,-,Intron,NON_CODING	ENST00000447809.2,AC010127.3-001,antisense,KNOWN,ENSG00000236107.6,AC010127.3,antisense,NOVEL,+,3prime_UTR,NON_CODING
chr2	166302502	166302503	0.273	0.9	0.627	.	ENST00000409672.4,SCN9A-001,protein_coding,KNOWN,ENSG00000169432.13,SCN9A,protein_coding,KNOWN,-,Intron,NON_CODING	ENST00000303354.9,SCN9A-201,protein_coding,KNOWN,ENSG00000169432.13,SCN9A,protein_coding,KNOWN,-,Intron,NON_CODING	ENST00000409435.4,SCN9A-004,protein_coding,KNOWN,ENSG00000169432.13,SCN9A,protein_coding,KNOWN,-,Intron,NON_CODING	ENST00000454569.4,SCN9A-002,protein_coding,NOVEL,ENSG00000169432.13,SCN9A,protein_coding,KNOWN,-,Intron,NON_CODING	ENST00000452182.1,SCN9A-003,protein_coding,KNOWN,ENSG00000169432.13,SCN9A,protein_coding,KNOWN,-,Intron,NON_CODING	ENST00000447809.2,AC010127.3-001,antisense,KNOWN,ENSG00000236107.6,AC010127.3,antisense,NOVEL,+,1.5kb_3prime,NON_CODING	ENST00000472119.1,SCN9A-006,retained_intron,KNOWN,ENSG00000169432.13,SCN9A,protein_coding,KNOWN,-,1.5kb_3prime,NON_CODING
chr2	170834221	170834222	0.154	0.793	0.639	.	ENST00000625689.1,GAD1-202,protein_coding,KNOWN,ENSG00000128683.12,GAD1,protein_coding,KNOWN,+,Intron,NON_CODING	ENST00000358196.6,GAD1-001,protein_coding,KNOWN,ENSG00000128683.12,GAD1,protein_coding,KNOWN,+,Intron,NON_CODING	ENST00000375272.4,GAD1-201,protein_coding,KNOWN,ENSG00000128683.12,GAD1,protein_coding,KNOWN,+,Intron,NON_CODING	ENST00000344257.8,GAD1-002,protein_coding,KNOWN,ENSG00000128683.12,GAD1,protein_coding,KNOWN,+,Intron,NON_CODING	ENST00000414527.5,GAD1-013,nonsense_mediated_decay,KNOWN,ENSG00000128683.12,GAD1,protein_coding,KNOWN,+,Intron,NON_CODING	ENST00000493875.4,GAD1-003,nonsense_mediated_decay,KNOWN,ENSG00000128683.12,GAD1,protein_coding,KNOWN,+,Intron,NON_CODING	ENST00000429023.1,GAD1-004,processed_transcript,KNOWN,ENSG00000128683.12,GAD1,protein_coding,KNOWN,+,3prime_UTR,NON_CODING	ENST00000462739.1,GAD1-014,retained_intron,KNOWN,ENSG00000128683.12,GAD1,protein_coding,KNOWN,+,10kb_5prime,NON_CODING	ENST00000454603.4,GAD1-007,protein_coding,KNOWN,ENSG00000128683.12,GAD1,protein_coding,KNOWN,+,10kb_3prime,NON_CODING	ENST00000455008.4,GAD1-009,protein_coding,KNOWN,ENSG00000128683.12,GAD1,protein_coding,KNOWN,+,10kb_3prime,NON_CODING	ENST00000456864.4,GAD1-010,protein_coding,KNOWN,ENSG00000128683.12,GAD1,protein_coding,KNOWN,+,10kb_3prime,NON_CODING	ENST00000485013.1,GAD1-011,retained_intron,KNOWN,ENSG00000128683.12,GAD1,protein_coding,KNOWN,+,10kb_3prime,NON_CODING	ENST00000486850.1,GAD1-015,protein_coding,PUTATIVE,ENSG00000128683.12,GAD1,protein_coding,KNOWN,+,10kb_3prime,NON_CODING	ENST00000493270.1,GAD1-012,retained_intron,KNOWN,ENSG00000128683.12,GAD1,protein_coding,KNOWN,+,10kb_3prime,NON_CODING
chr2	171573207	171573208	0.125	0.71	0.585	.	.
chr2	171798231	171798232	0.909	0.3	-0.609	.	ENST00000422440.5,SLC25A12-001,protein_coding,KNOWN,ENSG00000115840.12,SLC25A12,protein_coding,KNOWN,-,Intron,NON_CODING	ENST00000263812.7,SLC25A12-006,nonsense_mediated_decay,KNOWN,ENSG00000115840.12,SLC25A12,protein_coding,KNOWN,-,3prime_UTR,NON_CODING	ENST00000472070.1,SLC25A12-002,retained_intron,KNOWN,ENSG00000115840.12,SLC25A12,protein_coding,KNOWN,-,10kb_5prime,NON_CODING
chr2	172107155	172107156	0.7	0.083	-0.617	Shore	ENST00000448117.1,DLX2-AS1-001,lincRNA,KNOWN,ENSG00000236651.1,DLX2-AS1,lincRNA,NOVEL,+,3prime_UTR,NON_CODING	ENST00000234198.7,DLX2-001,protein_coding,KNOWN,ENSG00000115844.9,DLX2,protein_coding,KNOWN,-,10kb_5prime,NON_CODING	ENST00000466293.2,DLX2-002,protein_coding,PUTATIVE,ENSG00000115844.9,DLX2,protein_coding,KNOWN,-,10kb_5prime,NON_CODING
chr2	172107196	172107197	1	0.172	-0.828	Shore	ENST00000448117.1,DLX2-AS1-001,lincRNA,KNOWN,ENSG00000236651.1,DLX2-AS1,lincRNA,NOVEL,+,3prime_UTR,NON_CODING	ENST00000234198.7,DLX2-001,protein_coding,KNOWN,ENSG00000115844.9,DLX2,protein_coding,KNOWN,-,10kb_5prime,NON_CODING	ENST00000466293.2,DLX2-002,protein_coding,PUTATIVE,ENSG00000115844.9,DLX2,protein_coding,KNOWN,-,10kb_5prime,NON_CODING
chr2	172343120	172343121	0.381	1	0.619	.	.
chr2	173653205	173653206	0.833	0.235	-0.598	.	.
chr2	173659713	173659714	0.902	0.297	-0.605	.	.
chr2	175807257	175807258	0.323	0.919	0.596	.	.
chr2	176185698	176185699	0.9	0.308	-0.592	Shelf	ENST00000417086.4,HAGLR-003,antisense,KNOWN,ENSG00000224189.5,HAGLR,antisense,NOVEL,-,5prime_UTR,NON_CODING	ENST00000436126.4,HAGLR-004,antisense,KNOWN,ENSG00000224189.5,HAGLR,antisense,NOVEL,-,5prime_UTR,NON_CODING	ENST00000413969.4,HAGLR-005,antisense,KNOWN,ENSG00000224189.5,HAGLR,antisense,NOVEL,-,5prime_UTR,NON_CODING	ENST00000425005.4,HAGLR-002,antisense,KNOWN,ENSG00000224189.5,HAGLR,antisense,NOVEL,-,5prime_UTR,NON_CODING	ENST00000452365.1,HAGLR-008,antisense,KNOWN,ENSG00000224189.5,HAGLR,antisense,NOVEL,-,5prime_UTR,NON_CODING	ENST00000416928.5,HAGLR-001,antisense,KNOWN,ENSG00000224189.5,HAGLR,antisense,NOVEL,-,10kb_5prime,NON_CODING	ENST00000547207.1,HAGLR-007,antisense,KNOWN,ENSG00000224189.5,HAGLR,antisense,NOVEL,-,10kb_5prime,NON_CODING	ENST00000447538.5,HAGLR-011,antisense,KNOWN,ENSG00000224189.5,HAGLR,antisense,NOVEL,-,10kb_5prime,NON_CODING	ENST00000549329.4,HAGLR-010,antisense,KNOWN,ENSG00000224189.5,HAGLR,antisense,NOVEL,-,10kb_5prime,NON_CODING	ENST00000546798.4,HAGLR-012,antisense,KNOWN,ENSG00000224189.5,HAGLR,antisense,NOVEL,-,10kb_5prime,NON_CODING	ENST00000552156.4,HAGLR-009,antisense,KNOWN,ENSG00000224189.5,HAGLR,antisense,NOVEL,-,10kb_5prime,NON_CODING	ENST00000456876.1,HAGLR-006,antisense,KNOWN,ENSG00000224189.5,HAGLR,antisense,NOVEL,-,10kb_5prime,NON_CODING	ENST00000331462.5,HOXD1-001,protein_coding,KNOWN,ENSG00000128645.12,HOXD1,protein_coding,KNOWN,+,10kb_5prime,NON_CODING	ENST00000610524.1,MIR7704-201,miRNA,KNOWN,ENSG00000277284.1,MIR7704,miRNA,KNOWN,+,10kb_5prime,NON_CODING	ENST00000426615.3,HAGLROS-001,lincRNA,KNOWN,ENSG00000226363.3,HAGLROS,lincRNA,NOVEL,+,10kb_3prime,NON_CODING	ENST00000623777.1,RP11-387A1.6-001,TEC,KNOWN,ENSG00000279160.1,RP11-387A1.6,TEC,KNOWN,-,10kb_3prime,NON_CODING
chr2	181497850	181497851	0.391	1	0.609	.	ENST00000397033.5,ITGA4-001,protein_coding,KNOWN,ENSG00000115232.12,ITGA4,protein_coding,KNOWN,+,Intron,NON_CODING	ENST00000233573.6,ITGA4-006,protein_coding,NOVEL,ENSG00000115232.12,ITGA4,protein_coding,KNOWN,+,Intron,NON_CODING	ENST00000490435.4,ITGA4-009,retained_intron,KNOWN,ENSG00000115232.12,ITGA4,protein_coding,KNOWN,+,1.5kb_5prime,NON_CODING	ENST00000476824.1,ITGA4-008,retained_intron,KNOWN,ENSG00000115232.12,ITGA4,protein_coding,KNOWN,+,1.5kb_5prime,NON_CODING	ENST00000473002.1,ITGA4-010,retained_intron,KNOWN,ENSG00000115232.12,ITGA4,protein_coding,KNOWN,+,10kb_3prime,NON_CODING
chr2	183532806	183532807	0.188	0.8	0.612	.	.
chr2	188665467	188665468	0.238	0.864	0.626	.	ENST00000431708.1,AC079613.1-001,sense_overlapping,KNOWN,ENSG00000223523.1,AC079613.1,sense_overlapping,NOVEL,-,5prime_UTR,NON_CODING
chr2	188787879	188787880	0.357	1	0.643	.	ENST00000431708.1,AC079613.1-001,sense_overlapping,KNOWN,ENSG00000223523.1,AC079613.1,sense_overlapping,NOVEL,-,5prime_UTR,NON_CODING	ENST00000308100.4,DIRC1-001,protein_coding,KNOWN,ENSG00000174325.4,DIRC1,protein_coding,KNOWN,-,5prime_UTR,NON_CODING
chr2	188973882	188973883	0.4	1	0.6	.	ENST00000304636.6,COL3A1-001,protein_coding,KNOWN,ENSG00000168542.11,COL3A1,protein_coding,KNOWN,+,1.5kb_5prime,NON_CODING	ENST00000317840.8,COL3A1-201,protein_coding,KNOWN,ENSG00000168542.11,COL3A1,protein_coding,KNOWN,+,1.5kb_5prime,NON_CODING	ENST00000470167.1,COL3A1-003,retained_intron,KNOWN,ENSG00000168542.11,COL3A1,protein_coding,KNOWN,+,1.5kb_5prime,NON_CODING	ENST00000631329.1,AC066694.1-201,miRNA,NOVEL,ENSG00000281204.1,AC066694.1,miRNA,NOVEL,+,1.5kb_5prime,NON_CODING	ENST00000408575.1,MIR1245A-201,miRNA,KNOWN,ENSG00000221502.1,MIR1245A,miRNA,KNOWN,+,10kb_5prime,NON_CODING
chr2	188976651	188976652	0.214	0.833	0.619	.	ENST00000304636.6,COL3A1-001,protein_coding,KNOWN,ENSG00000168542.11,COL3A1,protein_coding,KNOWN,+,Intron,NON_CODING	ENST00000317840.8,COL3A1-201,protein_coding,KNOWN,ENSG00000168542.11,COL3A1,protein_coding,KNOWN,+,Intron,NON_CODING	ENST00000470167.1,COL3A1-003,retained_intron,KNOWN,ENSG00000168542.11,COL3A1,protein_coding,KNOWN,+,3prime_UTR,NON_CODING	ENST00000408575.1,MIR1245A-201,miRNA,KNOWN,ENSG00000221502.1,MIR1245A,miRNA,KNOWN,+,1.5kb_5prime,NON_CODING	ENST00000631329.1,AC066694.1-201,miRNA,NOVEL,ENSG00000281204.1,AC066694.1,miRNA,NOVEL,+,10kb_3prime,NON_CODING
chr2	188978562	188978563	0	0.615	0.615	.	ENST00000304636.6,COL3A1-001,protein_coding,KNOWN,ENSG00000168542.11,COL3A1,protein_coding,KNOWN,+,Intron,NON_CODING	ENST00000317840.8,COL3A1-201,protein_coding,KNOWN,ENSG00000168542.11,COL3A1,protein_coding,KNOWN,+,Intron,NON_CODING	ENST00000470167.1,COL3A1-003,retained_intron,KNOWN,ENSG00000168542.11,COL3A1,protein_coding,KNOWN,+,3prime_UTR,NON_CODING	ENST00000408575.1,MIR1245A-201,miRNA,KNOWN,ENSG00000221502.1,MIR1245A,miRNA,KNOWN,+,1.5kb_3prime,NON_CODING	ENST00000631329.1,AC066694.1-201,miRNA,NOVEL,ENSG00000281204.1,AC066694.1,miRNA,NOVEL,+,10kb_3prime,NON_CODING
chr2	188979073	188979074	0.2	0.812	0.612	.	ENST00000304636.6,COL3A1-001,protein_coding,KNOWN,ENSG00000168542.11,COL3A1,protein_coding,KNOWN,+,Intron,NON_CODING	ENST00000317840.8,COL3A1-201,protein_coding,KNOWN,ENSG00000168542.11,COL3A1,protein_coding,KNOWN,+,Intron,NON_CODING	ENST00000470167.1,COL3A1-003,retained_intron,KNOWN,ENSG00000168542.11,COL3A1,protein_coding,KNOWN,+,3prime_UTR,NON_CODING	ENST00000408575.1,MIR1245A-201,miRNA,KNOWN,ENSG00000221502.1,MIR1245A,miRNA,KNOWN,+,1.5kb_3prime,NON_CODING	ENST00000631329.1,AC066694.1-201,miRNA,NOVEL,ENSG00000281204.1,AC066694.1,miRNA,NOVEL,+,10kb_3prime,NON_CODING
chr2	189599467	189599468	0.097	0.741	0.644	.	.
chr2	189613835	189613836	0.231	0.875	0.644	.	.
chr2	191114258	191114259	0.385	1	0.615	.	ENST00000358470.7,STAT4-001,protein_coding,KNOWN,ENSG00000138378.16,STAT4,protein_coding,KNOWN,-,Intron,NON_CODING	ENST00000392320.5,STAT4-002,protein_coding,KNOWN,ENSG00000138378.16,STAT4,protein_coding,KNOWN,-,Intron,NON_CODING	ENST00000413064.4,STAT4-006,protein_coding,PUTATIVE,ENSG00000138378.16,STAT4,protein_coding,KNOWN,-,Intron,NON_CODING	ENST00000495849.4,STAT4-009,retained_intron,KNOWN,ENSG00000138378.16,STAT4,protein_coding,KNOWN,-,5prime_UTR,NON_CODING	ENST00000495326.1,STAT4-008,retained_intron,KNOWN,ENSG00000138378.16,STAT4,protein_coding,KNOWN,-,5prime_UTR,NON_CODING	ENST00000384671.1,RNU6-959P-201,snRNA,KNOWN,ENSG00000207402.1,RNU6-959P,snRNA,KNOWN,+,10kb_5prime,NON_CODING
chr2	191318619	191318620	0.154	0.867	0.713	.	ENST00000418908.4,MYO1B-011,protein_coding,KNOWN,ENSG00000128641.16,MYO1B,protein_coding,KNOWN,+,Intron,NON_CODING	ENST00000339514.7,MYO1B-003,protein_coding,KNOWN,ENSG00000128641.16,MYO1B,protein_coding,KNOWN,+,Intron,NON_CODING	ENST00000392318.6,MYO1B-010,protein_coding,KNOWN,ENSG00000128641.16,MYO1B,protein_coding,KNOWN,+,Intron,NON_CODING	ENST00000304164.7,MYO1B-001,protein_coding,KNOWN,ENSG00000128641.16,MYO1B,protein_coding,KNOWN,+,Intron,NON_CODING	ENST00000438652.4,MYO1B-012,protein_coding,KNOWN,ENSG00000128641.16,MYO1B,protein_coding,KNOWN,+,Intron,NON_CODING	ENST00000451437.4,MYO1B-005,protein_coding,KNOWN,ENSG00000128641.16,MYO1B,protein_coding,KNOWN,+,Intron,NON_CODING	ENST00000392316.4,MYO1B-002,protein_coding,KNOWN,ENSG00000128641.16,MYO1B,protein_coding,KNOWN,+,Intron,NON_CODING	ENST00000471904.1,MYO1B-007,retained_intron,KNOWN,ENSG00000128641.16,MYO1B,protein_coding,KNOWN,+,3prime_UTR,NON_CODING
chr2	192972167	192972168	0.273	0.895	0.622	.	.
chr2	193305525	193305526	0.4	1	0.6	.	.
chr2	194729881	194729882	0.2	0.875	0.675	.	ENST00000447194.1,AC006196.1-001,lincRNA,KNOWN,ENSG00000230173.1,AC006196.1,lincRNA,NOVEL,+,1.5kb_5prime,NON_CODING
chr2	195400151	195400152	0.304	0.909	0.605	.	.
chr2	197994872	197994873	0.077	0.923	0.846	.	ENST00000428675.4,PLCL1-006,protein_coding,KNOWN,ENSG00000115896.14,PLCL1,protein_coding,KNOWN,+,Intron,NON_CODING	ENST00000487695.5,PLCL1-002,protein_coding,PUTATIVE,ENSG00000115896.14,PLCL1,protein_coding,KNOWN,+,Intron,NON_CODING	ENST00000435320.1,PLCL1-001,nonsense_mediated_decay,KNOWN,ENSG00000115896.14,PLCL1,protein_coding,KNOWN,+,Intron_1,NON_CODING
chr2	198513380	198513381	0.3	0.933	0.633	.	ENST00000472193.1,PLCL1-005,processed_transcript,KNOWN,ENSG00000115896.14,PLCL1,protein_coding,KNOWN,+,3prime_UTR,NON_CODING
chr2	202171424	202171425	0.687	0.095	-0.592	Island	ENST00000541917.4,KIAA2012-201,protein_coding,KNOWN,ENSG00000182329.9,KIAA2012,protein_coding,KNOWN,+,Intron,NON_CODING	ENST00000498697.1,KIAA2012-004,protein_coding,PUTATIVE,ENSG00000182329.9,KIAA2012,protein_coding,KNOWN,+,Intron,NON_CODING	ENST00000469462.1,KIAA2012-003,retained_intron,KNOWN,ENSG00000182329.9,KIAA2012,protein_coding,KNOWN,+,3prime_UTR,NON_CODING	ENST00000429685.1,PSMA2P3-001,processed_pseudogene,KNOWN,ENSG00000227890.1,PSMA2P3,processed_pseudogene,KNOWN,+,10kb_5prime,NON_CODING	ENST00000447111.1,AC079354.5-001,antisense,KNOWN,ENSG00000231903.1,AC079354.5,antisense,NOVEL,-,10kb_3prime,NON_CODING
chr2	202366827	202366828	0.3	0.955	0.655	.	ENST00000474689.3,RN7SL40P-201,misc_RNA,KNOWN,ENSG00000242696.3,RN7SL40P,misc_RNA,KNOWN,-,10kb_5prime,NON_CODING	ENST00000607928.1,RP11-686O6.2-001,lincRNA,KNOWN,ENSG00000273456.1,RP11-686O6.2,lincRNA,NOVEL,-,10kb_3prime,NON_CODING
chr2	202497425	202497426	0.976	0.324	-0.652	.	ENST00000374580.7,BMPR2-001,protein_coding,KNOWN,ENSG00000204217.11,BMPR2,protein_coding,KNOWN,+,Intron,NON_CODING	ENST00000374574.2,BMPR2-002,protein_coding,NOVEL,ENSG00000204217.11,BMPR2,protein_coding,KNOWN,+,Intron,NON_CODING	ENST00000603240.1,RP11-27M5.1-001,processed_pseudogene,KNOWN,ENSG00000270915.1,RP11-27M5.1,processed_pseudogene,KNOWN,-,10kb_3prime,NON_CODING
chr2	202497447	202497448	0.859	0.216	-0.643	.	ENST00000374580.7,BMPR2-001,protein_coding,KNOWN,ENSG00000204217.11,BMPR2,protein_coding,KNOWN,+,Intron,NON_CODING	ENST00000374574.2,BMPR2-002,protein_coding,NOVEL,ENSG00000204217.11,BMPR2,protein_coding,KNOWN,+,Intron,NON_CODING	ENST00000603240.1,RP11-27M5.1-001,processed_pseudogene,KNOWN,ENSG00000270915.1,RP11-27M5.1,processed_pseudogene,KNOWN,-,10kb_3prime,NON_CODING
chr2	202497496	202497497	0.926	0.278	-0.648	.	ENST00000374580.7,BMPR2-001,protein_coding,KNOWN,ENSG00000204217.11,BMPR2,protein_coding,KNOWN,+,Intron,NON_CODING	ENST00000374574.2,BMPR2-002,protein_coding,NOVEL,ENSG00000204217.11,BMPR2,protein_coding,KNOWN,+,Intron,NON_CODING	ENST00000603240.1,RP11-27M5.1-001,processed_pseudogene,KNOWN,ENSG00000270915.1,RP11-27M5.1,processed_pseudogene,KNOWN,-,10kb_3prime,NON_CODING
chr2	203808137	203808138	0.864	0.269	-0.595	.	.
chr2	205054301	205054302	0.25	0.844	0.594	.	ENST00000406610.5,PARD3B-001,protein_coding,KNOWN,ENSG00000116117.16,PARD3B,protein_coding,KNOWN,+,Intron,NON_CODING	ENST00000462231.4,PARD3B-005,protein_coding,PUTATIVE,ENSG00000116117.16,PARD3B,protein_coding,KNOWN,+,Intron,NON_CODING	ENST00000349953.6,PARD3B-004,protein_coding,KNOWN,ENSG00000116117.16,PARD3B,protein_coding,KNOWN,+,Intron,NON_CODING	ENST00000351153.4,PARD3B-003,protein_coding,KNOWN,ENSG00000116117.16,PARD3B,protein_coding,KNOWN,+,Intron,NON_CODING	ENST00000358768.5,PARD3B-002,protein_coding,KNOWN,ENSG00000116117.16,PARD3B,protein_coding,KNOWN,+,Intron,NON_CODING	ENST00000613457.3,PARD3B-201,protein_coding,KNOWN,ENSG00000116117.16,PARD3B,protein_coding,KNOWN,+,Intron,NON_CODING	ENST00000614500.2,PARD3B-202,protein_coding,KNOWN,ENSG00000116117.16,PARD3B,protein_coding,KNOWN,+,Intron,NON_CODING	ENST00000622699.2,PARD3B-203,protein_coding,KNOWN,ENSG00000116117.16,PARD3B,protein_coding,KNOWN,+,Intron,NON_CODING	ENST00000415947.1,PARD3B-006,nonsense_mediated_decay,KNOWN,ENSG00000116117.16,PARD3B,protein_coding,KNOWN,+,10kb_3prime,NON_CODING
chr2	205367576	205367577	0.364	1	0.636	.	ENST00000406610.5,PARD3B-001,protein_coding,KNOWN,ENSG00000116117.16,PARD3B,protein_coding,KNOWN,+,Intron,NON_CODING	ENST00000349953.6,PARD3B-004,protein_coding,KNOWN,ENSG00000116117.16,PARD3B,protein_coding,KNOWN,+,Intron,NON_CODING	ENST00000351153.4,PARD3B-003,protein_coding,KNOWN,ENSG00000116117.16,PARD3B,protein_coding,KNOWN,+,Intron,NON_CODING	ENST00000358768.5,PARD3B-002,protein_coding,KNOWN,ENSG00000116117.16,PARD3B,protein_coding,KNOWN,+,Intron,NON_CODING	ENST00000613457.3,PARD3B-201,protein_coding,KNOWN,ENSG00000116117.16,PARD3B,protein_coding,KNOWN,+,Intron,NON_CODING	ENST00000614500.2,PARD3B-202,protein_coding,KNOWN,ENSG00000116117.16,PARD3B,protein_coding,KNOWN,+,Intron,NON_CODING	ENST00000622699.2,PARD3B-203,protein_coding,KNOWN,ENSG00000116117.16,PARD3B,protein_coding,KNOWN,+,Intron,NON_CODING	ENST00000494482.1,PARD3B-011,processed_transcript,PUTATIVE,ENSG00000116117.16,PARD3B,protein_coding,KNOWN,+,3prime_UTR,NON_CODING
chr2	205502115	205502116	0.333	1	0.667	.	ENST00000406610.5,PARD3B-001,protein_coding,KNOWN,ENSG00000116117.16,PARD3B,protein_coding,KNOWN,+,Intron,NON_CODING	ENST00000349953.6,PARD3B-004,protein_coding,KNOWN,ENSG00000116117.16,PARD3B,protein_coding,KNOWN,+,Intron,NON_CODING	ENST00000351153.4,PARD3B-003,protein_coding,KNOWN,ENSG00000116117.16,PARD3B,protein_coding,KNOWN,+,Intron,NON_CODING	ENST00000358768.5,PARD3B-002,protein_coding,KNOWN,ENSG00000116117.16,PARD3B,protein_coding,KNOWN,+,Intron,NON_CODING	ENST00000613457.3,PARD3B-201,protein_coding,KNOWN,ENSG00000116117.16,PARD3B,protein_coding,KNOWN,+,Intron,NON_CODING	ENST00000614500.2,PARD3B-202,protein_coding,KNOWN,ENSG00000116117.16,PARD3B,protein_coding,KNOWN,+,Intron,NON_CODING	ENST00000622699.2,PARD3B-203,protein_coding,KNOWN,ENSG00000116117.16,PARD3B,protein_coding,KNOWN,+,Intron,NON_CODING	ENST00000488622.1,PARD3B-008,processed_transcript,KNOWN,ENSG00000116117.16,PARD3B,protein_coding,KNOWN,+,3prime_UTR,NON_CODING
chr2	206251117	206251118	0.947	0.306	-0.641	.	ENST00000623040.1,GPR1-AS-001,antisense,KNOWN,ENSG00000279220.1,GPR1-AS,processed_transcript,KNOWN,+,3prime_UTR,NON_CODING	ENST00000624973.1,GPR1-AS-002,retained_intron,KNOWN,ENSG00000279220.1,GPR1-AS,processed_transcript,KNOWN,+,10kb_5prime,NON_CODING	ENST00000438508.1,HMGN1P6-001,processed_pseudogene,KNOWN,ENSG00000224070.1,HMGN1P6,processed_pseudogene,KNOWN,-,10kb_3prime,NON_CODING	ENST00000516907.1,RN7SKP260-201,misc_RNA,KNOWN,ENSG00000252716.1,RN7SKP260,misc_RNA,KNOWN,-,10kb_3prime,NON_CODING
chr2	206256763	206256764	0.9	0.238	-0.662	.	ENST00000623040.1,GPR1-AS-001,antisense,KNOWN,ENSG00000279220.1,GPR1-AS,processed_transcript,KNOWN,+,3prime_UTR,NON_CODING	ENST00000624973.1,GPR1-AS-002,retained_intron,KNOWN,ENSG00000279220.1,GPR1-AS,processed_transcript,KNOWN,+,10kb_5prime,NON_CODING	ENST00000438508.1,HMGN1P6-001,processed_pseudogene,KNOWN,ENSG00000224070.1,HMGN1P6,processed_pseudogene,KNOWN,-,10kb_3prime,NON_CODING	ENST00000516907.1,RN7SKP260-201,misc_RNA,KNOWN,ENSG00000252716.1,RN7SKP260,misc_RNA,KNOWN,-,10kb_3prime,NON_CODING
chr2	206263745	206263746	0.803	0.143	-0.66	.	ENST00000623040.1,GPR1-AS-001,antisense,KNOWN,ENSG00000279220.1,GPR1-AS,processed_transcript,KNOWN,+,3prime_UTR,NON_CODING	ENST00000624973.1,GPR1-AS-002,retained_intron,KNOWN,ENSG00000279220.1,GPR1-AS,processed_transcript,KNOWN,+,1.5kb_3prime,NON_CODING	ENST00000438508.1,HMGN1P6-001,processed_pseudogene,KNOWN,ENSG00000224070.1,HMGN1P6,processed_pseudogene,KNOWN,-,10kb_5prime,NON_CODING	ENST00000516907.1,RN7SKP260-201,misc_RNA,KNOWN,ENSG00000252716.1,RN7SKP260,misc_RNA,KNOWN,-,10kb_5prime,NON_CODING
chr2	206263748	206263749	0.721	0.106	-0.615	.	ENST00000623040.1,GPR1-AS-001,antisense,KNOWN,ENSG00000279220.1,GPR1-AS,processed_transcript,KNOWN,+,3prime_UTR,NON_CODING	ENST00000624973.1,GPR1-AS-002,retained_intron,KNOWN,ENSG00000279220.1,GPR1-AS,processed_transcript,KNOWN,+,1.5kb_3prime,NON_CODING	ENST00000438508.1,HMGN1P6-001,processed_pseudogene,KNOWN,ENSG00000224070.1,HMGN1P6,processed_pseudogene,KNOWN,-,10kb_5prime,NON_CODING	ENST00000516907.1,RN7SKP260-201,misc_RNA,KNOWN,ENSG00000252716.1,RN7SKP260,misc_RNA,KNOWN,-,10kb_5prime,NON_CODING
chr2	206263788	206263789	0.806	0.205	-0.601	.	ENST00000623040.1,GPR1-AS-001,antisense,KNOWN,ENSG00000279220.1,GPR1-AS,processed_transcript,KNOWN,+,3prime_UTR,NON_CODING	ENST00000624973.1,GPR1-AS-002,retained_intron,KNOWN,ENSG00000279220.1,GPR1-AS,processed_transcript,KNOWN,+,1.5kb_3prime,NON_CODING	ENST00000438508.1,HMGN1P6-001,processed_pseudogene,KNOWN,ENSG00000224070.1,HMGN1P6,processed_pseudogene,KNOWN,-,10kb_5prime,NON_CODING	ENST00000516907.1,RN7SKP260-201,misc_RNA,KNOWN,ENSG00000252716.1,RN7SKP260,misc_RNA,KNOWN,-,10kb_5prime,NON_CODING
chr2	206263808	206263809	0.772	0.188	-0.584	.	ENST00000623040.1,GPR1-AS-001,antisense,KNOWN,ENSG00000279220.1,GPR1-AS,processed_transcript,KNOWN,+,3prime_UTR,NON_CODING	ENST00000624973.1,GPR1-AS-002,retained_intron,KNOWN,ENSG00000279220.1,GPR1-AS,processed_transcript,KNOWN,+,1.5kb_3prime,NON_CODING	ENST00000438508.1,HMGN1P6-001,processed_pseudogene,KNOWN,ENSG00000224070.1,HMGN1P6,processed_pseudogene,KNOWN,-,10kb_5prime,NON_CODING	ENST00000516907.1,RN7SKP260-201,misc_RNA,KNOWN,ENSG00000252716.1,RN7SKP260,misc_RNA,KNOWN,-,10kb_5prime,NON_CODING
chr2	206264536	206264537	0.727	0.136	-0.591	.	ENST00000623040.1,GPR1-AS-001,antisense,KNOWN,ENSG00000279220.1,GPR1-AS,processed_transcript,KNOWN,+,3prime_UTR,NON_CODING	ENST00000624973.1,GPR1-AS-002,retained_intron,KNOWN,ENSG00000279220.1,GPR1-AS,processed_transcript,KNOWN,+,1.5kb_3prime,NON_CODING	ENST00000438508.1,HMGN1P6-001,processed_pseudogene,KNOWN,ENSG00000224070.1,HMGN1P6,processed_pseudogene,KNOWN,-,10kb_5prime,NON_CODING	ENST00000516907.1,RN7SKP260-201,misc_RNA,KNOWN,ENSG00000252716.1,RN7SKP260,misc_RNA,KNOWN,-,10kb_5prime,NON_CODING
chr2	206264633	206264634	0.831	0.241	-0.59	.	ENST00000623040.1,GPR1-AS-001,antisense,KNOWN,ENSG00000279220.1,GPR1-AS,processed_transcript,KNOWN,+,3prime_UTR,NON_CODING	ENST00000624973.1,GPR1-AS-002,retained_intron,KNOWN,ENSG00000279220.1,GPR1-AS,processed_transcript,KNOWN,+,1.5kb_3prime,NON_CODING	ENST00000438508.1,HMGN1P6-001,processed_pseudogene,KNOWN,ENSG00000224070.1,HMGN1P6,processed_pseudogene,KNOWN,-,10kb_5prime,NON_CODING	ENST00000516907.1,RN7SKP260-201,misc_RNA,KNOWN,ENSG00000252716.1,RN7SKP260,misc_RNA,KNOWN,-,10kb_5prime,NON_CODING
chr2	206268184	206268185	0.933	0.3	-0.633	.	ENST00000438508.1,HMGN1P6-001,processed_pseudogene,KNOWN,ENSG00000224070.1,HMGN1P6,processed_pseudogene,KNOWN,-,10kb_5prime,NON_CODING	ENST00000516907.1,RN7SKP260-201,misc_RNA,KNOWN,ENSG00000252716.1,RN7SKP260,misc_RNA,KNOWN,-,10kb_5prime,NON_CODING	ENST00000374423.6,ZDBF2-001,protein_coding,KNOWN,ENSG00000204186.6,ZDBF2,protein_coding,KNOWN,+,10kb_5prime,NON_CODING	ENST00000623040.1,GPR1-AS-001,antisense,KNOWN,ENSG00000279220.1,GPR1-AS,processed_transcript,KNOWN,+,10kb_3prime,NON_CODING	ENST00000624973.1,GPR1-AS-002,retained_intron,KNOWN,ENSG00000279220.1,GPR1-AS,processed_transcript,KNOWN,+,10kb_3prime,NON_CODING
chr2	206923037	206923038	0.275	0.868	0.593	.	.
chr2	207813383	207813384	0.786	0.174	-0.612	.	ENST00000343987.2,AC096772.6-001,lincRNA,KNOWN,ENSG00000244567.1,AC096772.6,lincRNA,NOVEL,-,10kb_3prime,NON_CODING
chr2	208112651	208112652	0.75	0.154	-0.596	Shore	ENST00000264376.4,CRYGD-001,protein_coding,KNOWN,ENSG00000118231.4,CRYGD,protein_coding,KNOWN,-,10kb_3prime,NON_CODING	ENST00000412192.1,CRYGEP-001,transcribed_unprocessed_pseudogene,KNOWN,ENSG00000229150.1,CRYGEP,transcribed_unprocessed_pseudogene,KNOWN,-,TSS_200,NON_CODING	ENST00000440809.1,CRYGEP-002,processed_transcript,KNOWN,ENSG00000229150.1,CRYGEP,transcribed_unprocessed_pseudogene,KNOWN,-,TSS_200,NON_CODING
chr2	208112663	208112664	0.812	0.184	-0.628	Shore	ENST00000264376.4,CRYGD-001,protein_coding,KNOWN,ENSG00000118231.4,CRYGD,protein_coding,KNOWN,-,10kb_3prime,NON_CODING	ENST00000412192.1,CRYGEP-001,transcribed_unprocessed_pseudogene,KNOWN,ENSG00000229150.1,CRYGEP,transcribed_unprocessed_pseudogene,KNOWN,-,TSS_200,NON_CODING	ENST00000440809.1,CRYGEP-002,processed_transcript,KNOWN,ENSG00000229150.1,CRYGEP,transcribed_unprocessed_pseudogene,KNOWN,-,TSS_200,NON_CODING
chr2	208112666	208112667	0.828	0.206	-0.622	Shore	ENST00000264376.4,CRYGD-001,protein_coding,KNOWN,ENSG00000118231.4,CRYGD,protein_coding,KNOWN,-,10kb_3prime,NON_CODING	ENST00000412192.1,CRYGEP-001,transcribed_unprocessed_pseudogene,KNOWN,ENSG00000229150.1,CRYGEP,transcribed_unprocessed_pseudogene,KNOWN,-,TSS_200,NON_CODING	ENST00000440809.1,CRYGEP-002,processed_transcript,KNOWN,ENSG00000229150.1,CRYGEP,transcribed_unprocessed_pseudogene,KNOWN,-,TSS_200,NON_CODING
chr2	208112711	208112712	0.952	0.067	-0.885	Shore	ENST00000440809.1,CRYGEP-002,processed_transcript,KNOWN,ENSG00000229150.1,CRYGEP,transcribed_unprocessed_pseudogene,KNOWN,-,1.5kb_5prime,NON_CODING	ENST00000264376.4,CRYGD-001,protein_coding,KNOWN,ENSG00000118231.4,CRYGD,protein_coding,KNOWN,-,10kb_3prime,NON_CODING	ENST00000412192.1,CRYGEP-001,transcribed_unprocessed_pseudogene,KNOWN,ENSG00000229150.1,CRYGEP,transcribed_unprocessed_pseudogene,KNOWN,-,TSS_200,NON_CODING
chr2	208112728	208112729	0.722	0.1	-0.622	Shore	ENST00000412192.1,CRYGEP-001,transcribed_unprocessed_pseudogene,KNOWN,ENSG00000229150.1,CRYGEP,transcribed_unprocessed_pseudogene,KNOWN,-,1.5kb_5prime,NON_CODING	ENST00000440809.1,CRYGEP-002,processed_transcript,KNOWN,ENSG00000229150.1,CRYGEP,transcribed_unprocessed_pseudogene,KNOWN,-,1.5kb_5prime,NON_CODING	ENST00000264376.4,CRYGD-001,protein_coding,KNOWN,ENSG00000118231.4,CRYGD,protein_coding,KNOWN,-,10kb_3prime,NON_CODING
chr2	209033223	209033224	0.19	0.783	0.593	.	.
chr2	209208948	209208949	0.125	0.75	0.625	Shore	.
chr2	209208959	209208960	0.077	0.812	0.735	Shore	.
chr2	209208969	209208970	0.136	0.875	0.739	Shore	.
chr2	209209296	209209297	0.187	0.8	0.613	Island	.
chr2	209209302	209209303	0.179	0.785	0.606	Island	.
chr2	209209346	209209347	0.114	0.713	0.599	Island	.
chr2	209209351	209209352	0.135	0.774	0.639	Island	.
chr2	209209459	209209460	0.286	0.909	0.623	Island	.
chr2	209209486	209209487	0.177	0.831	0.654	Island	.
chr2	209209518	209209519	0.18	0.806	0.626	Island	.
chr2	209209561	209209562	0.286	0.894	0.608	Island	.
chr2	209209569	209209570	0.217	0.904	0.687	Island	.
chr2	209209635	209209636	0.153	0.744	0.591	Shore	.
chr2	209209664	209209665	0.161	0.762	0.601	Shore	.
chr2	209209672	209209673	0.182	0.832	0.65	Shore	.
chr2	209284575	209284576	0.237	0.88	0.643	.	.
chr2	209756195	209756196	0.259	0.895	0.636	.	.
chr2	209921587	209921588	0.304	0.889	0.585	.	ENST00000439458.4,UNC80-201,protein_coding,KNOWN,ENSG00000144406.17,UNC80,protein_coding,KNOWN,+,Intron,NON_CODING	ENST00000272845.9,UNC80-007,protein_coding,KNOWN,ENSG00000144406.17,UNC80,protein_coding,KNOWN,+,Intron,NON_CODING	ENST00000489023.4,UNC80-002,retained_intron,KNOWN,ENSG00000144406.17,UNC80,protein_coding,KNOWN,+,3prime_UTR,NON_CODING
chr2	210779482	210779483	0.278	0.909	0.631	.	.
chr2	211742114	211742115	0.941	0.346	-0.595	.	ENST00000402597.4,ERBB4-201,protein_coding,KNOWN,ENSG00000178568.12,ERBB4,protein_coding,KNOWN,-,Intron,NON_CODING	ENST00000342788.7,ERBB4-001,protein_coding,KNOWN,ENSG00000178568.12,ERBB4,protein_coding,KNOWN,-,Intron,NON_CODING	ENST00000436443.4,ERBB4-002,protein_coding,KNOWN,ENSG00000178568.12,ERBB4,protein_coding,KNOWN,-,Intron,NON_CODING	ENST00000260943.9,ERBB4-004,protein_coding,NOVEL,ENSG00000178568.12,ERBB4,protein_coding,KNOWN,-,Intron,NON_CODING	ENST00000484594.4,ERBB4-003,retained_intron,KNOWN,ENSG00000178568.12,ERBB4,protein_coding,KNOWN,-,5prime_UTR,NON_CODING	ENST00000484474.1,ERBB4-006,processed_transcript,KNOWN,ENSG00000178568.12,ERBB4,protein_coding,KNOWN,-,5prime_UTR,NON_CODING	ENST00000435846.1,ERBB4-005,protein_coding,PUTATIVE,ENSG00000178568.12,ERBB4,protein_coding,KNOWN,-,10kb_3prime,NON_CODING
chr2	213766520	213766521	0.133	0.778	0.645	.	ENST00000331683.8,SPAG16-001,protein_coding,KNOWN,ENSG00000144451.17,SPAG16,protein_coding,KNOWN,+,Intron,NON_CODING	ENST00000451561.1,SPAG16-007,protein_coding,KNOWN,ENSG00000144451.17,SPAG16,protein_coding,KNOWN,+,Intron,NON_CODING	ENST00000406979.5,SPAG16-003,nonsense_mediated_decay,KNOWN,ENSG00000144451.17,SPAG16,protein_coding,KNOWN,+,3prime_UTR,NON_CODING	ENST00000452556.4,SPAG16-005,nonsense_mediated_decay,KNOWN,ENSG00000144451.17,SPAG16,protein_coding,KNOWN,+,3prime_UTR,NON_CODING	ENST00000585271.1,MIR4438-201,miRNA,KNOWN,ENSG00000265734.1,MIR4438,miRNA,KNOWN,+,10kb_3prime,NON_CODING
chr2	213766938	213766939	0.15	0.848	0.698	.	ENST00000331683.8,SPAG16-001,protein_coding,KNOWN,ENSG00000144451.17,SPAG16,protein_coding,KNOWN,+,Intron,NON_CODING	ENST00000451561.1,SPAG16-007,protein_coding,KNOWN,ENSG00000144451.17,SPAG16,protein_coding,KNOWN,+,Intron,NON_CODING	ENST00000406979.5,SPAG16-003,nonsense_mediated_decay,KNOWN,ENSG00000144451.17,SPAG16,protein_coding,KNOWN,+,3prime_UTR,NON_CODING	ENST00000452556.4,SPAG16-005,nonsense_mediated_decay,KNOWN,ENSG00000144451.17,SPAG16,protein_coding,KNOWN,+,3prime_UTR,NON_CODING	ENST00000585271.1,MIR4438-201,miRNA,KNOWN,ENSG00000265734.1,MIR4438,miRNA,KNOWN,+,10kb_3prime,NON_CODING
chr2	214069366	214069367	0.286	0.909	0.623	.	ENST00000331683.8,SPAG16-001,protein_coding,KNOWN,ENSG00000144451.17,SPAG16,protein_coding,KNOWN,+,Intron,NON_CODING	ENST00000451561.1,SPAG16-007,protein_coding,KNOWN,ENSG00000144451.17,SPAG16,protein_coding,KNOWN,+,Intron,NON_CODING	ENST00000406979.5,SPAG16-003,nonsense_mediated_decay,KNOWN,ENSG00000144451.17,SPAG16,protein_coding,KNOWN,+,3prime_UTR,NON_CODING	ENST00000452556.4,SPAG16-005,nonsense_mediated_decay,KNOWN,ENSG00000144451.17,SPAG16,protein_coding,KNOWN,+,3prime_UTR,NON_CODING	ENST00000480494.1,SPAG16-008,processed_transcript,KNOWN,ENSG00000144451.17,SPAG16,protein_coding,KNOWN,+,3prime_UTR,NON_CODING
chr2	214611311	214611312	0.25	0.882	0.632	.	ENST00000412896.4,AC107218.3-002,antisense,KNOWN,ENSG00000197585.8,AC107218.3,antisense,NOVEL,-,5prime_UTR,NON_CODING	ENST00000437883.1,AC107218.3-001,antisense,KNOWN,ENSG00000197585.8,AC107218.3,antisense,NOVEL,-,5prime_UTR,NON_CODING
chr2	214941949	214941950	0.31	0.9	0.59	.	ENST00000272895.10,ABCA12-001,protein_coding,KNOWN,ENSG00000144452.13,ABCA12,protein_coding,KNOWN,-,Intron,NON_CODING	ENST00000389661.4,ABCA12-002,protein_coding,KNOWN,ENSG00000144452.13,ABCA12,protein_coding,KNOWN,-,Intron,NON_CODING	ENST00000607412.1,AC072062.1-001,antisense,KNOWN,ENSG00000229267.2,AC072062.1,antisense,NOVEL,+,3prime_UTR,NON_CODING
chr2	215711775	215711776	0.255	0.918	0.663	.	ENST00000445174.4,LINC00607-001,lincRNA,KNOWN,ENSG00000235770.4,LINC00607,lincRNA,NOVEL,-,5prime_UTR,NON_CODING	ENST00000423530.4,LINC00607-002,lincRNA,KNOWN,ENSG00000235770.4,LINC00607,lincRNA,NOVEL,-,5prime_UTR,NON_CODING	ENST00000413563.4,LINC00607-004,lincRNA,KNOWN,ENSG00000235770.4,LINC00607,lincRNA,NOVEL,-,5prime_UTR,NON_CODING	ENST00000451392.4,LINC00607-005,lincRNA,KNOWN,ENSG00000235770.4,LINC00607,lincRNA,NOVEL,-,5prime_UTR,NON_CODING	ENST00000417485.5,AC012668.2-001,lincRNA,KNOWN,ENSG00000237525.5,AC012668.2,lincRNA,NOVEL,+,3prime_UTR,NON_CODING	ENST00000415479.1,AC093850.2-001,lincRNA,KNOWN,ENSG00000230838.1,AC093850.2,lincRNA,NOVEL,+,10kb_5prime,NON_CODING
chr2	215788054	215788055	0.217	0.833	0.616	.	ENST00000445174.4,LINC00607-001,lincRNA,KNOWN,ENSG00000235770.4,LINC00607,lincRNA,NOVEL,-,5prime_UTR,NON_CODING	ENST00000423530.4,LINC00607-002,lincRNA,KNOWN,ENSG00000235770.4,LINC00607,lincRNA,NOVEL,-,5prime_UTR,NON_CODING	ENST00000413563.4,LINC00607-004,lincRNA,KNOWN,ENSG00000235770.4,LINC00607,lincRNA,NOVEL,-,5prime_UTR,NON_CODING	ENST00000451392.4,LINC00607-005,lincRNA,KNOWN,ENSG00000235770.4,LINC00607,lincRNA,NOVEL,-,5prime_UTR,NON_CODING	ENST00000417922.1,LINC00607-006,lincRNA,KNOWN,ENSG00000235770.4,LINC00607,lincRNA,NOVEL,-,5prime_UTR,NON_CODING
chr2	215827270	215827271	0.176	0.846	0.67	.	ENST00000445174.4,LINC00607-001,lincRNA,KNOWN,ENSG00000235770.4,LINC00607,lincRNA,NOVEL,-,5prime_UTR,NON_CODING	ENST00000423530.4,LINC00607-002,lincRNA,KNOWN,ENSG00000235770.4,LINC00607,lincRNA,NOVEL,-,5prime_UTR,NON_CODING	ENST00000413563.4,LINC00607-004,lincRNA,KNOWN,ENSG00000235770.4,LINC00607,lincRNA,NOVEL,-,5prime_UTR,NON_CODING	ENST00000451392.4,LINC00607-005,lincRNA,KNOWN,ENSG00000235770.4,LINC00607,lincRNA,NOVEL,-,5prime_UTR,NON_CODING	ENST00000417922.1,LINC00607-006,lincRNA,KNOWN,ENSG00000235770.4,LINC00607,lincRNA,NOVEL,-,5prime_UTR,NON_CODING
chr2	215861221	215861222	0.267	0.863	0.596	.	ENST00000443971.1,AC122136.2-001,lincRNA,KNOWN,ENSG00000227824.1,AC122136.2,lincRNA,NOVEL,+,10kb_5prime,NON_CODING
chr2	217252306	217252307	0.25	0.933	0.683	.	ENST00000516173.1,RN7SKP43-201,misc_RNA,KNOWN,ENSG00000251982.1,RN7SKP43,misc_RNA,KNOWN,+,1.5kb_3prime,NON_CODING
chr2	217921113	217921114	0.161	0.75	0.589	.	ENST00000446903.4,TNS1-002,protein_coding,PUTATIVE,ENSG00000079308.15,TNS1,protein_coding,KNOWN,-,Intron,NON_CODING	ENST00000423413.1,TNS1-015,protein_coding,PUTATIVE,ENSG00000079308.15,TNS1,protein_coding,KNOWN,-,Intron,NON_CODING	ENST00000171887.7,TNS1-001,protein_coding,KNOWN,ENSG00000079308.15,TNS1,protein_coding,KNOWN,-,5prime_UTR,NON_CODING	ENST00000615025.3,TNS1-202,protein_coding,KNOWN,ENSG00000079308.15,TNS1,protein_coding,KNOWN,-,5prime_UTR,NON_CODING	ENST00000611415.3,TNS1-201,protein_coding,KNOWN,ENSG00000079308.15,TNS1,protein_coding,KNOWN,-,5prime_UTR,NON_CODING	ENST00000413280.4,TNS1-013,protein_coding,KNOWN,ENSG00000079308.15,TNS1,protein_coding,KNOWN,-,5prime_UTR,NON_CODING	ENST00000449814.1,TNS1-014,protein_coding,KNOWN,ENSG00000079308.15,TNS1,protein_coding,KNOWN,-,5prime_UTR,NON_CODING	ENST00000430930.4,TNS1-005,protein_coding,NOVEL,ENSG00000079308.15,TNS1,protein_coding,KNOWN,-,1.5kb_5prime,NON_CODING	ENST00000419504.4,TNS1-004,protein_coding,NOVEL,ENSG00000079308.15,TNS1,protein_coding,KNOWN,-,1.5kb_5prime,NON_CODING
chr2	218117341	218117342	0.083	0.8	0.717	.	ENST00000453237.4,CXCR2-002,protein_coding,KNOWN,ENSG00000180871.6,CXCR2,protein_coding,KNOWN,+,10kb_5prime,NON_CODING	ENST00000415392.4,CXCR2-007,protein_coding,KNOWN,ENSG00000180871.6,CXCR2,protein_coding,KNOWN,+,10kb_5prime,NON_CODING	ENST00000449014.4,CXCR2-003,protein_coding,KNOWN,ENSG00000180871.6,CXCR2,protein_coding,KNOWN,+,10kb_5prime,NON_CODING	ENST00000318507.5,CXCR2-001,protein_coding,KNOWN,ENSG00000180871.6,CXCR2,protein_coding,KNOWN,+,10kb_5prime,NON_CODING	ENST00000454148.1,CXCR2-004,protein_coding,KNOWN,ENSG00000180871.6,CXCR2,protein_coding,KNOWN,+,10kb_5prime,NON_CODING
chr2	218324436	218324437	0.214	0.8	0.586	Shore	ENST00000273077.7,PNKD-001,protein_coding,KNOWN,ENSG00000127838.12,PNKD,protein_coding,KNOWN,+,Intron,NON_CODING	ENST00000258362.6,PNKD-002,protein_coding,KNOWN,ENSG00000127838.12,PNKD,protein_coding,KNOWN,+,Intron,NON_CODING	ENST00000472650.1,PNKD-005,processed_transcript,PUTATIVE,ENSG00000127838.12,PNKD,protein_coding,KNOWN,+,10kb_3prime,NON_CODING	ENST00000494954.1,PNKD-006,processed_transcript,PUTATIVE,ENSG00000127838.12,PNKD,protein_coding,KNOWN,+,10kb_3prime,NON_CODING	ENST00000411433.1,CATIP-AS2-001,antisense,KNOWN,ENSG00000237281.1,CATIP-AS2,antisense,NOVEL,-,10kb_3prime,NON_CODING
chr2	219256207	219256208	0.357	1	0.643	Shore	ENST00000398989.2,TUBA4A-011,protein_coding,PUTATIVE,ENSG00000127824.12,TUBA4A,protein_coding,KNOWN,-,5prime_UTR,NON_CODING	ENST00000427737.4,TUBA4A-010,protein_coding,PUTATIVE,ENSG00000127824.12,TUBA4A,protein_coding,KNOWN,-,5prime_UTR,NON_CODING	ENST00000485041.4,TUBA4B-002,processed_transcript,KNOWN,ENSG00000243910.6,TUBA4B,transcribed_unprocessed_pseudogene,KNOWN,+,3prime_UTR,NON_CODING	ENST00000473885.4,TUBA4B-003,processed_transcript,KNOWN,ENSG00000243910.6,TUBA4B,transcribed_unprocessed_pseudogene,KNOWN,+,3prime_UTR,NON_CODING	ENST00000490341.1,TUBA4B-001,processed_transcript,KNOWN,ENSG00000243910.6,TUBA4B,transcribed_unprocessed_pseudogene,KNOWN,+,3prime_UTR,NON_CODING	ENST00000248437.7,TUBA4A-001,protein_coding,KNOWN,ENSG00000127824.12,TUBA4A,protein_coding,KNOWN,-,10kb_5prime,NON_CODING	ENST00000392088.5,TUBA4A-002,protein_coding,PUTATIVE,ENSG00000127824.12,TUBA4A,protein_coding,KNOWN,-,10kb_5prime,NON_CODING	ENST00000498660.1,TUBA4A-006,processed_transcript,KNOWN,ENSG00000127824.12,TUBA4A,protein_coding,KNOWN,-,10kb_5prime,NON_CODING	ENST00000456818.4,TUBA4A-004,protein_coding,PUTATIVE,ENSG00000127824.12,TUBA4A,protein_coding,KNOWN,-,10kb_5prime,NON_CODING	ENST00000447205.1,TUBA4A-003,protein_coding,PUTATIVE,ENSG00000127824.12,TUBA4A,protein_coding,KNOWN,-,10kb_5prime,NON_CODING	ENST00000462806.4,TUBA4A-007,retained_intron,KNOWN,ENSG00000127824.12,TUBA4A,protein_coding,KNOWN,-,10kb_5prime,NON_CODING	ENST00000475683.1,TUBA4A-005,retained_intron,KNOWN,ENSG00000127824.12,TUBA4A,protein_coding,KNOWN,-,10kb_5prime,NON_CODING	ENST00000425551.1,TUBA4A-009,protein_coding,PUTATIVE,ENSG00000127824.12,TUBA4A,protein_coding,KNOWN,-,10kb_5prime,NON_CODING	ENST00000409638.6,STK16-001,protein_coding,KNOWN,ENSG00000115661.12,STK16,protein_coding,KNOWN,+,10kb_3prime,NON_CODING	ENST00000491697.1,STK16-009,retained_intron,KNOWN,ENSG00000115661.12,STK16,protein_coding,KNOWN,+,10kb_3prime,NON_CODING	ENST00000461417.4,STK16-010,retained_intron,KNOWN,ENSG00000115661.12,STK16,protein_coding,KNOWN,+,10kb_3prime,NON_CODING	ENST00000475696.4,STK16-002,retained_intron,KNOWN,ENSG00000115661.12,STK16,protein_coding,KNOWN,+,10kb_3prime,NON_CODING	ENST00000396738.5,STK16-004,protein_coding,KNOWN,ENSG00000115661.12,STK16,protein_coding,KNOWN,+,10kb_3prime,NON_CODING	ENST00000409516.6,STK16-003,protein_coding,NOVEL,ENSG00000115661.12,STK16,protein_coding,KNOWN,+,10kb_3prime,NON_CODING	ENST00000496443.4,STK16-005,retained_intron,KNOWN,ENSG00000115661.12,STK16,protein_coding,KNOWN,+,10kb_3prime,NON_CODING	ENST00000496800.4,STK16-006,retained_intron,KNOWN,ENSG00000115661.12,STK16,protein_coding,KNOWN,+,10kb_3prime,NON_CODING	ENST00000475342.4,STK16-011,retained_intron,KNOWN,ENSG00000115661.12,STK16,protein_coding,KNOWN,+,10kb_3prime,NON_CODING	ENST00000409260.4,STK16-007,protein_coding,NOVEL,ENSG00000115661.12,STK16,protein_coding,KNOWN,+,10kb_3prime,NON_CODING	ENST00000478018.4,STK16-008,retained_intron,KNOWN,ENSG00000115661.12,STK16,protein_coding,KNOWN,+,10kb_3prime,NON_CODING	ENST00000486813.1,STK16-013,processed_transcript,PUTATIVE,ENSG00000115661.12,STK16,protein_coding,KNOWN,+,10kb_3prime,NON_CODING	ENST00000409743.1,STK16-012,protein_coding,NOVEL,ENSG00000115661.12,STK16,protein_coding,KNOWN,+,10kb_3prime,NON_CODING
chr2	219434990	219434991	0.778	0.186	-0.592	Island	ENST00000312358.10,SPEG-004,protein_coding,NOVEL,ENSG00000072195.13,SPEG,protein_coding,KNOWN,+,Intron,NON_CODING	ENST00000431827.1,AC053503.6-001,antisense,KNOWN,ENSG00000234638.1,AC053503.6,antisense,NOVEL,-,10kb_5prime,NON_CODING	ENST00000498378.4,SPEG-001,processed_transcript,KNOWN,ENSG00000072195.13,SPEG,protein_coding,KNOWN,+,10kb_5prime,NON_CODING	ENST00000435853.4,SPEG-013,protein_coding,PUTATIVE,ENSG00000072195.13,SPEG,protein_coding,KNOWN,+,10kb_5prime,NON_CODING	ENST00000403148.5,SPEG-016,nonsense_mediated_decay,KNOWN,ENSG00000072195.13,SPEG,protein_coding,KNOWN,+,10kb_5prime,NON_CODING	ENST00000431523.4,SPEG-009,protein_coding,NOVEL,ENSG00000072195.13,SPEG,protein_coding,KNOWN,+,10kb_5prime,NON_CODING	ENST00000396698.4,SPEG-014,protein_coding,NOVEL,ENSG00000072195.13,SPEG,protein_coding,KNOWN,+,10kb_5prime,NON_CODING	ENST00000452101.1,SPEG-011,nonsense_mediated_decay,KNOWN,ENSG00000072195.13,SPEG,protein_coding,KNOWN,+,10kb_5prime,NON_CODING	ENST00000420132.4,SPEG-015,nonsense_mediated_decay,KNOWN,ENSG00000072195.13,SPEG,protein_coding,KNOWN,+,10kb_5prime,NON_CODING	ENST00000464989.4,SPEG-002,retained_intron,KNOWN,ENSG00000072195.13,SPEG,protein_coding,KNOWN,+,10kb_5prime,NON_CODING	ENST00000451076.1,SPEG-023,protein_coding,NOVEL,ENSG00000072195.13,SPEG,protein_coding,KNOWN,+,10kb_5prime,NON_CODING	ENST00000373960.3,DES-001,protein_coding,KNOWN,ENSG00000175084.10,DES,protein_coding,KNOWN,+,10kb_3prime,NON_CODING	ENST00000483395.1,DES-008,retained_intron,KNOWN,ENSG00000175084.10,DES,protein_coding,KNOWN,+,10kb_3prime,NON_CODING	ENST00000623864.1,AC053503.12-001,TEC,KNOWN,ENSG00000280323.1,AC053503.12,TEC,KNOWN,+,10kb_3prime,NON_CODING
chr2	219435076	219435077	0.833	0.211	-0.622	Island	ENST00000312358.10,SPEG-004,protein_coding,NOVEL,ENSG00000072195.13,SPEG,protein_coding,KNOWN,+,Intron,NON_CODING	ENST00000431827.1,AC053503.6-001,antisense,KNOWN,ENSG00000234638.1,AC053503.6,antisense,NOVEL,-,10kb_5prime,NON_CODING	ENST00000498378.4,SPEG-001,processed_transcript,KNOWN,ENSG00000072195.13,SPEG,protein_coding,KNOWN,+,10kb_5prime,NON_CODING	ENST00000435853.4,SPEG-013,protein_coding,PUTATIVE,ENSG00000072195.13,SPEG,protein_coding,KNOWN,+,10kb_5prime,NON_CODING	ENST00000403148.5,SPEG-016,nonsense_mediated_decay,KNOWN,ENSG00000072195.13,SPEG,protein_coding,KNOWN,+,10kb_5prime,NON_CODING	ENST00000431523.4,SPEG-009,protein_coding,NOVEL,ENSG00000072195.13,SPEG,protein_coding,KNOWN,+,10kb_5prime,NON_CODING	ENST00000396698.4,SPEG-014,protein_coding,NOVEL,ENSG00000072195.13,SPEG,protein_coding,KNOWN,+,10kb_5prime,NON_CODING	ENST00000452101.1,SPEG-011,nonsense_mediated_decay,KNOWN,ENSG00000072195.13,SPEG,protein_coding,KNOWN,+,10kb_5prime,NON_CODING	ENST00000420132.4,SPEG-015,nonsense_mediated_decay,KNOWN,ENSG00000072195.13,SPEG,protein_coding,KNOWN,+,10kb_5prime,NON_CODING	ENST00000464989.4,SPEG-002,retained_intron,KNOWN,ENSG00000072195.13,SPEG,protein_coding,KNOWN,+,10kb_5prime,NON_CODING	ENST00000451076.1,SPEG-023,protein_coding,NOVEL,ENSG00000072195.13,SPEG,protein_coding,KNOWN,+,10kb_5prime,NON_CODING	ENST00000409595.2,SPEG-025,nonsense_mediated_decay,KNOWN,ENSG00000072195.13,SPEG,protein_coding,KNOWN,+,10kb_5prime,NON_CODING	ENST00000373960.3,DES-001,protein_coding,KNOWN,ENSG00000175084.10,DES,protein_coding,KNOWN,+,10kb_3prime,NON_CODING	ENST00000483395.1,DES-008,retained_intron,KNOWN,ENSG00000175084.10,DES,protein_coding,KNOWN,+,10kb_3prime,NON_CODING	ENST00000623864.1,AC053503.12-001,TEC,KNOWN,ENSG00000280323.1,AC053503.12,TEC,KNOWN,+,10kb_3prime,NON_CODING
chr2	219496963	219496964	0.802	0.213	-0.589	Island	ENST00000412982.4,SPEG-021,protein_coding,PUTATIVE,ENSG00000072195.13,SPEG,protein_coding,KNOWN,+,Intron,NON_CODING	ENST00000617028.1,SPEG-201,protein_coding,KNOWN,ENSG00000072195.13,SPEG,protein_coding,KNOWN,+,Intron,NON_CODING	ENST00000429882.1,AC053503.11-001,antisense,KNOWN,ENSG00000227432.1,AC053503.11,antisense,NOVEL,-,5prime_UTR,NON_CODING	ENST00000475104.1,SPEG-022,retained_intron,KNOWN,ENSG00000072195.13,SPEG,protein_coding,KNOWN,+,1.5kb_5prime,NON_CODING	ENST00000601508.1,RP11-316O14.1-001,antisense,KNOWN,ENSG00000268603.1,RP11-316O14.1,antisense,NOVEL,-,1.5kb_3prime,NON_CODING	ENST00000313597.8,GMPPA-001,protein_coding,KNOWN,ENSG00000144591.16,GMPPA,protein_coding,KNOWN,+,10kb_5prime,NON_CODING	ENST00000480506.4,GMPPA-009,retained_intron,KNOWN,ENSG00000144591.16,GMPPA,protein_coding,KNOWN,+,10kb_5prime,NON_CODING	ENST00000373917.6,GMPPA-002,protein_coding,NOVEL,ENSG00000144591.16,GMPPA,protein_coding,KNOWN,+,10kb_5prime,NON_CODING	ENST00000358215.6,GMPPA-003,protein_coding,KNOWN,ENSG00000144591.16,GMPPA,protein_coding,KNOWN,+,10kb_5prime,NON_CODING	ENST00000443704.4,GMPPA-005,nonsense_mediated_decay,KNOWN,ENSG00000144591.16,GMPPA,protein_coding,KNOWN,+,10kb_5prime,NON_CODING	ENST00000373908.4,GMPPA-004,protein_coding,KNOWN,ENSG00000144591.16,GMPPA,protein_coding,KNOWN,+,10kb_5prime,NON_CODING	ENST00000455657.4,GMPPA-006,protein_coding,KNOWN,ENSG00000144591.16,GMPPA,protein_coding,KNOWN,+,10kb_5prime,NON_CODING	ENST00000435316.4,GMPPA-008,protein_coding,PUTATIVE,ENSG00000144591.16,GMPPA,protein_coding,KNOWN,+,10kb_5prime,NON_CODING	ENST00000341142.6,GMPPA-012,protein_coding,KNOWN,ENSG00000144591.16,GMPPA,protein_coding,KNOWN,+,10kb_5prime,NON_CODING	ENST00000481170.1,GMPPA-013,retained_intron,KNOWN,ENSG00000144591.16,GMPPA,protein_coding,KNOWN,+,10kb_5prime,NON_CODING	ENST00000622191.1,GMPPA-201,protein_coding,KNOWN,ENSG00000144591.16,GMPPA,protein_coding,KNOWN,+,10kb_5prime,NON_CODING	ENST00000480034.1,GMPPA-011,retained_intron,KNOWN,ENSG00000144591.16,GMPPA,protein_coding,KNOWN,+,10kb_5prime,NON_CODING	ENST00000496536.1,GMPPA-010,retained_intron,KNOWN,ENSG00000144591.16,GMPPA,protein_coding,KNOWN,+,10kb_5prime,NON_CODING	ENST00000312358.10,SPEG-004,protein_coding,NOVEL,ENSG00000072195.13,SPEG,protein_coding,KNOWN,+,10kb_3prime,NON_CODING	ENST00000485813.4,SPEG-024,processed_transcript,KNOWN,ENSG00000072195.13,SPEG,protein_coding,KNOWN,+,10kb_3prime,NON_CODING
chr2	219496968	219496969	0.836	0.203	-0.633	Island	ENST00000412982.4,SPEG-021,protein_coding,PUTATIVE,ENSG00000072195.13,SPEG,protein_coding,KNOWN,+,Intron,NON_CODING	ENST00000617028.1,SPEG-201,protein_coding,KNOWN,ENSG00000072195.13,SPEG,protein_coding,KNOWN,+,Intron,NON_CODING	ENST00000429882.1,AC053503.11-001,antisense,KNOWN,ENSG00000227432.1,AC053503.11,antisense,NOVEL,-,5prime_UTR,NON_CODING	ENST00000475104.1,SPEG-022,retained_intron,KNOWN,ENSG00000072195.13,SPEG,protein_coding,KNOWN,+,1.5kb_5prime,NON_CODING	ENST00000601508.1,RP11-316O14.1-001,antisense,KNOWN,ENSG00000268603.1,RP11-316O14.1,antisense,NOVEL,-,1.5kb_3prime,NON_CODING	ENST00000313597.8,GMPPA-001,protein_coding,KNOWN,ENSG00000144591.16,GMPPA,protein_coding,KNOWN,+,10kb_5prime,NON_CODING	ENST00000480506.4,GMPPA-009,retained_intron,KNOWN,ENSG00000144591.16,GMPPA,protein_coding,KNOWN,+,10kb_5prime,NON_CODING	ENST00000373917.6,GMPPA-002,protein_coding,NOVEL,ENSG00000144591.16,GMPPA,protein_coding,KNOWN,+,10kb_5prime,NON_CODING	ENST00000358215.6,GMPPA-003,protein_coding,KNOWN,ENSG00000144591.16,GMPPA,protein_coding,KNOWN,+,10kb_5prime,NON_CODING	ENST00000443704.4,GMPPA-005,nonsense_mediated_decay,KNOWN,ENSG00000144591.16,GMPPA,protein_coding,KNOWN,+,10kb_5prime,NON_CODING	ENST00000373908.4,GMPPA-004,protein_coding,KNOWN,ENSG00000144591.16,GMPPA,protein_coding,KNOWN,+,10kb_5prime,NON_CODING	ENST00000455657.4,GMPPA-006,protein_coding,KNOWN,ENSG00000144591.16,GMPPA,protein_coding,KNOWN,+,10kb_5prime,NON_CODING	ENST00000435316.4,GMPPA-008,protein_coding,PUTATIVE,ENSG00000144591.16,GMPPA,protein_coding,KNOWN,+,10kb_5prime,NON_CODING	ENST00000341142.6,GMPPA-012,protein_coding,KNOWN,ENSG00000144591.16,GMPPA,protein_coding,KNOWN,+,10kb_5prime,NON_CODING	ENST00000481170.1,GMPPA-013,retained_intron,KNOWN,ENSG00000144591.16,GMPPA,protein_coding,KNOWN,+,10kb_5prime,NON_CODING	ENST00000622191.1,GMPPA-201,protein_coding,KNOWN,ENSG00000144591.16,GMPPA,protein_coding,KNOWN,+,10kb_5prime,NON_CODING	ENST00000480034.1,GMPPA-011,retained_intron,KNOWN,ENSG00000144591.16,GMPPA,protein_coding,KNOWN,+,10kb_5prime,NON_CODING	ENST00000496536.1,GMPPA-010,retained_intron,KNOWN,ENSG00000144591.16,GMPPA,protein_coding,KNOWN,+,10kb_5prime,NON_CODING	ENST00000312358.10,SPEG-004,protein_coding,NOVEL,ENSG00000072195.13,SPEG,protein_coding,KNOWN,+,10kb_3prime,NON_CODING	ENST00000485813.4,SPEG-024,processed_transcript,KNOWN,ENSG00000072195.13,SPEG,protein_coding,KNOWN,+,10kb_3prime,NON_CODING
chr2	219496986	219496987	0.8	0.188	-0.612	Island	ENST00000412982.4,SPEG-021,protein_coding,PUTATIVE,ENSG00000072195.13,SPEG,protein_coding,KNOWN,+,Intron,NON_CODING	ENST00000617028.1,SPEG-201,protein_coding,KNOWN,ENSG00000072195.13,SPEG,protein_coding,KNOWN,+,Intron,NON_CODING	ENST00000429882.1,AC053503.11-001,antisense,KNOWN,ENSG00000227432.1,AC053503.11,antisense,NOVEL,-,5prime_UTR,NON_CODING	ENST00000475104.1,SPEG-022,retained_intron,KNOWN,ENSG00000072195.13,SPEG,protein_coding,KNOWN,+,1.5kb_5prime,NON_CODING	ENST00000601508.1,RP11-316O14.1-001,antisense,KNOWN,ENSG00000268603.1,RP11-316O14.1,antisense,NOVEL,-,1.5kb_3prime,NON_CODING	ENST00000313597.8,GMPPA-001,protein_coding,KNOWN,ENSG00000144591.16,GMPPA,protein_coding,KNOWN,+,10kb_5prime,NON_CODING	ENST00000480506.4,GMPPA-009,retained_intron,KNOWN,ENSG00000144591.16,GMPPA,protein_coding,KNOWN,+,10kb_5prime,NON_CODING	ENST00000373917.6,GMPPA-002,protein_coding,NOVEL,ENSG00000144591.16,GMPPA,protein_coding,KNOWN,+,10kb_5prime,NON_CODING	ENST00000358215.6,GMPPA-003,protein_coding,KNOWN,ENSG00000144591.16,GMPPA,protein_coding,KNOWN,+,10kb_5prime,NON_CODING	ENST00000443704.4,GMPPA-005,nonsense_mediated_decay,KNOWN,ENSG00000144591.16,GMPPA,protein_coding,KNOWN,+,10kb_5prime,NON_CODING	ENST00000373908.4,GMPPA-004,protein_coding,KNOWN,ENSG00000144591.16,GMPPA,protein_coding,KNOWN,+,10kb_5prime,NON_CODING	ENST00000455657.4,GMPPA-006,protein_coding,KNOWN,ENSG00000144591.16,GMPPA,protein_coding,KNOWN,+,10kb_5prime,NON_CODING	ENST00000435316.4,GMPPA-008,protein_coding,PUTATIVE,ENSG00000144591.16,GMPPA,protein_coding,KNOWN,+,10kb_5prime,NON_CODING	ENST00000341142.6,GMPPA-012,protein_coding,KNOWN,ENSG00000144591.16,GMPPA,protein_coding,KNOWN,+,10kb_5prime,NON_CODING	ENST00000481170.1,GMPPA-013,retained_intron,KNOWN,ENSG00000144591.16,GMPPA,protein_coding,KNOWN,+,10kb_5prime,NON_CODING	ENST00000622191.1,GMPPA-201,protein_coding,KNOWN,ENSG00000144591.16,GMPPA,protein_coding,KNOWN,+,10kb_5prime,NON_CODING	ENST00000480034.1,GMPPA-011,retained_intron,KNOWN,ENSG00000144591.16,GMPPA,protein_coding,KNOWN,+,10kb_5prime,NON_CODING	ENST00000496536.1,GMPPA-010,retained_intron,KNOWN,ENSG00000144591.16,GMPPA,protein_coding,KNOWN,+,10kb_5prime,NON_CODING	ENST00000312358.10,SPEG-004,protein_coding,NOVEL,ENSG00000072195.13,SPEG,protein_coding,KNOWN,+,10kb_3prime,NON_CODING	ENST00000485813.4,SPEG-024,processed_transcript,KNOWN,ENSG00000072195.13,SPEG,protein_coding,KNOWN,+,10kb_3prime,NON_CODING
chr2	219661733	219661734	0.222	0.812	0.59	.	.
chr2	221908843	221908844	0.357	1	0.643	.	.
chr2	222578842	222578843	0.368	1	0.632	.	ENST00000281828.6,FARSB-001,protein_coding,KNOWN,ENSG00000116120.9,FARSB,protein_coding,KNOWN,-,Intron,NON_CODING	ENST00000568928.2,RP11-16P6.1-001,antisense,KNOWN,ENSG00000261428.2,RP11-16P6.1,antisense,NOVEL,-,10kb_5prime,NON_CODING
chr2	225207458	225207459	0.333	1	0.667	.	.
chr2	226626128	226626129	0.321	0.909	0.588	.	.
chr2	226721709	226721710	0.083	0.682	0.599	.	ENST00000305123.5,IRS1-001,protein_coding,KNOWN,ENSG00000169047.5,IRS1,protein_coding,KNOWN,-,10kb_3prime,NON_CODING
chr2	226721804	226721805	0.115	0.774	0.659	.	ENST00000305123.5,IRS1-001,protein_coding,KNOWN,ENSG00000169047.5,IRS1,protein_coding,KNOWN,-,10kb_3prime,NON_CODING
chr2	227889984	227889985	0.333	0.923	0.59	.	ENST00000373666.5,DAW1-002,protein_coding,NOVEL,ENSG00000123977.8,DAW1,protein_coding,KNOWN,+,Intron,NON_CODING	ENST00000309931.2,DAW1-001,protein_coding,KNOWN,ENSG00000123977.8,DAW1,protein_coding,KNOWN,+,Intron,NON_CODING	ENST00000440997.1,DAW1-003,protein_coding,PUTATIVE,ENSG00000123977.8,DAW1,protein_coding,KNOWN,+,Intron,NON_CODING	ENST00000454999.4,DAW1-004,nonsense_mediated_decay,KNOWN,ENSG00000123977.8,DAW1,protein_coding,KNOWN,+,3prime_UTR,NON_CODING	ENST00000472604.1,DAW1-005,processed_transcript,KNOWN,ENSG00000123977.8,DAW1,protein_coding,KNOWN,+,3prime_UTR,NON_CODING	ENST00000607153.1,SNORA25.19-201,snoRNA,NOVEL,ENSG00000272237.1,SNORA25,snoRNA,NOVEL,+,10kb_3prime,NON_CODING
chr2	229130713	229130714	0.113	0.757	0.644	.	ENST00000392054.6,PID1-004,protein_coding,KNOWN,ENSG00000153823.17,PID1,protein_coding,KNOWN,-,Intron,NON_CODING	ENST00000409462.1,PID1-002,protein_coding,KNOWN,ENSG00000153823.17,PID1,protein_coding,KNOWN,-,Intron,NON_CODING	ENST00000392055.6,PID1-001,protein_coding,KNOWN,ENSG00000153823.17,PID1,protein_coding,KNOWN,-,Intron,NON_CODING	ENST00000354069.6,PID1-005,protein_coding,KNOWN,ENSG00000153823.17,PID1,protein_coding,KNOWN,-,Intron,NON_CODING	ENST00000482518.5,PID1-003,processed_transcript,KNOWN,ENSG00000153823.17,PID1,protein_coding,KNOWN,-,5prime_UTR,NON_CODING	ENST00000534952.1,PID1-006,nonsense_mediated_decay,KNOWN,ENSG00000153823.17,PID1,protein_coding,KNOWN,-,3prime_UTR,NON_CODING
chr2	230109832	230109833	0.333	0.929	0.596	.	.
chr2	231728887	231728888	1	0.4	-0.6	.	ENST00000287600.7,PDE6D-001,protein_coding,KNOWN,ENSG00000156973.12,PDE6D,protein_coding,KNOWN,-,10kb_3prime,NON_CODING	ENST00000409772.4,PDE6D-005,protein_coding,PUTATIVE,ENSG00000156973.12,PDE6D,protein_coding,KNOWN,-,10kb_3prime,NON_CODING	ENST00000428104.2,PDE6D-004,protein_coding,PUTATIVE,ENSG00000156973.12,PDE6D,protein_coding,KNOWN,-,10kb_3prime,NON_CODING	ENST00000486044.1,PDE6D-006,retained_intron,KNOWN,ENSG00000156973.12,PDE6D,protein_coding,KNOWN,-,10kb_3prime,NON_CODING
chr2	232424793	232424794	0.364	1	0.636	Shelf	ENST00000373592.2,ECEL1P1-001,unprocessed_pseudogene,KNOWN,ENSG00000204121.2,ECEL1P1,unprocessed_pseudogene,KNOWN,-,10kb_5prime,NON_CODING	ENST00000437095.1,AC068134.6-001,lincRNA,KNOWN,ENSG00000237087.1,AC068134.6,lincRNA,NOVEL,-,10kb_5prime,NON_CODING
chr2	234449695	234449696	0.947	0.286	-0.661	.	ENST00000439798.1,AC097713.4-001,lincRNA,KNOWN,ENSG00000231682.1,AC097713.4,lincRNA,NOVEL,-,5prime_UTR,NON_CODING	ENST00000418025.1,AC097713.3-001,lincRNA,KNOWN,ENSG00000228162.1,AC097713.3,lincRNA,NOVEL,+,3prime_UTR,NON_CODING	ENST00000440046.1,HSPE1P9-001,unprocessed_pseudogene,KNOWN,ENSG00000232690.1,HSPE1P9,unprocessed_pseudogene,KNOWN,-,10kb_3prime,NON_CODING
chr2	235001396	235001397	0.206	0.931	0.725	.	ENST00000392011.5,SH3BP4-001,protein_coding,KNOWN,ENSG00000130147.14,SH3BP4,protein_coding,KNOWN,+,5prime_UTR,NON_CODING	ENST00000416021.4,SH3BP4-005,protein_coding,KNOWN,ENSG00000130147.14,SH3BP4,protein_coding,KNOWN,+,5prime_UTR,NON_CODING	ENST00000409212.4,SH3BP4-002,protein_coding,KNOWN,ENSG00000130147.14,SH3BP4,protein_coding,KNOWN,+,5prime_UTR,NON_CODING	ENST00000344528.7,SH3BP4-003,protein_coding,KNOWN,ENSG00000130147.14,SH3BP4,protein_coding,KNOWN,+,5prime_UTR,NON_CODING	ENST00000444916.4,SH3BP4-007,protein_coding,KNOWN,ENSG00000130147.14,SH3BP4,protein_coding,KNOWN,+,5prime_UTR,NON_CODING	ENST00000446904.4,SH3BP4-008,protein_coding,KNOWN,ENSG00000130147.14,SH3BP4,protein_coding,KNOWN,+,5prime_UTR,NON_CODING	ENST00000454947.1,SH3BP4-009,protein_coding,KNOWN,ENSG00000130147.14,SH3BP4,protein_coding,KNOWN,+,5prime_UTR,NON_CODING	ENST00000462602.5,SH3BP4-011,processed_transcript,PUTATIVE,ENSG00000130147.14,SH3BP4,protein_coding,KNOWN,+,3prime_UTR,NON_CODING	ENST00000493436.4,SH3BP4-010,processed_transcript,PUTATIVE,ENSG00000130147.14,SH3BP4,protein_coding,KNOWN,+,10kb_3prime,NON_CODING
chr2	235001418	235001419	0.192	0.887	0.695	.	ENST00000392011.5,SH3BP4-001,protein_coding,KNOWN,ENSG00000130147.14,SH3BP4,protein_coding,KNOWN,+,5prime_UTR,NON_CODING	ENST00000416021.4,SH3BP4-005,protein_coding,KNOWN,ENSG00000130147.14,SH3BP4,protein_coding,KNOWN,+,5prime_UTR,NON_CODING	ENST00000409212.4,SH3BP4-002,protein_coding,KNOWN,ENSG00000130147.14,SH3BP4,protein_coding,KNOWN,+,5prime_UTR,NON_CODING	ENST00000344528.7,SH3BP4-003,protein_coding,KNOWN,ENSG00000130147.14,SH3BP4,protein_coding,KNOWN,+,5prime_UTR,NON_CODING	ENST00000444916.4,SH3BP4-007,protein_coding,KNOWN,ENSG00000130147.14,SH3BP4,protein_coding,KNOWN,+,5prime_UTR,NON_CODING	ENST00000446904.4,SH3BP4-008,protein_coding,KNOWN,ENSG00000130147.14,SH3BP4,protein_coding,KNOWN,+,5prime_UTR,NON_CODING	ENST00000454947.1,SH3BP4-009,protein_coding,KNOWN,ENSG00000130147.14,SH3BP4,protein_coding,KNOWN,+,5prime_UTR,NON_CODING	ENST00000462602.5,SH3BP4-011,processed_transcript,PUTATIVE,ENSG00000130147.14,SH3BP4,protein_coding,KNOWN,+,3prime_UTR,NON_CODING	ENST00000493436.4,SH3BP4-010,processed_transcript,PUTATIVE,ENSG00000130147.14,SH3BP4,protein_coding,KNOWN,+,10kb_3prime,NON_CODING
chr2	236160769	236160770	0.854	0.216	-0.638	Shore	ENST00000384322.1,Y_RNA.474-201,misc_RNA,NOVEL,ENSG00000207049.1,Y_RNA,misc_RNA,NOVEL,-,10kb_5prime,NON_CODING	ENST00000415226.1,AC079135.1-002,antisense,KNOWN,ENSG00000233611.3,AC079135.1,antisense,NOVEL,+,10kb_5prime,NON_CODING	ENST00000483218.1,AC079135.1-001,antisense,KNOWN,ENSG00000233611.3,AC079135.1,antisense,NOVEL,+,10kb_5prime,NON_CODING	ENST00000306318.4,GBX2-001,protein_coding,KNOWN,ENSG00000168505.6,GBX2,protein_coding,KNOWN,-,10kb_3prime,NON_CODING	ENST00000551105.1,GBX2-003,protein_coding,NOVEL,ENSG00000168505.6,GBX2,protein_coding,KNOWN,-,10kb_3prime,NON_CODING	ENST00000465889.1,GBX2-002,processed_transcript,PUTATIVE,ENSG00000168505.6,GBX2,protein_coding,KNOWN,-,10kb_3prime,NON_CODING
chr2	236364332	236364333	0.308	0.947	0.639	.	ENST00000431676.5,IQCA1-202,protein_coding,KNOWN,ENSG00000132321.15,IQCA1,protein_coding,KNOWN,-,Intron,NON_CODING	ENST00000309507.8,IQCA1-201,protein_coding,KNOWN,ENSG00000132321.15,IQCA1,protein_coding,KNOWN,-,Intron,NON_CODING	ENST00000254653.8,IQCA1-002,nonsense_mediated_decay,KNOWN,ENSG00000132321.15,IQCA1,protein_coding,KNOWN,-,Intron,NON_CODING	ENST00000409907.6,IQCA1-001,protein_coding,KNOWN,ENSG00000132321.15,IQCA1,protein_coding,KNOWN,-,Intron,NON_CODING	ENST00000605740.1,RP11-785G17.1-001,antisense,KNOWN,ENSG00000270540.1,RP11-785G17.1,antisense,NOVEL,+,10kb_5prime,NON_CODING
chr2	236631219	236631220	0.19	0.9	0.71	.	.
chr2	236870689	236870690	0.245	0.841	0.596	.	.
chr2	236871787	236871788	0.043	0.826	0.783	.	.
chr2	236871802	236871803	0.077	0.827	0.75	.	.
chr2	236971393	236971394	0.125	0.824	0.699	.	.
chr2	237315809	237315810	0.1	0.95	0.85	.	ENST00000473258.1,COL6A3-005,processed_transcript,KNOWN,ENSG00000163359.14,COL6A3,protein_coding,KNOWN,-,10kb_3prime,NON_CODING	ENST00000353578.7,COL6A3-202,protein_coding,KNOWN,ENSG00000163359.14,COL6A3,protein_coding,KNOWN,-,10kb_3prime,NON_CODING	ENST00000295550.7,COL6A3-001,protein_coding,KNOWN,ENSG00000163359.14,COL6A3,protein_coding,KNOWN,-,10kb_3prime,NON_CODING	ENST00000491769.1,COL6A3-009,retained_intron,KNOWN,ENSG00000163359.14,COL6A3,protein_coding,KNOWN,-,10kb_3prime,NON_CODING	ENST00000347401.6,COL6A3-201,protein_coding,KNOWN,ENSG00000163359.14,COL6A3,protein_coding,KNOWN,-,10kb_3prime,NON_CODING	ENST00000472056.4,COL6A3-012,protein_coding,NOVEL,ENSG00000163359.14,COL6A3,protein_coding,KNOWN,-,10kb_3prime,NON_CODING	ENST00000409809.4,COL6A3-011,protein_coding,KNOWN,ENSG00000163359.14,COL6A3,protein_coding,KNOWN,-,10kb_3prime,NON_CODING
chr2	237316034	237316035	0.056	0.85	0.794	.	ENST00000473258.1,COL6A3-005,processed_transcript,KNOWN,ENSG00000163359.14,COL6A3,protein_coding,KNOWN,-,10kb_3prime,NON_CODING	ENST00000353578.7,COL6A3-202,protein_coding,KNOWN,ENSG00000163359.14,COL6A3,protein_coding,KNOWN,-,10kb_3prime,NON_CODING	ENST00000295550.7,COL6A3-001,protein_coding,KNOWN,ENSG00000163359.14,COL6A3,protein_coding,KNOWN,-,10kb_3prime,NON_CODING	ENST00000491769.1,COL6A3-009,retained_intron,KNOWN,ENSG00000163359.14,COL6A3,protein_coding,KNOWN,-,10kb_3prime,NON_CODING	ENST00000347401.6,COL6A3-201,protein_coding,KNOWN,ENSG00000163359.14,COL6A3,protein_coding,KNOWN,-,10kb_3prime,NON_CODING	ENST00000472056.4,COL6A3-012,protein_coding,NOVEL,ENSG00000163359.14,COL6A3,protein_coding,KNOWN,-,10kb_3prime,NON_CODING	ENST00000409809.4,COL6A3-011,protein_coding,KNOWN,ENSG00000163359.14,COL6A3,protein_coding,KNOWN,-,10kb_3prime,NON_CODING
chr2	239288242	239288243	0.222	0.846	0.624	.	ENST00000345617.6,HDAC4-001,protein_coding,KNOWN,ENSG00000068024.15,HDAC4,protein_coding,KNOWN,-,Intron,NON_CODING	ENST00000544989.1,HDAC4-015,protein_coding,KNOWN,ENSG00000068024.15,HDAC4,protein_coding,KNOWN,-,Intron,NON_CODING	ENST00000543185.4,HDAC4-201,protein_coding,KNOWN,ENSG00000068024.15,HDAC4,protein_coding,KNOWN,-,5prime_UTR,NON_CODING	ENST00000463007.4,HDAC4-004,retained_intron,KNOWN,ENSG00000068024.15,HDAC4,protein_coding,KNOWN,-,5prime_UTR,NON_CODING	ENST00000493582.4,HDAC4-002,retained_intron,KNOWN,ENSG00000068024.15,HDAC4,protein_coding,KNOWN,-,5prime_UTR,NON_CODING	ENST00000535493.4,HDAC4-016,retained_intron,KNOWN,ENSG00000068024.15,HDAC4,protein_coding,KNOWN,-,5prime_UTR,NON_CODING	ENST00000446876.1,HDAC4-007,protein_coding,PUTATIVE,ENSG00000068024.15,HDAC4,protein_coding,KNOWN,-,5prime_UTR,NON_CODING
chr2	239440875	239440876	0.764	0.178	-0.586	.	.
chr2	240351175	240351176	0.273	0.863	0.59	Shelf	.
chr2	240565926	240565927	0.407	1	0.593	Shelf	ENST00000418708.3,ANKMY1-021,protein_coding,KNOWN,ENSG00000144504.14,ANKMY1,protein_coding,KNOWN,-,5prime_UTR,NON_CODING	ENST00000418505.2,ANKMY1-022,processed_transcript,KNOWN,ENSG00000144504.14,ANKMY1,protein_coding,KNOWN,-,5prime_UTR,NON_CODING	ENST00000451363.4,RNPEPL1-005,protein_coding,PUTATIVE,ENSG00000142327.10,RNPEPL1,protein_coding,KNOWN,+,5prime_UTR,NON_CODING	ENST00000373318.5,ANKMY1-012,protein_coding,NOVEL,ENSG00000144504.14,ANKMY1,protein_coding,KNOWN,-,10kb_5prime,NON_CODING	ENST00000406958.4,ANKMY1-011,protein_coding,NOVEL,ENSG00000144504.14,ANKMY1,protein_coding,KNOWN,-,10kb_5prime,NON_CODING	ENST00000272972.6,ANKMY1-001,protein_coding,KNOWN,ENSG00000144504.14,ANKMY1,protein_coding,KNOWN,-,10kb_5prime,NON_CODING	ENST00000391987.4,ANKMY1-201,protein_coding,KNOWN,ENSG00000144504.14,ANKMY1,protein_coding,KNOWN,-,10kb_5prime,NON_CODING	ENST00000361678.7,ANKMY1-002,protein_coding,KNOWN,ENSG00000144504.14,ANKMY1,protein_coding,KNOWN,-,10kb_5prime,NON_CODING	ENST00000403283.4,ANKMY1-005,protein_coding,PUTATIVE,ENSG00000144504.14,ANKMY1,protein_coding,KNOWN,-,10kb_5prime,NON_CODING	ENST00000401804.4,ANKMY1-010,protein_coding,NOVEL,ENSG00000144504.14,ANKMY1,protein_coding,KNOWN,-,10kb_5prime,NON_CODING	ENST00000405523.6,ANKMY1-009,protein_coding,KNOWN,ENSG00000144504.14,ANKMY1,protein_coding,KNOWN,-,10kb_5prime,NON_CODING	ENST00000405002.4,ANKMY1-006,protein_coding,PUTATIVE,ENSG00000144504.14,ANKMY1,protein_coding,KNOWN,-,10kb_5prime,NON_CODING	ENST00000484526.4,ANKMY1-004,retained_intron,KNOWN,ENSG00000144504.14,ANKMY1,protein_coding,KNOWN,-,10kb_5prime,NON_CODING	ENST00000496300.4,ANKMY1-007,retained_intron,KNOWN,ENSG00000144504.14,ANKMY1,protein_coding,KNOWN,-,10kb_5prime,NON_CODING	ENST00000441168.4,ANKMY1-016,protein_coding,PUTATIVE,ENSG00000144504.14,ANKMY1,protein_coding,KNOWN,-,10kb_5prime,NON_CODING	ENST00000443318.1,ANKMY1-019,protein_coding,PUTATIVE,ENSG00000144504.14,ANKMY1,protein_coding,KNOWN,-,10kb_5prime,NON_CODING	ENST00000462004.4,ANKMY1-020,processed_transcript,KNOWN,ENSG00000144504.14,ANKMY1,protein_coding,KNOWN,-,10kb_5prime,NON_CODING	ENST00000464991.4,ANKMY1-003,retained_intron,KNOWN,ENSG00000144504.14,ANKMY1,protein_coding,KNOWN,-,10kb_5prime,NON_CODING	ENST00000477316.1,ANKMY1-018,retained_intron,KNOWN,ENSG00000144504.14,ANKMY1,protein_coding,KNOWN,-,10kb_5prime,NON_CODING	ENST00000411765.1,ANKMY1-017,protein_coding,KNOWN,ENSG00000144504.14,ANKMY1,protein_coding,KNOWN,-,10kb_5prime,NON_CODING	ENST00000270357.7,RNPEPL1-001,protein_coding,KNOWN,ENSG00000142327.10,RNPEPL1,protein_coding,KNOWN,+,10kb_5prime,NON_CODING	ENST00000486058.4,RNPEPL1-002,retained_intron,KNOWN,ENSG00000142327.10,RNPEPL1,protein_coding,KNOWN,+,10kb_5prime,NON_CODING	ENST00000481757.4,RNPEPL1-003,retained_intron,KNOWN,ENSG00000142327.10,RNPEPL1,protein_coding,KNOWN,+,10kb_5prime,NON_CODING	ENST00000493398.4,RNPEPL1-006,retained_intron,KNOWN,ENSG00000142327.10,RNPEPL1,protein_coding,KNOWN,+,10kb_5prime,NON_CODING	ENST00000464550.4,RNPEPL1-007,processed_transcript,KNOWN,ENSG00000142327.10,RNPEPL1,protein_coding,KNOWN,+,10kb_5prime,NON_CODING	ENST00000460884.1,RNPEPL1-008,retained_intron,KNOWN,ENSG00000142327.10,RNPEPL1,protein_coding,KNOWN,+,10kb_5prime,NON_CODING	ENST00000498042.1,RNPEPL1-009,retained_intron,KNOWN,ENSG00000142327.10,RNPEPL1,protein_coding,KNOWN,+,10kb_5prime,NON_CODING	ENST00000471657.1,RNPEPL1-010,retained_intron,KNOWN,ENSG00000142327.10,RNPEPL1,protein_coding,KNOWN,+,10kb_5prime,NON_CODING	ENST00000437406.1,RNPEPL1-004,protein_coding,NOVEL,ENSG00000142327.10,RNPEPL1,protein_coding,KNOWN,+,10kb_5prime,NON_CODING	ENST00000343217.5,DUSP28-201,protein_coding,KNOWN,ENSG00000188542.8,DUSP28,protein_coding,KNOWN,+,10kb_3prime,NON_CODING	ENST00000405954.1,DUSP28-001,protein_coding,KNOWN,ENSG00000188542.8,DUSP28,protein_coding,KNOWN,+,10kb_3prime,NON_CODING	ENST00000438823.1,DUSP28-002,nonsense_mediated_decay,KNOWN,ENSG00000188542.8,DUSP28,protein_coding,KNOWN,+,10kb_3prime,NON_CODING	ENST00000479788.4,DUSP28-003,processed_transcript,PUTATIVE,ENSG00000188542.8,DUSP28,protein_coding,KNOWN,+,10kb_3prime,NON_CODING	ENST00000497221.1,DUSP28-004,processed_transcript,PUTATIVE,ENSG00000188542.8,DUSP28,protein_coding,KNOWN,+,10kb_3prime,NON_CODING
chr2	241966017	241966018	0.145	0.833	0.688	.	ENST00000430555.4,LINC01237-002,lincRNA,KNOWN,ENSG00000233806.6,LINC01237,processed_transcript,NOVEL,+,3prime_UTR,NON_CODING	ENST00000415434.4,LINC01237-003,lincRNA,KNOWN,ENSG00000233806.6,LINC01237,processed_transcript,NOVEL,+,3prime_UTR,NON_CODING	ENST00000457686.4,LINC01237-004,lincRNA,KNOWN,ENSG00000233806.6,LINC01237,processed_transcript,NOVEL,+,3prime_UTR,NON_CODING	ENST00000439601.1,LINC01237-005,antisense,KNOWN,ENSG00000233806.6,LINC01237,processed_transcript,NOVEL,+,3prime_UTR,NON_CODING	ENST00000429456.1,AC093642.3-001,lincRNA,KNOWN,ENSG00000237940.3,AC093642.3,lincRNA,NOVEL,+,10kb_5prime,NON_CODING	ENST00000416204.1,AC093642.3-004,lincRNA,KNOWN,ENSG00000237940.3,AC093642.3,lincRNA,NOVEL,+,10kb_5prime,NON_CODING	ENST00000426962.1,AC093642.3-002,lincRNA,KNOWN,ENSG00000237940.3,AC093642.3,lincRNA,NOVEL,+,10kb_5prime,NON_CODING	ENST00000451070.1,AC093642.3-003,retained_intron,KNOWN,ENSG00000237940.3,AC093642.3,lincRNA,NOVEL,+,10kb_5prime,NON_CODING	ENST00000429947.1,LINC01237-001,lincRNA,KNOWN,ENSG00000233806.6,LINC01237,processed_transcript,NOVEL,+,10kb_3prime,NON_CODING
chr2	242046658	242046659	0.864	0.258	-0.606	Island	ENST00000415434.4,LINC01237-003,lincRNA,KNOWN,ENSG00000233806.6,LINC01237,processed_transcript,NOVEL,+,3prime_UTR,NON_CODING	ENST00000446593.1,AC093642.6-001,lincRNA,KNOWN,ENSG00000232002.1,AC093642.6,lincRNA,NOVEL,-,1.5kb_3prime,NON_CODING
chr2	242046691	242046692	0.848	0.25	-0.598	Island	ENST00000415434.4,LINC01237-003,lincRNA,KNOWN,ENSG00000233806.6,LINC01237,processed_transcript,NOVEL,+,3prime_UTR,NON_CODING	ENST00000446593.1,AC093642.6-001,lincRNA,KNOWN,ENSG00000232002.1,AC093642.6,lincRNA,NOVEL,-,1.5kb_3prime,NON_CODING
chr2	242047570	242047571	1	0.364	-0.636	Island	ENST00000415434.4,LINC01237-003,lincRNA,KNOWN,ENSG00000233806.6,LINC01237,processed_transcript,NOVEL,+,3prime_UTR,NON_CODING	ENST00000446593.1,AC093642.6-001,lincRNA,KNOWN,ENSG00000232002.1,AC093642.6,lincRNA,NOVEL,-,1.5kb_3prime,NON_CODING
chr2	242047629	242047630	1	0.412	-0.588	Island	ENST00000415434.4,LINC01237-003,lincRNA,KNOWN,ENSG00000233806.6,LINC01237,processed_transcript,NOVEL,+,3prime_UTR,NON_CODING	ENST00000446593.1,AC093642.6-001,lincRNA,KNOWN,ENSG00000232002.1,AC093642.6,lincRNA,NOVEL,-,1.5kb_3prime,NON_CODING
chr3	40237	40238	0.312	0.941	0.629	.	.
chr3	51130	51131	0.375	0.962	0.587	.	ENST00000426697.1,AY269186.2-001,lincRNA,KNOWN,ENSG00000224918.1,AY269186.2,lincRNA,NOVEL,-,10kb_3prime,NON_CODING
chr3	58157	58158	0.4	1	0.6	.	ENST00000426697.1,AY269186.2-001,lincRNA,KNOWN,ENSG00000224918.1,AY269186.2,lincRNA,NOVEL,-,10kb_5prime,NON_CODING
chr3	84375	84376	0.25	0.9	0.65	.	.
chr3	155738	155739	0.172	0.917	0.745	.	.
chr3	339671	339672	0.852	0.222	-0.63	.	ENST00000256509.5,CHL1-001,protein_coding,KNOWN,ENSG00000134121.8,CHL1,protein_coding,KNOWN,+,Intron,NON_CODING	ENST00000397491.5,CHL1-002,protein_coding,KNOWN,ENSG00000134121.8,CHL1,protein_coding,KNOWN,+,Intron,NON_CODING	ENST00000435603.4,CHL1-008,protein_coding,KNOWN,ENSG00000134121.8,CHL1,protein_coding,KNOWN,+,Intron,NON_CODING	ENST00000620033.3,CHL1-201,protein_coding,KNOWN,ENSG00000134121.8,CHL1,protein_coding,KNOWN,+,Intron,NON_CODING	ENST00000453040.4,CHL1-003,nonsense_mediated_decay,KNOWN,ENSG00000134121.8,CHL1,protein_coding,KNOWN,+,3prime_UTR,NON_CODING
chr3	701957	701958	0.042	0.667	0.625	.	ENST00000420823.4,LINC01266-001,lincRNA,KNOWN,ENSG00000224957.4,LINC01266,lincRNA,NOVEL,+,3prime_UTR,NON_CODING	ENST00000442809.1,LINC01266-002,lincRNA,KNOWN,ENSG00000224957.4,LINC01266,lincRNA,NOVEL,+,3prime_UTR,NON_CODING
chr3	2724264	2724265	0.292	0.909	0.617	.	ENST00000422330.4,CNTN4-004,protein_coding,KNOWN,ENSG00000144619.13,CNTN4,protein_coding,KNOWN,+,Intron,NON_CODING	ENST00000427741.4,CNTN4-003,nonsense_mediated_decay,KNOWN,ENSG00000144619.13,CNTN4,protein_coding,KNOWN,+,Intron,NON_CODING	ENST00000455083.4,CNTN4-005,protein_coding,KNOWN,ENSG00000144619.13,CNTN4,protein_coding,KNOWN,+,Intron,NON_CODING	ENST00000418658.4,CNTN4-009,protein_coding,KNOWN,ENSG00000144619.13,CNTN4,protein_coding,KNOWN,+,Intron,NON_CODING	ENST00000397461.4,CNTN4-001,protein_coding,KNOWN,ENSG00000144619.13,CNTN4,protein_coding,KNOWN,+,Intron,NON_CODING	ENST00000434053.4,CNTN4-011,protein_coding,PUTATIVE,ENSG00000144619.13,CNTN4,protein_coding,KNOWN,+,Intron,NON_CODING	ENST00000427331.4,CNTN4-201,protein_coding,KNOWN,ENSG00000144619.13,CNTN4,protein_coding,KNOWN,+,Intron,NON_CODING	ENST00000438282.5,CNTN4-006,retained_intron,KNOWN,ENSG00000144619.13,CNTN4,protein_coding,KNOWN,+,3prime_UTR,NON_CODING	ENST00000430505.5,CNTN4-010,retained_intron,KNOWN,ENSG00000144619.13,CNTN4,protein_coding,KNOWN,+,3prime_UTR,NON_CODING
chr3	4750520	4750521	0.111	0.727	0.616	.	ENST00000544951.4,ITPR1-203,protein_coding,KNOWN,ENSG00000150995.16,ITPR1,protein_coding,KNOWN,+,Intron,NON_CODING	ENST00000354582.9,ITPR1-202,protein_coding,KNOWN,ENSG00000150995.16,ITPR1,protein_coding,KNOWN,+,Intron,NON_CODING	ENST00000302640.11,ITPR1-201,protein_coding,KNOWN,ENSG00000150995.16,ITPR1,protein_coding,KNOWN,+,Intron,NON_CODING	ENST00000357086.7,ITPR1-001,protein_coding,KNOWN,ENSG00000150995.16,ITPR1,protein_coding,KNOWN,+,Intron,NON_CODING	ENST00000456211.5,ITPR1-002,protein_coding,KNOWN,ENSG00000150995.16,ITPR1,protein_coding,KNOWN,+,Intron,NON_CODING	ENST00000443694.2,ITPR1-004,protein_coding,KNOWN,ENSG00000150995.16,ITPR1,protein_coding,KNOWN,+,Intron,NON_CODING	ENST00000414938.1,EGOT-001,lincRNA,KNOWN,ENSG00000235947.1,EGOT,lincRNA,KNOWN,-,5prime_UTR,NON_CODING	ENST00000621460.1,EGOT.1-201,misc_RNA,NOVEL,ENSG00000275981.1,EGOT,misc_RNA,NOVEL,+,3prime_UTR,NON_CODING
chr3	4985820	4985821	0.222	0.857	0.635	Shore	ENST00000256495.3,BHLHE40-001,protein_coding,KNOWN,ENSG00000134107.4,BHLHE40,protein_coding,KNOWN,+,1.5kb_3prime,NON_CODING	ENST00000615178.3,BHLHE40-AS1-002,antisense,KNOWN,ENSG00000235831.5,BHLHE40-AS1,antisense,NOVEL,-,10kb_5prime,NON_CODING	ENST00000620618.3,BHLHE40-AS1-001,antisense,KNOWN,ENSG00000235831.5,BHLHE40-AS1,antisense,NOVEL,-,10kb_5prime,NON_CODING	ENST00000441386.2,BHLHE40-AS1-003,antisense,KNOWN,ENSG00000235831.5,BHLHE40-AS1,antisense,NOVEL,-,10kb_5prime,NON_CODING	ENST00000467610.1,BHLHE40-002,retained_intron,KNOWN,ENSG00000134107.4,BHLHE40,protein_coding,KNOWN,+,10kb_3prime,NON_CODING	ENST00000460806.1,BHLHE40-003,retained_intron,KNOWN,ENSG00000134107.4,BHLHE40,protein_coding,KNOWN,+,10kb_3prime,NON_CODING
chr3	9317052	9317053	0.667	0.069	-0.598	.	ENST00000490889.2,SRGAP3-013,processed_transcript,KNOWN,ENSG00000196220.14,SRGAP3,protein_coding,KNOWN,-,5prime_UTR,NON_CODING	ENST00000491930.2,RP11-380O24.1-001,antisense,KNOWN,ENSG00000254485.4,RP11-380O24.1,antisense,NOVEL,-,5prime_UTR,NON_CODING
chr3	9884975	9884976	0.211	0.818	0.607	.	ENST00000383817.4,CIDEC-201,protein_coding,KNOWN,ENSG00000187288.9,CIDEC,protein_coding,KNOWN,-,10kb_5prime,NON_CODING	ENST00000618572.3,CIDEC-202,protein_coding,KNOWN,ENSG00000187288.9,CIDEC,protein_coding,KNOWN,-,10kb_5prime,NON_CODING	ENST00000455015.4,CIDEC-002,protein_coding,KNOWN,ENSG00000187288.9,CIDEC,protein_coding,KNOWN,-,10kb_5prime,NON_CODING	ENST00000336832.5,CIDEC-001,protein_coding,KNOWN,ENSG00000187288.9,CIDEC,protein_coding,KNOWN,-,10kb_5prime,NON_CODING	ENST00000423850.4,CIDEC-003,protein_coding,KNOWN,ENSG00000187288.9,CIDEC,protein_coding,KNOWN,-,10kb_5prime,NON_CODING	ENST00000430427.4,CIDEC-006,protein_coding,NOVEL,ENSG00000187288.9,CIDEC,protein_coding,KNOWN,-,10kb_5prime,NON_CODING	ENST00000443115.1,CIDEC-004,protein_coding,NOVEL,ENSG00000187288.9,CIDEC,protein_coding,KNOWN,-,10kb_5prime,NON_CODING	ENST00000487454.1,CIDEC-007,retained_intron,KNOWN,ENSG00000187288.9,CIDEC,protein_coding,KNOWN,-,10kb_5prime,NON_CODING	ENST00000307768.4,JAGN1-001,protein_coding,KNOWN,ENSG00000171135.12,JAGN1,protein_coding,KNOWN,+,10kb_5prime,NON_CODING	ENST00000616966.2,JAGN1-201,protein_coding,KNOWN,ENSG00000171135.12,JAGN1,protein_coding,KNOWN,+,10kb_5prime,NON_CODING	ENST00000489724.1,JAGN1-002,processed_transcript,KNOWN,ENSG00000171135.12,JAGN1,protein_coding,KNOWN,+,10kb_5prime,NON_CODING
chr3	10165753	10165754	0.9	0.214	-0.686	Shore	ENST00000256458.4,IRAK2-001,protein_coding,KNOWN,ENSG00000134070.4,IRAK2,protein_coding,KNOWN,+,Intron,NON_CODING
chr3	10803082	10803083	0.412	1	0.588	.	.
chr3	10983808	10983809	0.321	0.912	0.591	.	ENST00000287766.7,SLC6A1-001,protein_coding,KNOWN,ENSG00000157103.9,SLC6A1,protein_coding,KNOWN,+,10kb_5prime,NON_CODING	ENST00000425938.4,SLC6A1-002,protein_coding,KNOWN,ENSG00000157103.9,SLC6A1,protein_coding,KNOWN,+,10kb_5prime,NON_CODING	ENST00000462473.1,SLC6A1-003,processed_transcript,KNOWN,ENSG00000157103.9,SLC6A1,protein_coding,KNOWN,+,10kb_5prime,NON_CODING
chr3	11152197	11152198	0.364	1	0.636	Shelf	ENST00000438284.2,HRH1-002,protein_coding,KNOWN,ENSG00000196639.6,HRH1,protein_coding,KNOWN,+,5prime_UTR,NON_CODING	ENST00000431010.2,HRH1-003,protein_coding,KNOWN,ENSG00000196639.6,HRH1,protein_coding,KNOWN,+,10kb_5prime,NON_CODING
chr3	11717578	11717579	0.182	0.812	0.63	Shore	ENST00000273038.6,VGLL4-001,protein_coding,KNOWN,ENSG00000144560.12,VGLL4,protein_coding,KNOWN,-,5prime_UTR,NON_CODING	ENST00000426568.4,VGLL4-002,protein_coding,PUTATIVE,ENSG00000144560.12,VGLL4,protein_coding,KNOWN,-,5prime_UTR,NON_CODING	ENST00000445411.4,VGLL4-014,protein_coding,KNOWN,ENSG00000144560.12,VGLL4,protein_coding,KNOWN,-,5prime_UTR,NON_CODING	ENST00000418000.4,VGLL4-017,protein_coding,KNOWN,ENSG00000144560.12,VGLL4,protein_coding,KNOWN,-,5prime_UTR,NON_CODING	ENST00000417206.5,VGLL4-015,protein_coding,KNOWN,ENSG00000144560.12,VGLL4,protein_coding,KNOWN,-,5prime_UTR,NON_CODING	ENST00000417466.4,VGLL4-016,protein_coding,PUTATIVE,ENSG00000144560.12,VGLL4,protein_coding,KNOWN,-,5prime_UTR,NON_CODING	ENST00000623028.1,VGLL4-020,protein_coding,KNOWN,ENSG00000144560.12,VGLL4,protein_coding,KNOWN,-,5prime_UTR,NON_CODING	ENST00000463387.1,VGLL4-012,processed_transcript,KNOWN,ENSG00000144560.12,VGLL4,protein_coding,KNOWN,-,5prime_UTR,NON_CODING	ENST00000419541.3,VGLL4-013,protein_coding,KNOWN,ENSG00000144560.12,VGLL4,protein_coding,KNOWN,-,10kb_5prime,NON_CODING	ENST00000414047.1,VGLL4-019,processed_transcript,KNOWN,ENSG00000144560.12,VGLL4,protein_coding,KNOWN,-,10kb_3prime,NON_CODING
chr3	12763586	12763587	0.25	0.86	0.61	.	ENST00000264728.8,TMEM40-004,protein_coding,KNOWN,ENSG00000088726.14,TMEM40,protein_coding,KNOWN,-,5prime_UTR,NON_CODING	ENST00000314124.10,TMEM40-001,protein_coding,KNOWN,ENSG00000088726.14,TMEM40,protein_coding,KNOWN,-,10kb_5prime,NON_CODING	ENST00000435575.4,TMEM40-002,protein_coding,NOVEL,ENSG00000088726.14,TMEM40,protein_coding,KNOWN,-,10kb_5prime,NON_CODING	ENST00000435218.5,TMEM40-003,protein_coding,KNOWN,ENSG00000088726.14,TMEM40,protein_coding,KNOWN,-,10kb_5prime,NON_CODING
chr3	13820492	13820493	0.333	0.957	0.624	Shore	ENST00000285018.4,WNT7A-001,protein_coding,KNOWN,ENSG00000154764.5,WNT7A,protein_coding,KNOWN,-,Intron,NON_CODING
chr3	14480398	14480399	0.292	0.9	0.608	.	ENST00000622186.3,SLC6A6-201,protein_coding,KNOWN,ENSG00000131389.15,SLC6A6,protein_coding,KNOWN,+,Intron,NON_CODING	ENST00000613060.3,SLC6A6-001,protein_coding,KNOWN,ENSG00000131389.15,SLC6A6,protein_coding,KNOWN,+,Intron,NON_CODING	ENST00000452151.1,SLC6A6-011,protein_coding,PUTATIVE,ENSG00000131389.15,SLC6A6,protein_coding,KNOWN,+,Intron,NON_CODING	ENST00000618278.3,SLC6A6-006,nonsense_mediated_decay,KNOWN,ENSG00000131389.15,SLC6A6,protein_coding,KNOWN,+,3prime_UTR,NON_CODING	ENST00000610642.3,SLC6A6-002,nonsense_mediated_decay,KNOWN,ENSG00000131389.15,SLC6A6,protein_coding,KNOWN,+,1.5kb_3prime,NON_CODING	ENST00000621039.3,GRIP2-001,protein_coding,KNOWN,ENSG00000144596.10,GRIP2,protein_coding,KNOWN,-,10kb_3prime,NON_CODING	ENST00000619221.3,GRIP2-201,protein_coding,KNOWN,ENSG00000144596.10,GRIP2,protein_coding,KNOWN,-,10kb_3prime,NON_CODING
chr3	14991345	14991346	0.9	0.235	-0.665	.	ENST00000413118.4,NR2C2-006,protein_coding,NOVEL,ENSG00000177463.14,NR2C2,protein_coding,KNOWN,+,5prime_UTR,NON_CODING	ENST00000425241.4,NR2C2-002,protein_coding,NOVEL,ENSG00000177463.14,NR2C2,protein_coding,KNOWN,+,5prime_UTR,NON_CODING	ENST00000435454.4,NR2C2-008,protein_coding,KNOWN,ENSG00000177463.14,NR2C2,protein_coding,KNOWN,+,5prime_UTR,NON_CODING	ENST00000323373.9,NR2C2-001,protein_coding,KNOWN,ENSG00000177463.14,NR2C2,protein_coding,KNOWN,+,5prime_UTR,NON_CODING	ENST00000393102.6,NR2C2-004,protein_coding,NOVEL,ENSG00000177463.14,NR2C2,protein_coding,KNOWN,+,5prime_UTR,NON_CODING	ENST00000437120.4,NR2C2-009,protein_coding,KNOWN,ENSG00000177463.14,NR2C2,protein_coding,KNOWN,+,5prime_UTR,NON_CODING	ENST00000475707.4,NR2C2-003,retained_intron,KNOWN,ENSG00000177463.14,NR2C2,protein_coding,KNOWN,+,3prime_UTR,NON_CODING
chr3	16375746	16375747	0.25	0.84	0.59	.	ENST00000432519.4,RFTN1-002,protein_coding,PUTATIVE,ENSG00000131378.12,RFTN1,protein_coding,KNOWN,-,Intron,NON_CODING	ENST00000334133.7,RFTN1-001,protein_coding,KNOWN,ENSG00000131378.12,RFTN1,protein_coding,KNOWN,-,Intron,NON_CODING	ENST00000483671.1,RFTN1-003,processed_transcript,KNOWN,ENSG00000131378.12,RFTN1,protein_coding,KNOWN,-,10kb_5prime,NON_CODING	ENST00000451036.4,RFTN1-006,protein_coding,KNOWN,ENSG00000131378.12,RFTN1,protein_coding,KNOWN,-,10kb_3prime,NON_CODING	ENST00000495666.4,RFTN1-011,processed_transcript,PUTATIVE,ENSG00000131378.12,RFTN1,protein_coding,KNOWN,-,10kb_3prime,NON_CODING	ENST00000484752.4,RFTN1-004,processed_transcript,PUTATIVE,ENSG00000131378.12,RFTN1,protein_coding,KNOWN,-,10kb_3prime,NON_CODING	ENST00000470458.1,RFTN1-010,processed_transcript,PUTATIVE,ENSG00000131378.12,RFTN1,protein_coding,KNOWN,-,10kb_3prime,NON_CODING	ENST00000449415.4,RFTN1-008,protein_coding,KNOWN,ENSG00000131378.12,RFTN1,protein_coding,KNOWN,-,10kb_3prime,NON_CODING	ENST00000441460.4,RFTN1-007,protein_coding,KNOWN,ENSG00000131378.12,RFTN1,protein_coding,KNOWN,-,10kb_3prime,NON_CODING
chr3	17111299	17111300	0.037	0.95	0.913	.	.
chr3	18188185	18188186	0.282	0.875	0.593	.	ENST00000414318.2,TBC1D5-003,processed_transcript,KNOWN,ENSG00000131374.13,TBC1D5,protein_coding,KNOWN,-,5prime_UTR,NON_CODING
chr3	19476349	19476350	0.881	0.261	-0.62	.	ENST00000328405.5,KCNH8-001,protein_coding,KNOWN,ENSG00000183960.7,KCNH8,protein_coding,KNOWN,+,Intron,NON_CODING	ENST00000452398.4,KCNH8-002,nonsense_mediated_decay,KNOWN,ENSG00000183960.7,KCNH8,protein_coding,KNOWN,+,3prime_UTR,NON_CODING
chr3	19808544	19808545	0.2	0.846	0.646	.	.
chr3	20146355	20146356	0.24	0.889	0.649	.	ENST00000263754.4,KAT2B-001,protein_coding,KNOWN,ENSG00000114166.7,KAT2B,protein_coding,KNOWN,+,Intron,NON_CODING	ENST00000468111.1,KAT2B-004,retained_intron,KNOWN,ENSG00000114166.7,KAT2B,protein_coding,KNOWN,+,3prime_UTR,NON_CODING	ENST00000468400.1,KAT2B-005,retained_intron,KNOWN,ENSG00000114166.7,KAT2B,protein_coding,KNOWN,+,10kb_5prime,NON_CODING	ENST00000578460.1,MIR3135A-201,miRNA,KNOWN,ENSG00000266745.1,MIR3135A,miRNA,KNOWN,+,10kb_3prime,NON_CODING
chr3	20146516	20146517	0.178	0.786	0.608	.	ENST00000263754.4,KAT2B-001,protein_coding,KNOWN,ENSG00000114166.7,KAT2B,protein_coding,KNOWN,+,Intron,NON_CODING	ENST00000468111.1,KAT2B-004,retained_intron,KNOWN,ENSG00000114166.7,KAT2B,protein_coding,KNOWN,+,3prime_UTR,NON_CODING	ENST00000468400.1,KAT2B-005,retained_intron,KNOWN,ENSG00000114166.7,KAT2B,protein_coding,KNOWN,+,10kb_5prime,NON_CODING	ENST00000578460.1,MIR3135A-201,miRNA,KNOWN,ENSG00000266745.1,MIR3135A,miRNA,KNOWN,+,10kb_3prime,NON_CODING
chr3	20529360	20529361	0.242	0.861	0.619	.	.
chr3	22543238	22543239	0.214	0.923	0.709	.	.
chr3	22909313	22909314	0.333	0.939	0.606	.	ENST00000418085.1,RANP7-001,processed_pseudogene,KNOWN,ENSG00000226183.1,RANP7,processed_pseudogene,KNOWN,+,10kb_3prime,NON_CODING
chr3	24842623	24842624	0.333	0.917	0.584	.	ENST00000455576.1,AC133680.1-001,lincRNA,KNOWN,ENSG00000237838.1,AC133680.1,lincRNA,NOVEL,+,3prime_UTR,NON_CODING
chr3	25424757	25424758	0.312	1	0.688	.	ENST00000383772.7,RARB-005,protein_coding,PUTATIVE,ENSG00000077092.17,RARB,protein_coding,KNOWN,+,Intron,NON_CODING	ENST00000437042.5,RARB-002,protein_coding,KNOWN,ENSG00000077092.17,RARB,protein_coding,KNOWN,+,10kb_5prime,NON_CODING	ENST00000330688.7,RARB-001,protein_coding,KNOWN,ENSG00000077092.17,RARB,protein_coding,KNOWN,+,10kb_5prime,NON_CODING	ENST00000489694.4,RARB-006,processed_transcript,PUTATIVE,ENSG00000077092.17,RARB,protein_coding,KNOWN,+,10kb_5prime,NON_CODING	ENST00000479097.4,RARB-009,processed_transcript,KNOWN,ENSG00000077092.17,RARB,protein_coding,KNOWN,+,10kb_5prime,NON_CODING	ENST00000480001.4,RARB-007,processed_transcript,KNOWN,ENSG00000077092.17,RARB,protein_coding,KNOWN,+,10kb_5prime,NON_CODING	ENST00000462272.4,RARB-008,processed_transcript,KNOWN,ENSG00000077092.17,RARB,protein_coding,KNOWN,+,10kb_5prime,NON_CODING
chr3	27311543	27311544	0.188	0.772	0.584	.	ENST00000429845.5,NEK10-016,protein_coding,NOVEL,ENSG00000163491.15,NEK10,protein_coding,KNOWN,-,Intron,NON_CODING	ENST00000341435.8,NEK10-003,protein_coding,KNOWN,ENSG00000163491.15,NEK10,protein_coding,KNOWN,-,Intron,NON_CODING	ENST00000491627.1,NEK10-004,retained_intron,KNOWN,ENSG00000163491.15,NEK10,protein_coding,KNOWN,-,5prime_UTR,NON_CODING
chr3	28406362	28406363	0.24	0.909	0.669	.	ENST00000420223.4,ZCWPW2-001,protein_coding,KNOWN,ENSG00000206559.6,ZCWPW2,protein_coding,KNOWN,+,5prime_UTR,NON_CODING	ENST00000383768.5,ZCWPW2-002,protein_coding,KNOWN,ENSG00000206559.6,ZCWPW2,protein_coding,KNOWN,+,5prime_UTR,NON_CODING	ENST00000428875.1,ZCWPW2-005,protein_coding,PUTATIVE,ENSG00000206559.6,ZCWPW2,protein_coding,KNOWN,+,10kb_5prime,NON_CODING
chr3	34012189	34012190	0.2	0.784	0.584	.	.
chr3	34424783	34424784	0.286	1	0.714	.	ENST00000424786.4,AC018359.1-001,lincRNA,KNOWN,ENSG00000226320.4,AC018359.1,lincRNA,NOVEL,+,3prime_UTR,NON_CODING
chr3	34727332	34727333	0.357	1	0.643	.	.
chr3	35999492	35999493	0.333	0.929	0.596	.	.
chr3	36091882	36091883	0.333	0.941	0.608	.	.
chr3	37847774	37847775	0.154	0.826	0.672	.	ENST00000438136.4,ITGA9-AS1-002,antisense,KNOWN,ENSG00000235257.7,ITGA9-AS1,processed_transcript,NOVEL,-,5prime_UTR,NON_CODING	ENST00000450990.4,ITGA9-AS1-006,antisense,KNOWN,ENSG00000235257.7,ITGA9-AS1,processed_transcript,NOVEL,-,5prime_UTR,NON_CODING	ENST00000420870.4,ITGA9-AS1-005,antisense,KNOWN,ENSG00000235257.7,ITGA9-AS1,processed_transcript,NOVEL,-,5prime_UTR,NON_CODING	ENST00000445429.4,ITGA9-AS1-009,antisense,KNOWN,ENSG00000235257.7,ITGA9-AS1,processed_transcript,NOVEL,-,5prime_UTR,NON_CODING	ENST00000457661.4,ITGA9-AS1-004,antisense,KNOWN,ENSG00000235257.7,ITGA9-AS1,processed_transcript,NOVEL,-,5prime_UTR,NON_CODING	ENST00000430620.2,ITGA9-AS1-016,antisense,KNOWN,ENSG00000235257.7,ITGA9-AS1,processed_transcript,NOVEL,-,5prime_UTR,NON_CODING	ENST00000429532.4,ITGA9-AS1-008,antisense,KNOWN,ENSG00000235257.7,ITGA9-AS1,processed_transcript,NOVEL,-,5prime_UTR,NON_CODING	ENST00000630986.1,ITGA9-AS1-013,antisense,KNOWN,ENSG00000235257.7,ITGA9-AS1,processed_transcript,NOVEL,-,5prime_UTR,NON_CODING	ENST00000629314.1,ITGA9-AS1-018,antisense,KNOWN,ENSG00000235257.7,ITGA9-AS1,processed_transcript,NOVEL,-,5prime_UTR,NON_CODING	ENST00000614028.3,ITGA9-AS1-007,antisense,KNOWN,ENSG00000235257.7,ITGA9-AS1,processed_transcript,NOVEL,-,5prime_UTR,NON_CODING	ENST00000630010.1,ITGA9-AS1-015,antisense,KNOWN,ENSG00000235257.7,ITGA9-AS1,processed_transcript,NOVEL,-,5prime_UTR,NON_CODING	ENST00000630589.1,ITGA9-AS1-014,antisense,KNOWN,ENSG00000235257.7,ITGA9-AS1,processed_transcript,NOVEL,-,5prime_UTR,NON_CODING	ENST00000366441.4,ITGA9-AS1-003,antisense,KNOWN,ENSG00000235257.7,ITGA9-AS1,processed_transcript,NOVEL,-,5prime_UTR,NON_CODING
chr3	38367882	38367883	0.256	0.882	0.626	.	ENST00000207870.6,XYLB-001,protein_coding,KNOWN,ENSG00000093217.8,XYLB,protein_coding,KNOWN,+,Intron,NON_CODING	ENST00000424034.4,XYLB-002,nonsense_mediated_decay,KNOWN,ENSG00000093217.8,XYLB,protein_coding,KNOWN,+,3prime_UTR,NON_CODING	ENST00000487569.1,XYLB-005,processed_transcript,PUTATIVE,ENSG00000093217.8,XYLB,protein_coding,KNOWN,+,3prime_UTR,NON_CODING	ENST00000472721.1,XYLB-006,processed_transcript,KNOWN,ENSG00000093217.8,XYLB,protein_coding,KNOWN,+,10kb_5prime,NON_CODING
chr3	39150922	39150923	0.217	0.815	0.598	Shelf	ENST00000273153.8,CSRNP1-001,protein_coding,KNOWN,ENSG00000144655.13,CSRNP1,protein_coding,KNOWN,-,5prime_UTR,NON_CODING	ENST00000514182.1,CSRNP1-003,protein_coding,KNOWN,ENSG00000144655.13,CSRNP1,protein_coding,KNOWN,-,5prime_UTR,NON_CODING
chr3	39221020	39221021	0.263	0.905	0.642	.	ENST00000399472.2,DSTNP4-001,processed_pseudogene,KNOWN,ENSG00000215034.4,DSTNP4,processed_pseudogene,KNOWN,+,10kb_3prime,NON_CODING
chr3	39842334	39842335	0.345	0.929	0.584	.	ENST00000444716.4,MYRIP-002,protein_coding,KNOWN,ENSG00000170011.12,MYRIP,protein_coding,KNOWN,+,5prime_UTR,NON_CODING	ENST00000302541.9,MYRIP-001,protein_coding,KNOWN,ENSG00000170011.12,MYRIP,protein_coding,KNOWN,+,5prime_UTR,NON_CODING	ENST00000396217.6,MYRIP-201,protein_coding,KNOWN,ENSG00000170011.12,MYRIP,protein_coding,KNOWN,+,5prime_UTR,NON_CODING	ENST00000425621.4,MYRIP-004,protein_coding,NOVEL,ENSG00000170011.12,MYRIP,protein_coding,KNOWN,+,5prime_UTR,NON_CODING	ENST00000458292.4,MYRIP-006,nonsense_mediated_decay,KNOWN,ENSG00000170011.12,MYRIP,protein_coding,KNOWN,+,5prime_UTR,NON_CODING	ENST00000458441.4,MYRIP-005,nonsense_mediated_decay,KNOWN,ENSG00000170011.12,MYRIP,protein_coding,KNOWN,+,5prime_UTR,NON_CODING	ENST00000475082.4,MYRIP-003,processed_transcript,KNOWN,ENSG00000170011.12,MYRIP,protein_coding,KNOWN,+,3prime_UTR,NON_CODING
chr3	40116777	40116778	0.176	0.765	0.589	.	ENST00000444716.4,MYRIP-002,protein_coding,KNOWN,ENSG00000170011.12,MYRIP,protein_coding,KNOWN,+,Intron,NON_CODING	ENST00000302541.9,MYRIP-001,protein_coding,KNOWN,ENSG00000170011.12,MYRIP,protein_coding,KNOWN,+,Intron,NON_CODING	ENST00000396217.6,MYRIP-201,protein_coding,KNOWN,ENSG00000170011.12,MYRIP,protein_coding,KNOWN,+,Intron,NON_CODING	ENST00000425621.4,MYRIP-004,protein_coding,NOVEL,ENSG00000170011.12,MYRIP,protein_coding,KNOWN,+,Intron,NON_CODING	ENST00000458292.4,MYRIP-006,nonsense_mediated_decay,KNOWN,ENSG00000170011.12,MYRIP,protein_coding,KNOWN,+,Intron,NON_CODING	ENST00000458441.4,MYRIP-005,nonsense_mediated_decay,KNOWN,ENSG00000170011.12,MYRIP,protein_coding,KNOWN,+,Intron,NON_CODING	ENST00000539167.2,MYRIP-202,protein_coding,KNOWN,ENSG00000170011.12,MYRIP,protein_coding,KNOWN,+,5prime_UTR,NON_CODING	ENST00000475082.4,MYRIP-003,processed_transcript,KNOWN,ENSG00000170011.12,MYRIP,protein_coding,KNOWN,+,3prime_UTR,NON_CODING	ENST00000459828.4,MYRIP-007,processed_transcript,KNOWN,ENSG00000170011.12,MYRIP,protein_coding,KNOWN,+,3prime_UTR,NON_CODING	ENST00000482033.4,MYRIP-008,processed_transcript,KNOWN,ENSG00000170011.12,MYRIP,protein_coding,KNOWN,+,3prime_UTR,NON_CODING
chr3	41323707	41323708	0.095	0.68	0.585	.	ENST00000301831.7,ULK4-001,protein_coding,KNOWN,ENSG00000168038.9,ULK4,protein_coding,KNOWN,-,Intron,NON_CODING
chr3	42036620	42036621	0.269	0.88	0.611	.	ENST00000487159.4,TRAK1-006,protein_coding,PUTATIVE,ENSG00000182606.13,TRAK1,protein_coding,KNOWN,+,5prime_UTR,NON_CODING
chr3	42036660	42036661	0.241	0.875	0.634	.	ENST00000487159.4,TRAK1-006,protein_coding,PUTATIVE,ENSG00000182606.13,TRAK1,protein_coding,KNOWN,+,5prime_UTR,NON_CODING
chr3	42306632	42306633	0.4	1	0.6	.	.
chr3	44439822	44439823	0.286	1	0.714	.	ENST00000425708.5,ZNF445-201,protein_coding,KNOWN,ENSG00000185219.14,ZNF445,protein_coding,KNOWN,-,3prime_UTR,NON_CODING	ENST00000396077.5,ZNF445-001,protein_coding,KNOWN,ENSG00000185219.14,ZNF445,protein_coding,KNOWN,-,1.5kb_3prime,NON_CODING
chr3	44440038	44440039	0.225	0.85	0.625	.	ENST00000425708.5,ZNF445-201,protein_coding,KNOWN,ENSG00000185219.14,ZNF445,protein_coding,KNOWN,-,3prime_UTR,NON_CODING	ENST00000396077.5,ZNF445-001,protein_coding,KNOWN,ENSG00000185219.14,ZNF445,protein_coding,KNOWN,-,1.5kb_3prime,NON_CODING
chr3	46104643	46104644	0.2	0.889	0.689	.	.
chr3	49558493	49558494	0.4	1	0.6	Shelf	ENST00000296452.4,BSN-001,protein_coding,KNOWN,ENSG00000164061.4,BSN,protein_coding,KNOWN,+,Intron,NON_CODING	ENST00000421598.1,BSN-AS2-001,lincRNA,KNOWN,ENSG00000226913.1,BSN-AS2,lincRNA,NOVEL,-,10kb_5prime,NON_CODING	ENST00000433882.1,BSN-AS2-003,lincRNA,KNOWN,ENSG00000226913.1,BSN-AS2,lincRNA,NOVEL,-,10kb_5prime,NON_CODING
chr3	50375752	50375753	0.214	0.933	0.719	.	ENST00000423994.5,CACNA2D2-007,protein_coding,NOVEL,ENSG00000007402.10,CACNA2D2,protein_coding,KNOWN,-,Intron,NON_CODING	ENST00000429770.4,CACNA2D2-008,protein_coding,NOVEL,ENSG00000007402.10,CACNA2D2,protein_coding,KNOWN,-,Intron,NON_CODING	ENST00000266039.6,CACNA2D2-002,protein_coding,KNOWN,ENSG00000007402.10,CACNA2D2,protein_coding,KNOWN,-,Intron,NON_CODING	ENST00000360963.6,CACNA2D2-003,protein_coding,KNOWN,ENSG00000007402.10,CACNA2D2,protein_coding,KNOWN,-,Intron,NON_CODING	ENST00000424201.5,CACNA2D2-001,protein_coding,KNOWN,ENSG00000007402.10,CACNA2D2,protein_coding,KNOWN,-,Intron,NON_CODING	ENST00000479441.1,CACNA2D2-005,protein_coding,KNOWN,ENSG00000007402.10,CACNA2D2,protein_coding,KNOWN,-,Intron,NON_CODING	ENST00000483620.1,CACNA2D2-006,retained_intron,KNOWN,ENSG00000007402.10,CACNA2D2,protein_coding,KNOWN,-,10kb_5prime,NON_CODING	ENST00000606589.1,XXcos-LUCA11.5-001,protein_coding,PUTATIVE,ENSG00000272104.1,XXcos-LUCA11.5,protein_coding,PUTATIVE,+,10kb_3prime,NON_CODING	ENST00000606259.4,CYB561D2-002,antisense,KNOWN,ENSG00000271858.4,CYB561D2,antisense,NOVEL,+,10kb_3prime,NON_CODING	ENST00000607121.4,CYB561D2-005,antisense,KNOWN,ENSG00000271858.4,CYB561D2,antisense,NOVEL,+,10kb_3prime,NON_CODING	ENST00000606665.4,CYB561D2-001,antisense,KNOWN,ENSG00000271858.4,CYB561D2,antisense,NOVEL,+,10kb_3prime,NON_CODING	ENST00000607583.1,CYB561D2-004,antisense,KNOWN,ENSG00000271858.4,CYB561D2,antisense,NOVEL,+,10kb_3prime,NON_CODING	ENST00000607088.4,CYB561D2-006,antisense,KNOWN,ENSG00000271858.4,CYB561D2,antisense,NOVEL,+,10kb_3prime,NON_CODING	ENST00000607362.1,CYB561D2-003,antisense,KNOWN,ENSG00000271858.4,CYB561D2,antisense,NOVEL,+,10kb_3prime,NON_CODING
chr3	50482283	50482284	0.214	0.836	0.622	.	ENST00000423994.5,CACNA2D2-007,protein_coding,NOVEL,ENSG00000007402.10,CACNA2D2,protein_coding,KNOWN,-,Intron,NON_CODING	ENST00000429770.4,CACNA2D2-008,protein_coding,NOVEL,ENSG00000007402.10,CACNA2D2,protein_coding,KNOWN,-,Intron,NON_CODING	ENST00000266039.6,CACNA2D2-002,protein_coding,KNOWN,ENSG00000007402.10,CACNA2D2,protein_coding,KNOWN,-,Intron,NON_CODING	ENST00000424201.5,CACNA2D2-001,protein_coding,KNOWN,ENSG00000007402.10,CACNA2D2,protein_coding,KNOWN,-,Intron,NON_CODING	ENST00000479441.1,CACNA2D2-005,protein_coding,KNOWN,ENSG00000007402.10,CACNA2D2,protein_coding,KNOWN,-,Intron,NON_CODING	ENST00000360963.6,CACNA2D2-003,protein_coding,KNOWN,ENSG00000007402.10,CACNA2D2,protein_coding,KNOWN,-,5prime_UTR,NON_CODING	ENST00000487413.1,CACNA2D2-004,processed_transcript,KNOWN,ENSG00000007402.10,CACNA2D2,protein_coding,KNOWN,-,5prime_UTR,NON_CODING
chr3	50990216	50990217	0.312	0.917	0.605	.	ENST00000266037.9,DOCK3-001,protein_coding,KNOWN,ENSG00000088538.12,DOCK3,protein_coding,KNOWN,+,Intron,NON_CODING
chr3	51151795	51151796	0.316	0.941	0.625	.	ENST00000266037.9,DOCK3-001,protein_coding,KNOWN,ENSG00000088538.12,DOCK3,protein_coding,KNOWN,+,Intron,NON_CODING
chr3	51189934	51189935	0.214	0.812	0.598	.	ENST00000266037.9,DOCK3-001,protein_coding,KNOWN,ENSG00000088538.12,DOCK3,protein_coding,KNOWN,+,Intron,NON_CODING
chr3	52077839	52077840	0.25	0.898	0.648	.	ENST00000296484.5,POC1A-001,protein_coding,KNOWN,ENSG00000164087.6,POC1A,protein_coding,KNOWN,-,Intron,NON_CODING	ENST00000394970.5,POC1A-002,protein_coding,KNOWN,ENSG00000164087.6,POC1A,protein_coding,KNOWN,-,Intron,NON_CODING	ENST00000474012.1,POC1A-003,protein_coding,PUTATIVE,ENSG00000164087.6,POC1A,protein_coding,KNOWN,-,Intron,NON_CODING
chr3	52128395	52128396	0.191	0.853	0.662	.	ENST00000296484.5,POC1A-001,protein_coding,KNOWN,ENSG00000164087.6,POC1A,protein_coding,KNOWN,-,Intron,NON_CODING	ENST00000394970.5,POC1A-002,protein_coding,KNOWN,ENSG00000164087.6,POC1A,protein_coding,KNOWN,-,Intron,NON_CODING	ENST00000474012.1,POC1A-003,protein_coding,PUTATIVE,ENSG00000164087.6,POC1A,protein_coding,KNOWN,-,Intron,NON_CODING
chr3	52311808	52311809	0.803	0.18	-0.623	.	ENST00000420323.5,DNAH1-004,protein_coding,KNOWN,ENSG00000114841.16,DNAH1,protein_coding,KNOWN,+,10kb_5prime,NON_CODING	ENST00000486752.4,DNAH1-001,retained_intron,KNOWN,ENSG00000114841.16,DNAH1,protein_coding,KNOWN,+,10kb_5prime,NON_CODING	ENST00000497875.1,DNAH1-008,retained_intron,KNOWN,ENSG00000114841.16,DNAH1,protein_coding,KNOWN,+,10kb_5prime,NON_CODING
chr3	54480475	54480476	0.308	1	0.692	.	ENST00000415676.5,CACNA2D3-202,protein_coding,KNOWN,ENSG00000157445.13,CACNA2D3,protein_coding,KNOWN,+,Intron,NON_CODING	ENST00000288197.8,CACNA2D3-201,protein_coding,KNOWN,ENSG00000157445.13,CACNA2D3,protein_coding,KNOWN,+,Intron,NON_CODING	ENST00000474759.4,CACNA2D3-001,protein_coding,KNOWN,ENSG00000157445.13,CACNA2D3,protein_coding,KNOWN,+,Intron,NON_CODING	ENST00000620722.3,CACNA2D3-203,protein_coding,KNOWN,ENSG00000157445.13,CACNA2D3,protein_coding,KNOWN,+,Intron,NON_CODING	ENST00000490478.4,CACNA2D3-002,protein_coding,KNOWN,ENSG00000157445.13,CACNA2D3,protein_coding,KNOWN,+,Intron,NON_CODING	ENST00000471363.4,CACNA2D3-003,nonsense_mediated_decay,KNOWN,ENSG00000157445.13,CACNA2D3,protein_coding,KNOWN,+,Intron,NON_CODING	ENST00000477024.4,CACNA2D3-004,nonsense_mediated_decay,KNOWN,ENSG00000157445.13,CACNA2D3,protein_coding,KNOWN,+,Intron,NON_CODING	ENST00000492460.4,CACNA2D3-006,protein_coding,KNOWN,ENSG00000157445.13,CACNA2D3,protein_coding,KNOWN,+,Intron,NON_CODING	ENST00000468658.1,CACNA2D3-005,nonsense_mediated_decay,KNOWN,ENSG00000157445.13,CACNA2D3,protein_coding,KNOWN,+,Intron,NON_CODING
chr3	54891740	54891741	0.194	0.923	0.729	.	ENST00000415676.5,CACNA2D3-202,protein_coding,KNOWN,ENSG00000157445.13,CACNA2D3,protein_coding,KNOWN,+,Intron,NON_CODING	ENST00000288197.8,CACNA2D3-201,protein_coding,KNOWN,ENSG00000157445.13,CACNA2D3,protein_coding,KNOWN,+,Intron,NON_CODING	ENST00000474759.4,CACNA2D3-001,protein_coding,KNOWN,ENSG00000157445.13,CACNA2D3,protein_coding,KNOWN,+,Intron,NON_CODING	ENST00000490478.4,CACNA2D3-002,protein_coding,KNOWN,ENSG00000157445.13,CACNA2D3,protein_coding,KNOWN,+,Intron,NON_CODING	ENST00000471265.1,CACNA2D3-AS1-001,antisense,KNOWN,ENSG00000243715.1,CACNA2D3-AS1,antisense,NOVEL,-,5prime_UTR,NON_CODING	ENST00000620722.3,CACNA2D3-203,protein_coding,KNOWN,ENSG00000157445.13,CACNA2D3,protein_coding,KNOWN,+,3prime_UTR,NON_CODING	ENST00000471363.4,CACNA2D3-003,nonsense_mediated_decay,KNOWN,ENSG00000157445.13,CACNA2D3,protein_coding,KNOWN,+,3prime_UTR,NON_CODING	ENST00000477024.4,CACNA2D3-004,nonsense_mediated_decay,KNOWN,ENSG00000157445.13,CACNA2D3,protein_coding,KNOWN,+,10kb_3prime,NON_CODING	ENST00000468658.1,CACNA2D3-005,nonsense_mediated_decay,KNOWN,ENSG00000157445.13,CACNA2D3,protein_coding,KNOWN,+,10kb_3prime,NON_CODING
chr3	54891756	54891757	0.065	0.741	0.676	.	ENST00000415676.5,CACNA2D3-202,protein_coding,KNOWN,ENSG00000157445.13,CACNA2D3,protein_coding,KNOWN,+,Intron,NON_CODING	ENST00000288197.8,CACNA2D3-201,protein_coding,KNOWN,ENSG00000157445.13,CACNA2D3,protein_coding,KNOWN,+,Intron,NON_CODING	ENST00000474759.4,CACNA2D3-001,protein_coding,KNOWN,ENSG00000157445.13,CACNA2D3,protein_coding,KNOWN,+,Intron,NON_CODING	ENST00000490478.4,CACNA2D3-002,protein_coding,KNOWN,ENSG00000157445.13,CACNA2D3,protein_coding,KNOWN,+,Intron,NON_CODING	ENST00000471265.1,CACNA2D3-AS1-001,antisense,KNOWN,ENSG00000243715.1,CACNA2D3-AS1,antisense,NOVEL,-,5prime_UTR,NON_CODING	ENST00000620722.3,CACNA2D3-203,protein_coding,KNOWN,ENSG00000157445.13,CACNA2D3,protein_coding,KNOWN,+,3prime_UTR,NON_CODING	ENST00000471363.4,CACNA2D3-003,nonsense_mediated_decay,KNOWN,ENSG00000157445.13,CACNA2D3,protein_coding,KNOWN,+,3prime_UTR,NON_CODING	ENST00000477024.4,CACNA2D3-004,nonsense_mediated_decay,KNOWN,ENSG00000157445.13,CACNA2D3,protein_coding,KNOWN,+,10kb_3prime,NON_CODING	ENST00000468658.1,CACNA2D3-005,nonsense_mediated_decay,KNOWN,ENSG00000157445.13,CACNA2D3,protein_coding,KNOWN,+,10kb_3prime,NON_CODING
chr3	58469335	58469336	0.35	0.962	0.612	.	.
chr3	60061533	60061534	0.4	1	0.6	.	ENST00000476844.4,FHIT-001,protein_coding,KNOWN,ENSG00000189283.8,FHIT,protein_coding,KNOWN,-,Intron,NON_CODING	ENST00000492590.4,FHIT-003,protein_coding,KNOWN,ENSG00000189283.8,FHIT,protein_coding,KNOWN,-,Intron,NON_CODING	ENST00000468189.4,FHIT-002,protein_coding,KNOWN,ENSG00000189283.8,FHIT,protein_coding,KNOWN,-,Intron,NON_CODING	ENST00000488467.4,FHIT-007,protein_coding,KNOWN,ENSG00000189283.8,FHIT,protein_coding,KNOWN,-,Intron,NON_CODING	ENST00000466788.1,FHIT-005,processed_transcript,KNOWN,ENSG00000189283.8,FHIT,protein_coding,KNOWN,-,5prime_UTR,NON_CODING
chr3	61358643	61358644	0.2	0.845	0.645	.	.
chr3	61637552	61637553	0.233	0.893	0.66	.	ENST00000295874.13,PTPRG-002,protein_coding,NOVEL,ENSG00000144724.17,PTPRG,protein_coding,KNOWN,+,Intron,NON_CODING	ENST00000474889.4,PTPRG-001,protein_coding,KNOWN,ENSG00000144724.17,PTPRG,protein_coding,KNOWN,+,Intron,NON_CODING	ENST00000495879.1,PTPRG-006,processed_transcript,KNOWN,ENSG00000144724.17,PTPRG,protein_coding,KNOWN,+,3prime_UTR,NON_CODING	ENST00000475527.1,PTPRG-003,processed_transcript,KNOWN,ENSG00000144724.17,PTPRG,protein_coding,KNOWN,+,3prime_UTR,NON_CODING
chr3	61637601	61637602	0.27	0.897	0.627	.	ENST00000295874.13,PTPRG-002,protein_coding,NOVEL,ENSG00000144724.17,PTPRG,protein_coding,KNOWN,+,Intron,NON_CODING	ENST00000474889.4,PTPRG-001,protein_coding,KNOWN,ENSG00000144724.17,PTPRG,protein_coding,KNOWN,+,Intron,NON_CODING	ENST00000495879.1,PTPRG-006,processed_transcript,KNOWN,ENSG00000144724.17,PTPRG,protein_coding,KNOWN,+,3prime_UTR,NON_CODING	ENST00000475527.1,PTPRG-003,processed_transcript,KNOWN,ENSG00000144724.17,PTPRG,protein_coding,KNOWN,+,3prime_UTR,NON_CODING
chr3	62414605	62414606	0.947	0.286	-0.661	.	ENST00000612439.3,CADPS-201,protein_coding,KNOWN,ENSG00000163618.16,CADPS,protein_coding,KNOWN,-,Intron,NON_CODING	ENST00000383710.7,CADPS-013,protein_coding,KNOWN,ENSG00000163618.16,CADPS,protein_coding,KNOWN,-,Intron,NON_CODING	ENST00000473635.4,CADPS-015,protein_coding,KNOWN,ENSG00000163618.16,CADPS,protein_coding,KNOWN,-,Intron,NON_CODING	ENST00000357948.6,CADPS-006,protein_coding,KNOWN,ENSG00000163618.16,CADPS,protein_coding,KNOWN,-,Intron,NON_CODING	ENST00000613879.3,CADPS-202,protein_coding,KNOWN,ENSG00000163618.16,CADPS,protein_coding,KNOWN,-,Intron,NON_CODING	ENST00000283269.12,CADPS-001,protein_coding,KNOWN,ENSG00000163618.16,CADPS,protein_coding,KNOWN,-,Intron,NON_CODING	ENST00000466621.2,CADPS-018,protein_coding,NOVEL,ENSG00000163618.16,CADPS,protein_coding,KNOWN,-,Intron,NON_CODING	ENST00000474560.1,CADPS-004,retained_intron,KNOWN,ENSG00000163618.16,CADPS,protein_coding,KNOWN,-,5prime_UTR,NON_CODING	ENST00000486172.1,CADPS-005,retained_intron,KNOWN,ENSG00000163618.16,CADPS,protein_coding,KNOWN,-,10kb_5prime,NON_CODING
chr3	62721112	62721113	0.286	1	0.714	.	ENST00000612439.3,CADPS-201,protein_coding,KNOWN,ENSG00000163618.16,CADPS,protein_coding,KNOWN,-,Intron,NON_CODING	ENST00000383710.7,CADPS-013,protein_coding,KNOWN,ENSG00000163618.16,CADPS,protein_coding,KNOWN,-,Intron,NON_CODING	ENST00000357948.6,CADPS-006,protein_coding,KNOWN,ENSG00000163618.16,CADPS,protein_coding,KNOWN,-,Intron,NON_CODING	ENST00000283269.12,CADPS-001,protein_coding,KNOWN,ENSG00000163618.16,CADPS,protein_coding,KNOWN,-,Intron,NON_CODING	ENST00000490353.2,CADPS-002,protein_coding,NOVEL,ENSG00000163618.16,CADPS,protein_coding,KNOWN,-,Intron,NON_CODING
chr3	64150953	64150954	0.182	0.833	0.651	.	ENST00000295902.9,PRICKLE2-001,protein_coding,KNOWN,ENSG00000163637.10,PRICKLE2,protein_coding,KNOWN,-,Intron,NON_CODING	ENST00000564377.4,PRICKLE2-003,protein_coding,NOVEL,ENSG00000163637.10,PRICKLE2,protein_coding,KNOWN,-,Intron,NON_CODING	ENST00000498162.1,PRICKLE2-002,protein_coding,KNOWN,ENSG00000163637.10,PRICKLE2,protein_coding,KNOWN,-,10kb_3prime,NON_CODING
chr3	64150964	64150965	0.261	0.935	0.674	.	ENST00000295902.9,PRICKLE2-001,protein_coding,KNOWN,ENSG00000163637.10,PRICKLE2,protein_coding,KNOWN,-,Intron,NON_CODING	ENST00000564377.4,PRICKLE2-003,protein_coding,NOVEL,ENSG00000163637.10,PRICKLE2,protein_coding,KNOWN,-,Intron,NON_CODING	ENST00000498162.1,PRICKLE2-002,protein_coding,KNOWN,ENSG00000163637.10,PRICKLE2,protein_coding,KNOWN,-,10kb_3prime,NON_CODING
chr3	64748579	64748580	0.692	0.105	-0.587	.	ENST00000460833.1,ADAMTS9-AS2-003,antisense,KNOWN,ENSG00000241684.4,ADAMTS9-AS2,antisense,NOVEL,+,3prime_UTR,NON_CODING	ENST00000474768.4,ADAMTS9-AS2-002,antisense,KNOWN,ENSG00000241684.4,ADAMTS9-AS2,antisense,NOVEL,+,3prime_UTR,NON_CODING	ENST00000481312.1,ADAMTS9-AS2-005,antisense,KNOWN,ENSG00000241684.4,ADAMTS9-AS2,antisense,NOVEL,+,3prime_UTR,NON_CODING	ENST00000485174.4,ADAMTS9-AS2-004,antisense,KNOWN,ENSG00000241684.4,ADAMTS9-AS2,antisense,NOVEL,+,10kb_3prime,NON_CODING
chr3	65246823	65246824	0.025	0.76	0.735	.	.
chr3	65246842	65246843	0.12	0.842	0.722	.	.
chr3	65854904	65854905	0.304	0.923	0.619	.	ENST00000330909.11,MAGI1-002,protein_coding,KNOWN,ENSG00000151276.22,MAGI1,protein_coding,KNOWN,-,Intron,NON_CODING	ENST00000402939.5,MAGI1-001,protein_coding,KNOWN,ENSG00000151276.22,MAGI1,protein_coding,KNOWN,-,Intron,NON_CODING	ENST00000483466.4,MAGI1-003,protein_coding,KNOWN,ENSG00000151276.22,MAGI1,protein_coding,KNOWN,-,Intron,NON_CODING	ENST00000497477.5,MAGI1-007,protein_coding,NOVEL,ENSG00000151276.22,MAGI1,protein_coding,KNOWN,-,Intron,NON_CODING	ENST00000470990.4,MAGI1-005,processed_transcript,KNOWN,ENSG00000151276.22,MAGI1,protein_coding,KNOWN,-,5prime_UTR,NON_CODING	ENST00000464060.4,MAGI1-006,retained_intron,KNOWN,ENSG00000151276.22,MAGI1,protein_coding,KNOWN,-,5prime_UTR,NON_CODING
chr3	65854943	65854944	0.1	0.72	0.62	.	ENST00000330909.11,MAGI1-002,protein_coding,KNOWN,ENSG00000151276.22,MAGI1,protein_coding,KNOWN,-,Intron,NON_CODING	ENST00000402939.5,MAGI1-001,protein_coding,KNOWN,ENSG00000151276.22,MAGI1,protein_coding,KNOWN,-,Intron,NON_CODING	ENST00000483466.4,MAGI1-003,protein_coding,KNOWN,ENSG00000151276.22,MAGI1,protein_coding,KNOWN,-,Intron,NON_CODING	ENST00000497477.5,MAGI1-007,protein_coding,NOVEL,ENSG00000151276.22,MAGI1,protein_coding,KNOWN,-,Intron,NON_CODING	ENST00000470990.4,MAGI1-005,processed_transcript,KNOWN,ENSG00000151276.22,MAGI1,protein_coding,KNOWN,-,5prime_UTR,NON_CODING	ENST00000464060.4,MAGI1-006,retained_intron,KNOWN,ENSG00000151276.22,MAGI1,protein_coding,KNOWN,-,5prime_UTR,NON_CODING
chr3	67739225	67739226	0.333	0.941	0.608	.	ENST00000464420.4,SUCLG2-AS1-002,lincRNA,KNOWN,ENSG00000241316.5,SUCLG2-AS1,lincRNA,NOVEL,+,3prime_UTR,NON_CODING	ENST00000482677.4,SUCLG2-AS1-001,lincRNA,KNOWN,ENSG00000241316.5,SUCLG2-AS1,lincRNA,NOVEL,+,3prime_UTR,NON_CODING	ENST00000496640.2,SUCLG2-AS1-003,lincRNA,KNOWN,ENSG00000241316.5,SUCLG2-AS1,lincRNA,NOVEL,+,3prime_UTR,NON_CODING
chr3	67893344	67893345	0.4	1	0.6	.	ENST00000482677.4,SUCLG2-AS1-001,lincRNA,KNOWN,ENSG00000241316.5,SUCLG2-AS1,lincRNA,NOVEL,+,3prime_UTR,NON_CODING
chr3	68180267	68180268	0.333	0.917	0.584	.	ENST00000478136.4,FAM19A1-001,protein_coding,KNOWN,ENSG00000183662.9,FAM19A1,protein_coding,KNOWN,+,Intron,NON_CODING	ENST00000496687.1,FAM19A1-002,protein_coding,KNOWN,ENSG00000183662.9,FAM19A1,protein_coding,KNOWN,+,Intron,NON_CODING
chr3	68880760	68880761	0.174	0.76	0.586	.	ENST00000295569.10,FAM19A4-001,protein_coding,KNOWN,ENSG00000163377.13,FAM19A4,protein_coding,KNOWN,-,Intron,NON_CODING	ENST00000495737.1,FAM19A4-002,protein_coding,KNOWN,ENSG00000163377.13,FAM19A4,protein_coding,KNOWN,-,Intron,NON_CODING	ENST00000517019.1,RNA5SP135-201,rRNA,KNOWN,ENSG00000252828.1,RNA5SP135,rRNA,KNOWN,+,10kb_5prime,NON_CODING
[truncated: 4,086 more rows]
[truncated: 11 more columns]

## Sheet: sPD
Additional file 3. Table S3. list of the top 5000 DMCs in sPD.
[truncated: 5,001 more rows]
[truncated: 22 more columns]

[truncated: 1 more sheets: Unique PD]
